# Supplementary material for: Emerging dominance of summer rainfall driving High Arctic terrestrial-aquatic connectivity
Source: Nat Commun. 2021 Mar 4;12:1448. doi: 10.1038/s41467-021-21759-3 (PMC7933336; doi:10.1038/s41467-021-21759-3)
Supplement: Supplementary file 3 — Supplementary Data 1 [file 41467_2021_21759_MOESM3_ESM.xlsx]

## Sheet: GS
Date	Daily River T (°C)	Daily Q (m3 s-1)	Stream Power (W)	SSC (mg/L)	POC (mg/L)	DOC (mg/L)	TDN (mg/L)	major ion (mg/L)	DIN (mg/L)
2006-06-26	4.46018	0.0393868	1.23536			2.831	0.1581	18.9795	0.0317223
2006-06-27	3.31403	0.0553567	1.73643			3.1145	0.1985	18.6016	0.0158612
2006-06-28	4.44813	0.0655819	2.05696			3.398	0.2389	18.2237	0
2006-06-29	1.42276	0.0382255	1.19924			3.094	0.188	17.535	0.0463701
2006-06-30	2.25447	0.042491	1.33298			2.79	0.1371	16.8464	0.0927402
2006-07-01	4.57196	0.0532284	1.66948			2.9985	0.1465	17.1638	0.0823385
2006-07-02	3.74321	0.0495691	1.55483			3.207	0.1559	17.4811	0.0719369
2006-07-03	4.42278	0.0486187	1.52492			3.2003	0.15987	17.9515
2006-07-04	2.92314	0.0433629	1.36026			3.26413	0.16392	18.1194
2006-07-05	4.63745	0.0434489	1.36274			3.613	0.1861	19.5597
2006-07-06	4.29528	0.0470167	1.47469			3.393	0.17375	18.7066
2006-07-07	3.67372	0.0455079	1.42745			3.173	0.1614	17.8534
2006-07-08	5.48615	0.0580093	1.81926			3.0295	0.162	17.6554
2006-07-09	4.83132	0.0547491	1.71713			2.886	0.1626	17.4574
2006-07-10	9.11769	0.0534874	1.67673	4.97238		3.1175	0.1635	18.1608
2006-07-11	8.51507	0.039742	1.24593			3.349	0.1644	18.8641
2006-07-12	11.1621	0.0409314	1.28275			3.7275	0.1902	19.9591
2006-07-13	10.7988	0.0393838	1.23432			4.106	0.216	21.0542
2006-07-14	8.00106	0.0372968	1.16935			4.0505	0.228	21.1258	0.004
2006-07-15	8.46237	0.0353399	1.10793			3.995	0.24	21.1974	0.00792363
2006-07-16	10.2907	0.0338523	1.06103			4.222	0.22785	21.6397	0.0116642
2006-07-17	10.792	0.0347391	1.08875			4.449	0.2157	22.0821	0.0154048
2006-07-18	10.1083	0.0289085	0.906102			4.3126	0.23573	23.5347
2006-07-19	11.1619	0.0242204	0.759044			4.35493	0.236063	24.0118
2006-07-20	8.73935	0.0266137	0.834332			4.515	0.2494	27.1496
2006-07-21	5.41806	0.0263412	0.826106			4.382	0.2457	25.6047
2006-07-22	4.50751	0.0254572	0.798455			4.249	0.242	24.0597
2006-07-23	5.10162	0.0255889	0.802541			4.3745	0.2656	26.5378
2006-07-24	6.47059	0.0244371	0.766306			4.5	0.2892	29.0158	0.00243541
2006-07-25	7.24095	0.0238393	0.747493			4.3745	0.2656	26.5378
2007-06-12	1.17218	0.00143136	0.0449064	1.34831	0.0189828	4.627	0.201	15.5695	0.030894
2007-06-13	1.91978	0.00144228	0.0452467	2.85714	0.0423455	4.389	0.22	21.4269	0.017093
2007-06-14	1.61103	0.000674273	0.0211535	1.2766	0.0201382	4.585	0.18	23.9661	0.00248728
2007-06-15	1.28915	0.00125843	0.0394807	5.88235	0.0884289	4.057	0.166	20.8664	0.00133485
2007-06-16	2.82025	0.00176812	0.055465	0.208333	0.00313186	4.316	0.159	15.5622	0.00122836
2007-06-17	3.46418	0.001405	0.0440717	1.25	0.0181286	5.7865	0.215	16.3288	0.00167484
2007-06-18	3.40634	0.00128271	0.0402358	0.406504	0.00636948	3.593	0.147	19.8667	0.000453502
2007-06-19	4.70428	0.00144174	0.0452189	2.39583	0.0408857	4.80525	0.194	21.9835	0.00289945
2007-06-20	4.39965	0.00151017	0.0473665	0.690335	0.0203165	3.2545	0.158	16.8153	0.0176298
2007-06-21	6.66731	0.00148041	0.0464221	0.709974	0.0078585	5.2165	0.162	13.2258	0.0109303
2007-06-22	4.81824	0.00191423	0.0600375	1.00402	0.0289095	3.11825	0.148	17.5671	0.0291752
2007-06-23	3.87389	0.00191327	0.0600125	0.822522	0.0116674	3.4245	0.2	18.468	0.021591
2007-06-24	6.40166	0.0016646	0.0521992	2.90486	0.0476843	3.4705	0.169	16.2658	0.00455304
2007-06-25	7.68174	0.00177514	0.0556573	1.0101	0.0165767	3.69	0.148	15.8197	0.0174897
2007-06-26	7.38206	0.00163283	0.0511973	0.6	0.00859692	3.62775	0.153	15.6438	0.0240194
2007-06-27	7.22993	0.00184326	0.0577965	0.20202	0.00551714	3.095	0.152	17.2174	0.0189804
2007-06-28	7.08688	0.00157135	0.0492715	1.61616	0.0227538	3.735	0.175	8.41843	0.00360882
2007-06-29	5.87834	0.0016762	0.0525662	1.31052	0.0186291	3.898	0.16	15.3237	0.00274247
2007-06-30	7.46733	0.00156989	0.0492232	1.07843	0.0155884	5.7415	0.23	20.4949	0.00178905
2007-07-01	8.55494	0.00196196	0.0615083	3.8	0.0765001	3.866	0.181	18.99	0.000587421
2007-07-02	7.50106	0.00203751	0.0638851	0	0	3.547	0.16	15.6253	0.000531037
2007-07-03	8.07475	0.00175285	0.0549558	4.12371	0.060243	3.228	0.144	12.2606	0.000474653
2008-06-13 00:00:00	1.30121	0.00327324	0.102691	3.60345	0.0961125	11.764	0.5845	68.5483	0.115874
2008-06-14 00:00:00	0.882944	0.00272559	0.0855124	0.704777	0.0260138	10.569	0.7265	62.5736	0.0470118
2008-06-15 00:00:00	0.609979	0.00239892	0.0752648	1.13716	0.0410804	9.5825	0.5495	41.4022	0.0262986
2008-06-16 00:00:00	1.02235	0.00193389	0.0606732	1.38144	0.0484926	8.7295	0.57705	57.1892	0.0283255
2008-06-17 00:00:01	1.45483	0.00236817	0.0742959	1.32623	0.0444691	7.363	0.53	58.0405	0.0095471
2008-06-18 00:00:01	2.70927	0.00748153	0.234693	0.921288	0.0304563	5.8035	0.325	17.9455	0.00594338
2008-06-19 00:00:01	4.12681	0.00438008	0.137385	3.9798	0.00802864	5.406	0.334	45.5644	0.015461
2008-06-20 00:00:01	5.16582	0.00256994	0.0806	3.11619	0.00306128	4.55175	0.2424	52.9136	0.0154452
2008-06-21 00:00:01	6.30351	0.00509107	0.15965	2.08269	0.0705848	2.628	0.15	53.9625	0.0565871
2008-06-22 00:00:01	6.80538	0.00683587	0.214353	1.61686	0.0387767	4.434	0.2941	51.7081	0.0190515
2008-06-23 00:00:01	7.4196	0.00547347	0.171619	1.15103	0.0375873	3.79725	0.2187	42.4001	0.0139398
2008-06-24 00:00:01	7.16414	0.00444157	0.139269	0.862161	0.0287619	3.7475	0.2049	35.8181	0.0108874
2008-06-25 00:00:02	11.0168	0.00489891	0.15353	1.98526	0.0593376	4.2715	0.236	30.3401	0.010261
2008-06-26 00:00:02	8.53752	0.00442043	0.138583	0.434783	0.00704348	3.6095	0.1735	31.4149	0.0149081
2008-06-27 00:00:02	4.62358	0.00269869	0.0846424	4.70588	0.0465045	3.53025	0.1955	32.0224	0.0124731
2008-06-28 00:00:02	6.05532	0.00300422	0.0942113	3.36064	0.0465045	3.6305	0.20515	34.3628	0.0125691
2008-06-29 00:00:02	8.88842	0.00303112	0.0950227	0.612245	0.0493969	3.65033	0.193	35.6335	0.0247877
2008-06-30 00:00:02	12.4247	0.00303496	0.0950943	2.50928	0.0785007	4.84087	0.26	39.32	0.00546833
2008-07-01 00:00:02	14.4496	0.00258915	0.0810983	0	0	4.97275	0.2694	41.9534
2008-07-02 00:00:02	14.9099	0.00303304	0.0949941	0.816925	0.0336259	5.2365	0.2789	42.719
2008-07-03 00:00:02	12.9143	0.00289469	0.0906919	2.91124	0.0735989	4.9765	0.2293	41.9643
2008-07-04 00:00:03	11.4195	0.00321175	0.100649	3.22227	0.0212592	5.05433	0.2813	42.1902
2009-06-10	4.13157	0.00431	0.135186	2.79	0.03627	14.83	0.603	89.744
2009-06-10 23:59:59	6.16317	0.004268	0.133842	1.91	0.02483	11.04	0.487	66.561	0.0267279
2009-06-11 23:59:59	2.93278	0.004255	0.133475	1.03	0.01339	8.339	0.453	55.956	0.0317187
2009-06-12 23:59:59	3.98245	0.004122	0.129291	6.79	0.08827	6.891	0.334	45.206	0.0161432
2009-06-13 23:59:59	4.45283	0.004187	0.131324	0.75	0.00975	4.827	0.2	32.36	0.00904808
2009-06-15 00:00:00	4.61688	0.004091	0.128311	0.71	0.00923	4.401	0.233	40.263	0.0072275
2009-06-16 00:00:00	4.13735	0.00418	0.131109	1.58	0.02054	4.442	0.221	42.559	0.0285913
2009-06-17 00:00:00	1.398	0.00663833	0.208263	6.1036	0.0865378	5.034	0.245	46.217	0.0344295
2009-06-17 23:59:59	1.2134	0.00552854	0.173448	1.55844	0.02208	4.8885	0.25	48.4389	0.0669374
2009-06-18 23:59:59	1.64669	0.00439299	0.137818	1.41844	0.017756	4.11325	0.208	49.3608	0.0344697
2009-06-19 23:59:59	1.63789	0.00402111	0.126151	1.26582	0.017238	4.1365	0.233	46.3363	0.0186342
2009-06-20 23:59:59	0.622354	0.00378243	0.118672	0.639659	0.0191104	4.186	0.23	49.6273	0.011327
2009-06-22	1.30282	0.00390639	0.122555	0.987654	0.012798	3.8065	0.205	44.6116	0.00587091
2009-06-23 00:00:00	1.25581	0.00372264	0.116791	0.933359	0.0090963	4.0575	0.209	48.8655	0.0221118
2009-06-24 00:00:00	3.24268	0.00473715	0.148596	1.99409	0.0289463	3.9185	0.196	46.2453	0.00394348
2009-06-25 00:00:00	4.79515	0.00586104	0.183824	0.936768	0.0133958	4.002	0.19	48.1734	0.0258352
2009-06-26 00:00:00	6.35472	0.00472208	0.148078	2.22415	0.0189714	4.27575	0.226	46.6935	0.000308961
2009-06-27 00:00:00	7.84178	0.00532389	0.166921	8.77588	0.0407219	4.17	0.196	41.7644	0.000284556
2009-06-28 00:00:00	9.51895	0.0045991	0.144165	2.21729	0.0294634	4.61525	0.205	40.7957	0.000263602
2009-06-29 00:00:00	11.4908	0.00502056	0.157332	1.6129	0.0256903	4.93	0.216	37.2733	0.00029513
2009-06-30 00:00:00	11.2121	0.00461222	0.144542	2.06897	0.0296143	4.857	0.204	35.6277	0.000326658
2009-07-01 00:00:01	9.81358	0.00445375	0.139603	1.57233	0.0189836	5.081	0.226	36.4422	0.000300306
2009-07-02 00:00:01	8.29649	0.00384563	0.120566	1.04987	0.0123229	5.039	0.231	38.4633	0.000830566
2009-07-03 00:00:01	8.35881	0.00374111	0.117288	0	0	4.756	0.2104	39.1975	0.00136083
2009-07-04 00:00:01	4.07053	0.00319424	0.10019	2.63158	0.0432674	4.473	0.19	39.9318	0.000776854
2009-07-05 00:00:01	5.03836	0.00333472	0.104587	1.70648	0.0219413	5.028	0.238	39.2891	0.000494189
2009-07-06 00:00:01	5.02747	0.00342806	0.107514	5.06329	0.0571625	5.131	0.248	45.1877	0.0228793
2009-07-07 00:00:01	5.30553	0.00335757	0.105301	0.299401	0.00374898	5.289	0.25	44.1414	0.0122302
2009-07-08 00:00:01	5.29218	0.00340229	0.106703	1.75439	0.0219677	5.3475	0.244	43.9903	0.00158104
2009-07-09 00:00:02	4.50659	0.00325257	0.102016	10.7266	0.18237	5.1245	0.267	46.0728	0.00890209
2009-07-10 00:00:02	3.4697	0.00314368	0.0986098	2.27273	0.0332945	5.154	0.277	45.7419	0.00409208
2009-07-11 00:00:02	8.11796	0.00284715	0.0892643	4.5082	0.0640236	5.316	0.28	52.2063	0.000344025
2009-07-12 00:00:02	3.14577	0.00302847	0.0949987	2.2541	0.0325167	4.7015	0.235	50.8448	0.000594473
2009-07-13 00:00:02	3.21315	0.00293076	0.0919332	0.255754	0.00394721	5.68	0.253	45.1027	0.00460208
2009-07-14 00:00:02	9.54483	0.00281944	0.0883791	0.296736	0.00404795	6.553	0.318	52.7344	0.00629806
2009-07-15 00:00:02	9.84483	0.00340715	0.106797	3.76471	0.0576813	6.275	0.309	53.3481	0.0002996
2009-07-16 00:00:02	8.11878	0.00315778	0.0990031	0	0	6.133	0.319	53.2344	0.000591888
2009-07-17 00:00:02	4.76552	0.00346063	0.108539	2.09059	0.030158	5.285	0.248	48.7696	0.0119885
2009-07-18 00:00:03	3.88324	0.00577694	0.181202	5.47282	0.0748245	6.5025	0.245	43.1133	0.000707626
2009-07-19 00:00:03	4.07598	0.00520771	0.163345	2.73349	0.0348767	6.2565	0.26	45.4279	0.00510445
2009-07-20 00:00:03	5.57849	0.00797951	0.250248	2.85168	0.0355814	6.423	0.266	54.6371	0.00216362
2009-07-21 00:00:03	6.96244	0.00327833	0.102797	3.6526	0.0482006	7.19475	0.315	62.2075	0.000477001
2009-07-22 00:00:03	5.17545	0.00283257	0.0888367	0.564972	0.0243325	7.198	0.335	63.3168	0.0108515
2009-07-23 00:00:03	5.93112	0.00292007	0.0915737	0.564972	0.00732746	7.532	0.371	60.7525	0.00690714
2009-07-24 00:00:03	5.23188	0.00267361	0.0838509	0	0	6.79	0.322	56.4312	0.00901403
2009-07-25 00:00:03	6.93168	0.00263181	0.0825245	1.00334	0.0136872	6.795	0.337	61.9243	0.0135979
2009-07-26 00:00:04	5.71997	0.00605792	0.189981	3.3033	0.0384029	6.627	0.275	52.9919	0.000437647
2009-07-27 00:00:04	5.59029	0.00726687	0.227898	6.3016	0.0760232	7.04367	0.285	61.8091	0.00816972
2009-07-28 00:00:04	5.07297	0.00327299	0.10265	0.302115	0.00391831	5.36436	0.317	48.0065	0.0188583
2010-06-11	0.05625	0.00744448	0.233575	3.70277	0.0447905	10.735	0.45	15.8902	0.0990798
2010-06-12	0.0493125	0.0151422	0.475095	2.02679	0.027924	4.461	0.19	25.6965	0.0743924
2010-06-13	0.0454583	0.0128562	0.403372	1.08696	0.0138515	5.535	0.26	41.4682	0.0557057
2010-06-14	0.01	0.0145365	0.456094	2.68293	0.0359924	4.3185	0.19	32.7049	0.0355121
2010-06-15	0.00377778	0.0179654	0.563677	3.64593	0.043602	4.87	0.23	23.0374	0.0470145
2010-06-16	0.0832292	0.0159	0.498869	8.59689	0.0463938	8.1705	0.41	21.113	0.0183688
2010-06-17	0.603701	0.0126505	0.396902	5.59885	0.081614	6.2495	0.36	24.4136	0.0183665
2010-06-18	2.08891	0.0154184	0.483695	0.769231	0.0116334	4.869	0.23	30.0316	0.0221004
2010-06-19	3.51771	0.015529	0.487105	2.53424	0.0328665	4.8695	0.35	31.6594	0.0109637
2010-06-20	4.07919	0.00865173	0.271369	2.06883	0.0218537	4.303	0.23	27.4212	0.0202799
2010-06-21	5.56334	0.00866912	0.271875	1.28958	0.0173448	3.8975	0.19	10.5613	0.013778
2010-06-22	5.82183	0.00560427	0.175753	3.57354	0.0444296	3.6565	0.18	35.102	0.000593608
2010-06-23	5.43786	0.00531147	0.166577	2.91262	0.0301051	3.6385	0.18	32.9715	0.00933794
2010-06-24	9.66792	0.00436397	0.136792	1.10151	0.0157806	3.5355	0.18	33.7169	0.000137305
2010-06-25	10.4043	0.00480339	0.15055	0.625	0.0088046	4.7285	0.29	25.3875	0.00715635
2010-06-26	7.74985	0.00435878	0.136663	0.971621	0.012117	4.6695	0.18	9.44325	0.0126056
2010-06-27	9.51809	0.00398904	0.125042	3.91931	0.0403879	4.8695	0.24	29.7997	0.0106974
2010-06-28	11.6335	0.00358615	0.112378	0	0	5.1155	0.2	33.2788	0.0141487
2010-06-29	13.7315	0.00349787	0.109575	0.541516	0.00835632	4.9725	0.25	30.2297	0.0172458
2010-06-30	14.3899	0.00313931	0.0983313	0	0.0011	5.4885	0.31	26.1422	0.0186208
2010-07-01	15.0152	0.00317754	0.099518	0	0.0011	6.256	0.28	18.7898	0.00469395
2010-07-02	14.9415	0.00297301	0.0931134	3.59371	0.0492557	6.2555	0.32	39.8721	0.0250181
2010-07-03	16.211	0.00267834	0.0838646	3.44203	0.0472232	6.641	0.35	48.7004	0.00679097
2010-07-04	13.5846	0.0031216	0.0977902	1.38629	0.0196763	7.27	0.34	46.0065	0.00935091
2010-07-05	13.4932	0.00343402	0.107579	2.23299	0.031022	6.922	0.38	39.0271	0.0224074
2010-07-06	12.532	0.00386072	0.120966	3.43131	0.0470795	7.484	0.34	11.9491	0
2010-07-07	11.3868	0.00390572	0.122397	4.62963	0.063137	7.441	0.36	29.7674	0.0206967
2010-07-08	8.60227	0.00355034	0.111304	3.29457	0.0452473	7.372	0.3	23.2358	0
2010-07-09	5.60158	0.00392868	0.123208	5.07246	0.069071	6.638	0.3	10.8091	0
2010-07-10	5.98478	0.00414135	0.129872	4.10448	0.0561	6.734	0.36	24.419	0.0118503
2010-07-11	6.86119	0.00402764	0.126294	4.10448	0.0561	5.73137	0.345	27.366	0.010994
2010-07-12	5.81568	0.00383154	0.120159	4.10448	0.0561	5.73137	0.3375	27.366	0.0171825
2010-07-13	6.90176	0.00385711	0.120946	4.10448	0.0561	6.046	0.33	18.0298	0.0321259
2010-07-15	4.56977	0.00419438	0.131555	3.24427	0.0445733	6.028	0.42	19.2339	0.0228112
2010-07-21	4.53547	0.00402497	0.126242	5.70028	0.0774837	7.43767	0.47	25.4087	0.0253138
2012-06-06	-0.0864444	0.0337453	1.05879	0.862069	0.0139216	9.5035	0.32	42.1154	0.00612734
2012-06-06 23:59:59	-0.074	0.0245722	0.770972	0.339806	0.0102615	8.6615	0.346	54.6392	0.0213053
2012-06-07 23:59:59	-0.053	0.0141396	0.44364	1.04997	0.0168754	6.0625	0.261	51.9988	0.00972707
2012-06-08 23:59:59	-0.0437222	0.012287	0.385513	0.415198	0.00810486	4.761	0.215	52.2359	0.00506786
2012-06-09 23:59:59	-0.0460278	0.0112306	0.35237	2.75943	0.0417415	4.146	0.2	52.1799	0.00505729
2012-06-11 00:00:00	0.991493	0.0123565	0.387668	4.79868	0.0664303	3.8235	0.171	46.6988	0.00672656
2012-06-12 00:00:00	3.41494	0.0137723	0.432006	0.294118	0.00746118	3.449	0.17	45.0262	0.00563894
2012-06-13 00:00:00	5.31174	0.0134928	0.423163	3.6859	0.0440091	3.2245	0.16	37.9691	0.00475385
2012-06-14 00:00:00	4.20081	0.00316068	0.0991366	0.78217	0.0158524	2.9875	0.132	32.148	0.00475385
2012-06-15 00:00:00	3.12312	0.0010728	0.0336522	6.29351	0.0742596	3.148	0.265	34.5344	0.00549334
2012-06-16 00:00:00	6.76254	0.000720898	0.0226053	1.51515	0.0428909	3.609	0.253	35.9337	0.00536037
2012-06-17 00:00:00	5.34685	0.000852568	0.0267383	1.08696	0.0259761	3.7905	0.192	35.3679	0.00649881
2012-06-18 00:00:00	4.97178	0.00134624	0.0422223	0.274725	0.00639231	3.5565	0.166	36.9388	0.00802056
2012-06-19 00:00:01	6.76508	0.00137115	0.0429955	1.40845	0.0484479	3.6775	0.169	37.4311	0.00724048
2012-06-20 00:00:01	6.18336	0.00161324	0.0505901	0	0	3.6155	0.167	39.192	0.0054924
2012-06-21 00:00:01	5.57463	0.00169297	0.0530937	0	0	3.6825	0.186	40.405	0.00596565
2012-06-22 00:00:01	6.74545	0.00167943	0.0526625	0.617284	0.00847778	3.702	0.165	34.5717	0.00419255
2012-06-23 00:00:01	8.5411	0.00171209	0.0536747	0	0	4.171	0.18	39.5679	0.00477644
2012-06-24 00:00:01	8.14675	0.00171807	0.0538651	0	0	4.228	0.218	40.2821	0.00477644
2012-06-25 00:00:01	8.91317	0.00189044	0.0592631	1.875	0.0188409	4.445	0.212	39.2318	0.0116647
2012-06-26 00:00:01	9.64378	0.00192819	0.0604407	0	0	4.325	0.2	38.2241	0.011928
2012-06-27 00:00:02	9.22681	0.00195508	0.061287	0	0	4.436	0.22	39.1714	0.00583729
2012-06-28 00:00:02	10.313	0.0017162	0.0537908	3.47222	0.0495104	4.758	0.249	43.8145	0.0141243
2012-06-29 00:00:02	14.8195	0.000778826	0.024393	9.25926	0.0884722	5.452	0.294	48.6101	0.00565213
2012-06-30 00:00:02	16.9143	0.000562171	0.0176004	0	0	6.077	0.339	50.6182	0.0078865
2012-07-01 00:00:02	15.72	0.000592471	0.0185533	7.5	0.106155	6.656	0.443	54.9888	0.00752377
2012-07-02 00:00:02	14.7579	0.000550673	0.0172474
2012-07-03 00:00:02	15.1112	0.00019935	0.00624338
2012-07-04 00:00:02	14.447	0.000370043	0.0115906
2012-07-05 00:00:02	13.6879	0.000448902	0.0140625
2012-07-06 00:00:03	12.2146	0.000468304	0.0146738
2012-07-07 00:00:03	14.5999	0.000307788	0.00964037
2012-07-08 00:00:03	10.3955	0.000572389	0.0179401
2012-07-09 00:00:03	5.92281	0.00189485	0.0594227	0	0	14.32	0.856	65.7146	0.0101366
2012-07-10 00:00:03	9.74633	0.00187675	0.0588277	4.18958	0.050884	10.8925	0.491	55.8845	0.00481799
2012-07-11 00:00:03	11.8713	0.000456945	0.0143187
2012-07-12 00:00:03	12.5026	0.000291459	0.00913215
2012-07-13 00:00:03	11.1859	0.00039055	0.0122394
2012-07-14 00:00:04	11.4172	0.000403524	0.0126456
2012-07-15 00:00:04	12.085	0.000384025	0.0120333
2012-07-16 00:00:04	11.7127	0.000439844	0.0137831
2012-07-17 00:00:04	10.9614	0.000484706	0.0151907
2012-07-18 00:00:04	7.85924	0.000801856	0.0251407	7.76833	0.0854928	10.665	0.646	95.518	0.00673756
2012-07-19 00:00:04	9.56131	0.00135216	0.042385	4.10959	0.0534205	9.498	0.561	80.0363	0.0055351
2012-07-20 00:00:04	7.64192	0.00120414	0.0377547	3.79747	0.104309	7.937	0.461	86.1886	0.00491624
2012-07-21 00:00:04	8.4366	0.00100691	0.0315676	0	0	5.626	0.443	84.7048	0.00477644
2012-07-22 00:00:05	6.41981	0.00109747	0.034415	0	0	6.771	0.407	83.6111	0.00502003
2012-07-23 00:00:05	6.04744	0.00131102	0.0411131	0	0			91.9116	0.00571612
2012-07-24 00:00:05	4.60175	0.00569639	0.178664	2.94118	0.0783176			156.404	0.00562817
2012-07-25 00:00:05	4.14572	0.00524653	0.164561	2.94118	0.0783176			219.267	0.00477644
2014-06-15	-0.295917	0.00199329	0.0625418
2014-06-16	1.37401	0.00214429	0.0672724
2014-06-17	3.18392	0.00222414	0.0697678
2014-06-18	0.271556	0.00718441	0.225412	2.4	0.0324732	16.3917	0.6265	57.1706
2014-06-19	0.964396	0.0050844	0.159517	5.9	0.08236	7.28575	0.3912	39.7649
2014-06-20	0.320493	0.00650626	0.204134	2.7	0.03948	5.23113	0.3209	30.7558
2014-06-21	0.47816	0.00583922	0.183204	2.6	0.0355895	5.7545	0.3356	35.3559
2014-06-22	0.40941	0.00656339	0.205926			4.24825	0.2461	24.299	0.0180575
2014-06-23	0.861715	0.0064129	0.201198			3.777	0.2082	17.1054	0.0028375
2014-06-24	1.21083	0.00661006	0.207379	3.1	0.04484	3.57625	0.1901	14.3484	0.00816199
2014-06-25	0.911389	0.00562681	0.176535	3.6	0.0564816	3.26	0.195	21.1833	0.00914568
2014-06-26	2.76919	0.002	0.062739	1.2	0.0176781	3.624	0.16	30.205	0.0101294
2014-06-27	2.9545	0.002	0.0627381	0	0	3.624	0.165	29.4591	0.0125219
2014-06-28	4.61253	0.002	0.0627287	0	0	3.624	0.165	31.6099	0.0149144
2014-06-29	5.78552	0.002	0.0627212	0	0	3.988	0.1735	40.1862
2014-06-30	6.0763	0.002	0.0627192	0	0	3.99083	0.1636	44.3025
2014-07-01	5.94756	0.002	0.0627201	0	0	3.328	0.1813	0
2014-07-02	5.73878	0.002	0.0627215	0	0	3.4555	0.1518	0
2014-07-03	6.25045	0.002	0.062718	0	0	3.44675	0.2	7.93838	0.00394627
2014-07-04	8.09205	0.002	0.0627045	0	0	3.438	0.2391	10.136	0.00183859
2014-07-05	6.65834	0.002	0.0627152	0	0	6.654	0.2289	43.1095	0.00513616
2014-07-06	7.89817	0.002	0.062706	0	0	6.988	0.2036	42.8781	0
2014-07-07	7.98104	0.002	0.0627053	0	0	7.2135	0.2307	45.4485
2014-07-08	8.1264	0.002	0.0627042	0	0	7.146	0.1825	43.444
2014-07-09	8.04492	0.002	0.0627048	0	0	7.539	0.2415	42.9725	0.00595783
2014-07-10	9.73431	0.002	0.062691	0	0	4.31125	0.2107	42.4397	0.00470847
2014-07-11	9.54563	0.002	0.0626926	0	0	4.22408	0.2155	46.2457
2014-07-12	9.8663	0.002	0.0626898	0	0	4.40283	0.2226	47.3392
2014-07-13	7.64645	0.002	0.0627079	0	0	4.5845	0.2069	44.0617	0.00482544
2014-07-14	8.60544	0.002	0.0627004	0	0	4.44475	0.2226	42.3499
2014-07-15	6.90686	0.002	0.0627134	0	0	5.91358	0.251	42.5973	0.0440695
2014-07-16	7.33065	0.002	0.0627103	0	0	5.78575	0.2542	46.3158	0.0056039
2014-07-17	7.21193	0.002	0.0627112	0	0	5.11775	0.2594	45.356
2014-07-18	6.79187	0.002	0.0627142	0	0	4.75175	0.2401	42.9287	0.00364807
2014-07-19	5.0411	0.002	0.062726	0	0	4.466	0.226	45.1522	0.00244164
2014-07-20	10.0005	0.002	0.0626886	0	0	5.039	0.2751	60.6822
2014-07-21	7.31282	0.002	0.0627104	0	0	4.4515	0.2257	51.1438	0.00261296
2014-07-22	7.09613	0.002	0.062712	0	0	4.586	0.2241	58.753
2014-07-23	4.74162	0.002	0.0627279	0	0	4.2885	0.2306	55.3619
2014-07-24	4.62511	0.002	0.0627286	0	0	4.364	0.238	56.3949
2014-07-25	9.80153	0.002	0.0626904	0	0	6.03033	0.2766	48.3553	0.00143531
2014-07-26	7.96027	0.002	0.0627055	0	0	5.217	0.2692	73.4177
2014-07-27	4.29144	0.002	0.0627306	0	0	4.85775	0.2593	67.4764	0.00422839
2014-07-28	6.17663	0.002	0.0627185	0	0			69.4534
2014-07-29	4.79998	0.002	0.0627275	0	0			67.0152
2014-07-30	5.89783	0.002	0.0627204	0	0			74.3627
2014-07-31	6.56035	0.002	0.0627159	0	0			74.3627
2014-08-01	5.03736	0.002	0.062726	0	0			68.1954
2014-08-02	1.8885	0.002	0.0627434	0	0			68.6016
2014-08-03	1.1914	0.002	0.0627465	0	0			56.4697	0.0077198
2016-06-13		0.020781	0.651692	6.6	0.113392	4.6015	0.2581	34.9688	0.0583715
2016-06-14		0.013674	0.428818	2.7451	0.0380212	4.2675	0.2801	37.272	0.0472326
2016-06-15		0.0175345	0.549883	0.535	0.00561315	3.165	0.2152	37.2186	0.0543793
2016-06-16		0.0054987	0.172439	2.153	0.026437	3.72375	0.1504	33.6121	0.0601705
2016-06-17		0.00293653	0.0920896	2.329	0.0608817	3.868	0.1704	32.6161	0.0480074
2016-06-18		0.00197628	0.061976	1.149	0.0127306	3.868	0.1704	32.6161	0.0477247
2016-06-19		0.00221754	0.0695419	1.492	0.0292333	4.055	0.2025	32.2827	0.02286
2016-06-20		0.00257907	0.0808797	1.492	0.0292333	3.9215	0.1727	33.9161	0.0620157
2016-06-21		0.00458961	0.14393	1.835	0.0266359	4.464	0.1868	26.051	0.0461035
2016-06-22		0.00315308	0.0988805	5.526	0.109045	4.366	0.17	22.023	0.0472868
2016-06-23		0.00350045	0.109774	3.91877	0.0610956	3.7755	0.1711	14.763	0.0331574
2016-06-24		0.00265754	0.0833404	0.942	0.0131465	4.845	0.1775	31.4363	0.0624103
2016-06-25		0.00466519	0.146301	0.942	0.0131465	4.056	0.144	35.7581	0.0520104
2016-06-26		0.00353047	0.110715	0	0	4.25	0.1872	40.0798	0.0713951
2016-06-27		0.000824477	0.0258556	2.903	0.0389223	4.934	0.2229	35.9762	0.0547259
2016-06-28		0.000689203	0.0216134	0.412	0.00511653	5.15133	0.2264	31.8725	0.0607566
2016-06-29		0.000689203	0.0216134	2.466	0.0311414	4.53244	0.230787	32.9839	0.0594755
2016-06-30		0.000689203	0.0216134	0.215	0.0058695	4.223	0.2352	35.7482	0.0597157
2016-07-01		0.000689203	0.0216134	2.558	0.0351478	5.3745	0.2605	34.4359	0.0574473
2016-07-02		0.000689203	0.0216134	3.265	0.0484884	4.757	0.2569	37.8004	0.00175036
2016-07-03		0.000689203	0.0216134	2.12606	0.0484884	4.7715	0.3256	40.4684	0.0660648
2016-07-04		0.000689203	0.0216134	0	0	5.59075	0.2578	41.8024	0.0712588
2016-07-05		0.000689203	0.0216134	0	0	7.295	0.3505	48.3689	0.00072471
2016-07-06		0.000689203	0.0216134	0	0	5.908	0.33415	43.8919	0.00274055
2016-07-07		0	0
2016-07-08		0	0
2016-07-09		0	0
2016-07-10		0	0
2016-07-11		0	0
2016-07-12		0	0
2016-07-13		0	0
2016-07-14		0.000689203	0.0216134	0	0	9.29	0.393867	47.2284	0.0570547
2016-07-15		0.000689203	0.0216134	4.55696	0.0459561	8.313	0.378	50.7944	0.03
2016-07-16		0.000689203	0.0216134	0	0	7.335	0.3618	54.3604	0.00311226
2016-07-17		0.000689203	0.0216134	4.557	0.0772796
2016-07-18		0.000689203	0.0216134
2016-07-19		0.000689203	0.0216134
2016-07-20		0.000689203	0.0216134
2016-07-21		0.000689203	0.0216134
2016-07-22		0.000689203	0.0216134
2016-07-23		0.00191658	0.0601039	0	0	0	0	0	0.0489567
2016-07-24		0.000765872	0.0240177	1.154	0.0444967	7.895	0.3288	51.7774	0.0841848
2016-07-25		0.00041077	0.0128817
2016-07-26		0.000280672	0.00880188
2016-07-27		0.000334076	0.0104766
2016-07-28		0.00030967	0.00971125
2016-07-29		0.000333319	0.0104529
2016-07-30		0.000208169	0.00652819
2016-07-31		0.00600876	0.188435	0	0	8.11	0.3694	0	0.0570148
2016-08-01		0.00368848	0.115671	3.455	0.0493813	6.2625	0.3017	82.228	0.00269392
2016-08-02		0.00114459	0.0358944	2.337	0.0371381	6.0215	0.3152	80.6404	0.0623687
2016-08-03		0.000435792	0.0136664	0	0	6.495	0.3448	83.6491	0.0032181
2016-08-04		9.14667e-05	0.00286839	1.831	0.0263718	6.495	0.3448	0	0.0896345
2017-06-21		3.7832e-05	0.00118641	0	0			35.8323
2017-06-22		0.000292249	0.00916492	0	0			35.8323
2017-06-23		0.00144891	0.0454378	1.37	0.0202114	3.8815	0.251	36.5882	0.135553	0.135553
2017-06-24		0.00559216	0.17537	1.29	0.0172479	3.32825	0.1782	39.1083	0.000698392	0.000698392
2017-06-25		0.0125636	0.393996	1.01	0.0144031	2.61825	0.1481	34.2131	0	0
2017-06-26		0.0140478	0.44054	0.2	0.0056974	2.4605	0.1433	28.4282	0.00208274	0.00208274
2017-06-27		0.00600274	0.188246	0.2	0.00293739	2.679	0.1612	28.4863	0.000129199	0.000129199
2017-06-28		0.00452123	0.141786	3.41	0.0472615	2.64225	0.1657	29.3663	0.00100966	0.00100966
2017-06-29		0.0100947	0.316569	3.15	0.0460105	3.0735	0.1876	31.1773	0.00800623	0.00800623
2017-06-30		0.0144158	0.45208	1.07	0.016306	3.2995	0.1913	31.2318	0.0291027	0.0291027
2017-07-01		0.0122603	0.384483	1.19	0.016672	2.9875	0.177	37.2633	0.00346854	0.00346854
2017-07-02		0.0146274	0.458716	0.1	0.00284302	2.788	0.1915	38.219	0.00361151	0.00361151
2017-07-03		0.0104637	0.328142	1.77	0.026199	3.211	0.1642	40.0483	0.0140762	0.0140762
2017-07-04		0.00715372	0.224341	2.77	0.0423659	2.994	0.1649	38.0541	0.00872322	0.00872322
2017-07-05		0.00565684	0.177398	1.27	0.0186094	3.79625	0.1964	38.603	0.013131	0.013131
2017-07-06		0.00524987	0.164636	0.46	0.006339	3.904	0.1693	36.0567	0.127377	0.127377
2017-07-07		0.00477095	0.149617	2.65	0.0437797	3.257	0.1668	31.6597	0.0298046	0.0298046
2017-07-08		0.00521816	0.163642	2.55474	0.035532	3.7555	0.1574	31.9433	0.0607933	0.0607933
2017-07-09		0.00391004	0.122619	1.34	0.0401983	3.45108	0.1516	27.5476	0.00730098	0.00730098
2017-07-10		0.00177231	0.0555797	1.6	0.0281296	4.458		35.1771	0.00383281	0.00383281
2017-07-11		0.000838034	0.0262807	1.86	0.0281296	3.5005	0.1651	35.4067	0.0366666	0.0366666
2017-07-12		0.000321166	0.0100718	10.18	0.156932	3.61133	0.221	35.379	0.00986389	0.00986389
2017-07-13		0.000568234	0.0178198	8.16	0.127152	3.56667	0.1671	31.3247	0.00138638	0.00138638
2017-07-14		0.00141246	0.0442948	6.14	0.0973725	3.656	0.1569	30.9673	0.0227399	0.0227399
2017-07-15		0.00107278	0.0336423	11.57	0.160975	3.7275	0.1808	29.3334	0	0
2017-07-16		0.000570852	0.0179019	2.51	0.034038	4.558	0.1857	28.7616	0.0137597	0.0137597
2017-07-17		0.000447132	0.0140221	6.82	0.0963016	4.5095	0.2022	31.8601	0.0171073	0.0171073
2017-07-18		0.000805234	0.0252522
2017-07-19		0.000911278	0.0285777
2017-07-20		0.00113289	0.0355274	15.45	0.129118	4.461	0.2295	41.9787	0.00303207	0.00303207
2017-07-21		0.00115429	0.0361986	13.29	0.129118	4.6155	0.2471	39.0543	3.88973e-05	3.88973e-05
2017-07-22		0.00073282	0.0229812	9.2983	0.129118	5.077	0.1556	35.4645	0.000191538	0.000191538
2017-07-23		0.000187232	0.0058716
2017-07-24		0.000378184	0.0118598
2017-07-25		0.000351631	0.0110272

## Sheet: PT
Date	Daily River T (°C)	Daily Q (m3 s-1)	Stream Power (W)	SSC (mg/L)	POC (mg/L)	DOC (mg/L)	TDN (mg/L)	major ion (mg/L)	DIN (mg/L)
2006-06-27	3.44515	0.15379	5.8793			2.589	0.1312	28.3746	0.0133635
2006-06-28	2.31033	0.135709	5.18855			5.3325	0.2965	32.1224	0.00744743
2006-06-29	0.894319	0.032516	1.24331			8.076	0.4618	35.8703	0.00153133
2006-06-30	1.22519	0.055375	2.11732			5.606	0.3101	36.9901	0.00710729
2006-07-01	2.70644	0.0546243	2.08838			3.136	0.1584	38.1099	0.0126832
2006-07-02	2.19892	0.0534171	2.04231			2.8755	0.16155	36.5118	0.0191862
2006-07-03	2.7852	0.043822	1.67538			2.615	0.1647	34.9137	0.0256891
2006-07-04	1.86443	0.0235419	0.900108			2.5143	0.14356	32.9021	0.021006
2006-07-05	2.94937	0.0369778	1.4137			2.30063	0.136477	30.8419	0.0258649
2006-07-06	2.90264	0.039427	1.50734			2.012	0.1168	28.0674	0.0177022
2006-07-07	2.82703	0.0250794	0.958819			1.933	0.11635	26.908	0.0297693
2006-07-08	3.75896	0.043764	1.67302			1.854	0.1159	25.7486	0.0418365
2006-07-09	3.48681	0.0478398	1.82888			1.827	0.1256	25.362	0.0299155
2006-07-10	6.95896	0.0436293	1.66733			1.8	0.1353	24.9755	0.0179944
2006-07-11	6.75251	0.00658169	0.25153			1.8155	0.144	27.477	0.0183158
2006-07-12	9.13641	0.0194606	0.743499			1.831	0.1527	29.9786	0.0186371
2006-07-13	9.31894	0.0300084	1.14645			1.793	0.15715	30.3581	0.017789
2006-07-14	7.16138	0.0260036	0.993723			1.755	0.1616	30.7375	0.0169409
2006-07-15	6.9164	0.0276996	1.05857			2.1085	0.1896	33.0409	0.00847045
2006-07-16	9.12197	0.0434932	1.66168			2.462	0.2176	35.3442	0
2006-07-17	9.53578	0.0623596	2.38234			2.4945	0.2331	59.1046	0.00704818
2006-07-18	9.05594	0.0418643	1.59946			2.527	0.2486	82.8651	0.0140964
2006-07-19	9.54182	0.0341117	1.30318
2006-07-20	7.95756	0.0492415	1.88158
2006-07-21	4.64649	0.0422888	1.6165
2006-07-22	3.65698	0.0358025	1.36868
2007-06-16	0.160639	0.0201435	0.77026	20.8889	0.332902	3.383	0.137	33.5579	0.00260427
2007-06-17	0.577063	0.00223553	0.0854818	32.2727	0.358124	3.343	0.164	43.7987	0
2007-06-18	0.806278	0.00258033	0.0986645	8.3682	0.125078	3.284	0.154	43.8125	0.00302277
2007-06-19	1.50457	0.0055366	0.211694	87.1273	1.14893	3.11175	0.141	37.2371	0.00382251
2007-06-20	1.48111	0.00229174	0.0876255	17.8307	0.257598	2.5805	0.163	38.1777	0.00556013
2007-06-21	2.47452	0.00509608	0.194836	30.9591	0.438339	2.45	0.153	38.6185	0.0161043
2007-06-22	1.69824	0.00388636	0.148594	25.1131	0.382231	2.407	0.128	27.7093	0.0174517
2007-06-23	1.55935	0.00261785	0.100094	16.9408	0.242997	3.1025	0.182	50.1594	0.0158916
2007-06-24	2.87565	0.00228689	0.0874306	24.3756	0.365559	2.9865	0.184	43.8147	0.00264484
2007-06-25	3.86664	0.00260797	0.0996974	0	0	2.93387	0.163	38.6878	0.0175751
2007-06-26	4.06684	0.00232353	0.0888222	23.7997	0.348127	2.88125	0.142	40.3781	0.00358664
2007-06-27	5.25231	0.00216473	0.0827421	27.1018	0.423523	2.3015	0.202	27.155	0.00227994
2007-06-28	5.44011	0.00485502	0.185569	39	0.527155	2.651	0.177	32.7004	0.0312593
2007-06-29	4.77188	0.00974759	0.372599	16.7625	0.260409	2.097	0.135	52.581	0.0170795
2007-06-30	6.21312	0.019691	0.752568	13.3229	0.178658	5.042	0.253	64.2763	0.00204612
2007-07-01	7.46413	0.00877361	0.33527	23.4694	0.322394	2.6695	0.168	56.2483	0.00037226
2008-06-15	-0.144396	0.00621	0.237467	31.9	0.518173	8.108	0.494	25.6069	0.0244338
2008-06-16	-0.317222	0.00701375	0.268205	114.5	1.62699	6.301	0.309	99.4229	0.0188494
2008-06-17	-0.410556	0.0108325	0.414235	196.8	2.37664	4.299	0.263	84.8312	0.0101392
2008-06-18	0.0684236	0.0237238	0.907171	541.7	6.996	3.354	0.166	21.9066	0.0432464
2008-06-19	0.241965	0.02906	1.11121	570.6	7.40057	2.743	0.21	41.3605	0.0667321
2008-06-20	1.45811	0.0140555	0.537418	677.5	10.1393	3.47	0.189	87.946	0.00806847
2008-06-21	2.13372	0.00976199	0.373235	2027.4	21.9311	2.8215	0.174	69.6165	0.056834
2008-06-22	3.08278	0.00893252	0.341495	2755.1	34.0762	2.13967	0.116	75.9505	0.256195
2008-06-23	3.75801	0.00863872	0.330244	1414.1	18.6259	2.446	0.131	86.127	0.00874766
2008-06-24	4.41702	0.00572635	0.218895	2033.7	24.2644	2.4325	0.159	95.2127	0.0097434
2008-06-25	7.40095	0.00658111	0.251489	1681.9	21.3072	2.8025	0.163	133.832	0.011521
2008-06-26	6.63662	0.0057077	0.218132	1029	12.6748	2.868	0.175	119.537	0.0089414
2008-06-27	3.95461	0.00118789	0.0454102	283.6	3.99642	2.85	0.203	159.196	0.0199732
2008-06-28	5.18111	0.000836668	0.0319801	187.8	2.46404	3.163	0.22	211.713	0.0254879
2008-06-29	7.47959	0.001	0.0382134	535.4	6.80096	3.134	0.219	258.172	0.014479
2008-06-30	9.71038	0.001	0.0382024	223.3	3.08697	2.866	0.223	333.358	0.0118223
2008-07-01	10.6451	0	0	0	0.4297
2008-07-02	11.2851	0.001	0.0381938	819.5	10.1818
2009-06-12	1.19265	0.00293125	0.11208	17.4286	0.237189	14.34	0.9454	259.373	0.293436
2009-06-13 00:00:00	2.83442	0.00379931	0.145253	20.1661	0.278167	8.3648	0.39	209.021	0.0983656
2009-06-14 00:00:00	0.384542	0.00794167	0.303675	94.2884	1.21038	3.6713	0.34	53.4877	0.0612157
2009-06-15 00:00:00	-0.0205069	0.0110861	0.423924	301.21	2.58587	2.927	0.1099	50.2248	0.0169624
2009-06-16 00:00:00	-0.00198611	0.011075	0.423498	502.971	6.06685	2.983	0.15825	54.1508	0.014878
2009-06-17 00:00:00	0.558076	0.00840069	0.321224	253.413	2.83264	3.039	0.2066	72.3238	0.0127935
2009-06-18 00:00:00	0.693424	0.00772431	0.295358	266.643	3.12989			71.965
2009-06-19 00:00:00	1.06734	0.00654097	0.250104	232.166	3.54642			85.5411
2009-06-20 00:00:00	2.05957	0.00585556	0.22388	496.713	3.16489			81.8775
2009-06-21 00:00:01	0.740201	0.00398472	0.152365	162.661	0.583043			79.2769
2009-06-22 00:00:01	1.41977	0.00606319	0.23183	814.39	8.63701			74.6333
2009-06-23 00:00:01	0.895556	0.00499097	0.190839	480.709	8.96389			74.7912
2009-06-24 00:00:01	3.18396	0.00718194	0.274568	1097.93	8.99221			71.8263
2009-06-25 00:00:01	4.32019	0.00711597	0.272018	1697.07	12.529			83.403
2009-06-26 00:00:01	4.87331	0.00650208	0.248538	1454.82	11.316			90.755
2009-06-27 00:00:01	5.31242	0.00725694	0.277379	1057.12	6.54798	1.719	0.1017	74.321	0.0123526
2009-06-28 00:00:01	8.06531	0.00632708	0.241762	1323.4	15.8147			88.4064
2009-06-29 00:00:02	9.6797	0.00611597	0.233646	1072.84	5.70445			86.2575
2009-06-30 00:00:02	11.0662	0.00496944	0.189808	1339.13	14.0342			74.4431
2009-07-01 00:00:02	10.8678	0.00421736	0.161087	901.031	4.34503			94.6693
2009-07-02 00:00:02	8.16385	0.00341042	0.130313	404.878	4.66826			116.165
2009-07-03 00:00:02	10.6779	0.00310764	0.118703	285	2.3422			0
2009-07-04 00:00:02	3.76901	0.00298889	0.11426	285	2.3422			0
2009-07-05 00:00:02	4.43594	0.00283125	0.108227	285	2.3422			0
2009-07-06 00:00:02	4.12446	0.00289167	0.11054	285	2.3422			0
2009-07-07 00:00:02	4.10335	0.00314861	0.120362	285	2.3422			0
2009-07-08 00:00:03	4.72041	0.00334722	0.127947	285	2.3422			0
2009-07-09 00:00:03	4.28833	0.00307292	0.117467	285	2.3422			0
2009-07-10 00:00:03	2.64556	0.00295556	0.112997	285	2.3422			0
2009-07-11 00:00:03	6.76575	0.00311181	0.118923	285	2.3422			0
2009-07-12 00:00:03	4.00499	0.00328056	0.125407	285	2.3422			0
2009-07-13 00:00:03	2.4941	0.00272361	0.10413	285	2.3422			0
2009-07-14 00:00:03	9.18042	0.00331319	0.126581	285	2.3422			0
2009-07-15 00:00:03	9.95665	0.00359931	0.137498	285	2.3422			0
2009-07-16 00:00:04	8.71509	0.00320833	0.122582	285	2.3422			0
2009-07-17 00:00:04	5.1074	0.00319861	0.122262	285	2.3422			0
2009-07-18 00:00:04	3.1985	0.00591528	0.226142	285	4.00966			271.015
2009-07-19 00:00:04	3.70033	0.00712917	0.272538	240.73	3.07603			210.088
2009-07-20 00:00:04	4.74251	0.0122361	0.467723	955.094	7.95948	6.606	0.31	126.319	0.009751
2009-07-21 00:00:04	7.15482	0.00508889	0.194471	389.394	5.10303	7.297	0.3794	156.334	0.0085655
2009-07-22 00:00:04	4.87603	0.00379722	0.145146	50.5263	0.66215			233.709
2009-07-23 00:00:04	5.83933	0.00389722	0.148954	131.507	1.55771			250.147
2009-07-24 00:00:05	4.58403	0.00459375	0.175598	126.882	1.7294			222.104
2009-07-25 00:00:05	5.79915	0.00345347	0.131994	36.8889	0.467937			261.28
2009-07-26 00:00:05	6.38959	0.0125236	0.47863	2887.88	27.627	5.495	0.2336	130.679	0.00410347
2009-07-27 00:00:05	5.28526	0.0116764	0.446303	757.149	8.65591	5.43	0.241	131.609	0.00491825
2009-07-28 00:00:05	5.32778	0.00416597	0.159234	70.6522	0.933319			180.125
2010-06-11	-0.102	0.0130835	0.500303	8.4	0.125884	8.046	0.554	33.852	0.106747
2010-06-11 23:59:59	-0.119729	0.0765885	2.9287	59.47	0.829363	1.847	0.113	28.0277	0.018934
2010-06-12 23:59:59	-0.208375	0.0954368	3.64946	558.5	6.31577	3.214	0.183	32.0418	0.00397913
2010-06-13 23:59:59	-0.214556	0.0343986	1.31539	200.69	2.37439	3.018	0.168	20.3408	0.0363825
2010-06-14 23:59:59	-0.325	0.0344299	1.3166	130.34	1.73765	2.822	0.153	18.2803	0
2010-06-15 23:59:59	-0.121174	0.0229803	0.878753	2126.1	30.7323	2.213	0.129	18.8155	0
2010-06-16 23:59:59	1.06988	0.0173389	0.662979	3757.46	42.9394	1.774	0.102	40.0812	0.00953197
2010-06-17 23:59:59	1.74007	0.0118363	0.452555	1625.47	19.0984	1.646	0.141	69.6729	0.0182134
2010-06-18 23:59:59	2.34237	0.011834	0.452449	1890.02	24.0252	1.61	0.09	26.2765	0
2010-06-19 23:59:59	2.8529	0.00753188	0.287954	1087.03	12.8236	1.569	0.104	35.0185	0.0198757
2010-06-20 23:59:59	3.58252	0.00867773	0.33174	1896.69	22.9637	1.6075	0.136	28.8317	0.00297317
2010-06-21 23:59:59	4.07201	0.00535283	0.204624	2701.75	29.4291	1.646	0.167	55.7405	0.00791792
2010-06-22 23:59:59	4.03906	0.00475976	0.181953	1506.28	17.1516	1.77	0.11	53.631	0.00483199
2010-06-23 23:59:59	7.92973	0.00392705	0.150058	1288.28	18.1873	2.191	0.152	61.8155	0
2010-06-24 23:59:59	8.63175	0.00389784	0.148928	557.156	14.9687	3.268	0.286	21.3391	0.00200214
2010-06-25 23:59:59	6.50215	0.00318585	0.121756	557.156	7.35621	1.915	0.123	20.3354	0.00746987
2010-06-26 23:59:59	9.15565	0.00197976	0.0756373	423.16	5.37737	1.058	0.074	80.8752	0.00933023
2010-06-27 23:59:59	11.4864	0.00149329	0.0570325	167.864	2.36773	2.138	0.102	57.2003	0.000680087
2010-06-28 23:59:59	13.6198	0.00137855	0.0526323	59.8456	1.83048	2.438	0.092	69.9038	0
2010-06-29 23:59:59	13.9365	0.00092945	0.0354841	59.8456	1.83048	2.438	0.092	69.9038
2012-06-06	-0.000375	0.00222219	0.0849746	8.27586	0.13926	8.032	0.581	126.41	0.144338
2012-06-06 23:59:59	-0.139771	0.00525862	0.201087	17.5613	0.263977	4.6585	0.286	89.1045	0.0558981
2012-06-07 23:59:59	-0.148125	0.033497	1.28091	47.6923	0.814251	3.209	0.188	81.5866	0.0370346
2012-06-08 23:59:59	-0.04525	0.0313202	1.19766	126.634	1.62823	2.2265	0.132	58.9933	0.0213415
2012-06-09 23:59:59	0.127181	0.00650821	0.248866	322.684	1.37754	2.338	0.165	65.5441	0.02076
2012-06-11 00:00:00	1.18775	0.00446798	0.170838	636.721	4.90184	1.926	0.128	63.124	0.0229584
2012-06-12 00:00:00	2.7315	0.00378819	0.144829	873.209	8.66949	1.9255	0.145	68.0132	0.0203202
2012-06-13 00:00:00	3.75094	0.00571494	0.218473	2496.74	7.72695	1.695	0.169	98.2022	0.0443299
2012-06-14 00:00:00	3.23137	0.00576768	0.220499	755.686	9.20476	1.4915	0.141	230.065	0.0428485
2012-06-15 00:00:00	2.73865	0.0034043	0.130152	357.018	4.95043	1.68	0.294	237.073	0.0413097
2012-06-16 00:00:00	6.07106	0.00352478	0.134716	485.453	6.63477	1.9855	0.191	228.107	0.0326357
2012-06-17 00:00:00	4.74047	0.00332427	0.127069	442.035	6.13398	1.8085	0.16	160.512	0.030485
2012-06-18 00:00:00	4.67499	0.0026254	0.100356	219.147	2.8506	1.751	0.134	269.686	0.0313128
2012-06-19 00:00:01	5.64339	0.00254576	0.0973022	515.5	6.39833	1.5885	0.129	259.984	0.0273086
2012-06-20 00:00:01	5.4723	0.00195527	0.0747344	220.17	2.79352	1.824	0.123	375.094	0.011356
2012-06-21 00:00:01	6.07147	0.00176101	0.0673051	170.76	2.17238	1.80325	0.126	321.986	0.00511095
2012-06-22 00:00:01	6.34755	0.00180595	0.0690205	286.364	4.6557	1.711	0.097	246.134	0.00475102
2012-06-23 00:00:01	8.45048	0.00135978	0.0519557	102.419	1.55247	1.843	0.094	303.777	0.00475102
2012-06-24 00:00:01	7.43586	0.00119721	0.0457496	57.2222	0.97438	1.458	0.1073	350.226	0.00475102
2012-06-25 00:00:01	7.91541	0.00137049	0.0523685
2012-06-26 00:00:01	9.20365	0.00111801	0.0427135
2012-06-27 00:00:02	8.83074	0.00135101	0.0516179
2012-06-28 00:00:02	9.08242	0.00158128	0.0604139
2012-06-29 00:00:02	15.5917	0.000713185	0.0272196
2012-06-30 00:00:02	18.2427	0.000652362	0.0248853
2012-07-01 00:00:02	16.7731	0.00085888	0.0327728
2012-07-02 00:00:02	15.8182	0.000983065	0.0375183
2012-07-03 00:00:02	17.051	0.000657992	0.0251061
2012-07-04 00:00:02	16.078	0.00094507	0.0360664
2012-07-05 00:00:02	15.5945	0.00103279	0.0394178
2012-07-06 00:00:03	15.0467	0.0011058	0.0422082
2012-07-07 00:00:03	17.4884	0.000865051	0.0330036
2012-07-08 00:00:03	12.6502	0.00192034	0.0733293
2012-07-09 00:00:03	5.99535	0.0024626	0.0941203
2012-07-10 00:00:03	9.20137	0.00203227	0.0776431	44.4444	0.707911	6.273	0.5241	476.999	0.0125818
2012-07-11 00:00:03	11.9248	0.000866809	0.0331035
2012-07-12 00:00:03	13.1197	0.00114565	0.0437441
2012-07-13 00:00:03	12.1293	0.00124178	0.0474222
2012-07-14 00:00:04	12.7096	0.00108741	0.041523
2012-07-15 00:00:04	13.8625	0.00127889	0.0488254
2012-07-16 00:00:04	12.9259	0.00141129	0.0538888
2012-07-17 00:00:04	11.796	0.00157228	0.0600465
2012-07-18 00:00:04	7.71074	0.00264733	0.101161	89.0377	1.22062	6.5185	0.74895	846.213	0.311264
2012-07-19 00:00:04	8.99376	0.00282879	0.108077	16.9998	0.269378	6.165	0.6264	882.779	0.236625
2012-07-20 00:00:04	7.20272	0.00250587	0.0957609	14.0949	0.247844	5.3585	0.59185	922.711	0.222984
2012-07-21 00:00:04	8.26528	0.00255344	0.0975663	2.85714	0.0439371		0.586	929.389	0.00475102
2012-07-22 00:00:05	5.67326	0.00240777	0.0920278	284.167	4.74502	7.765	0.581	785.616	0.0645427
2012-07-23 00:00:05	5.62767	0.00214854	0.0821202	20.2381	0.324579			830.182	0.00475102
2012-07-24 00:00:05	4.38147	0.012813	0.489791	771.121	10.4382			461.206	0.00475102
2012-07-25 00:00:05	4.08429	0.00508644	0.194441	78.8136	1.15131			429.057	0.00475102
2014-06-15	-1.13953	0.00825	0.315493	0.1	0.00144			25.0682
2014-06-16	-0.0972153	0.00379167	0.144991	0.1	0.00144			31.5554
2014-06-17	0.368861	0.005875	0.22465	0.1	0.00144			24.1702
2014-06-18	0.171465	0.0130417	0.498697	0.1	0.00144	8.299	0.5747	132.378	0.27189
2014-06-19	0.0262986	0.0105417	0.403103	1747.27	24.8258	8.054	0.4601	132.178	0.100243
2014-06-20	-0.0622847	0.00345833	0.132244	421.557	6.06919	3.963	0.2868	80.8398	0.083663
2014-06-21	-0.0219931	0.002625	0.100378	980.281	14.5654	7.043	0.4072	98.0809	0.0998499
2014-06-22	-0.0461875	0.00320833	0.122684	980.281	14.5654	7.043	0.4072	98.0809	0.0998499
2014-06-23	-0.0569097	0.00583333	0.223062	509.133	8.04727			9.47123	0.00542418
2014-06-24	0.0397153	0.00666667	0.254927	77.7971	1.0595			57.7791	0.0166069
2014-06-25	0.193097	0.0045	0.172074	576.131	7.52725			22.5395	0.013886
2014-06-26	1.45915	0.003625	0.138603	648.129	7.49213			55.0927
2014-06-27	2.0762	0.00379167	0.144969	513.125	8.09158			48.5999	0.01343
2014-06-28	2.74392	0.001625	0.0621265	347.815	4.83581			68.6113
2014-06-29	3.28567	0.001	0.0382299	1781.17	25.9774			84.4065
2014-06-30	3.21227	0.000958333	0.0366372	707.956	9.26095	1.936	0.2479	65.2705	0.0183635
2014-07-01	3.52321	0.000666667	0.0254861	515.811	6.98241			103.957	0.0184906
2014-07-02	3.32339	0.000708333	0.0270794	374.762	5.48453			82.6717
2014-07-03	3.84158	0.000708333	0.0270782	314.444	4.57419			18.4423	0.00311837
2014-07-04	4.85125	0.000625	0.0238902	382.714	5.20513	2.3055	0.145475	95.979	0.00609923
2014-07-05	4.72351	0.000333333	0.0127416	229.404	1.69356	7.19325	0.221825	105.273	0.0090801
2014-07-06	5.60057	0.000291667	0.0111479	312	4.58726	4.4865	0.1915	81.7878
2014-07-07	5.91149	0.000416667	0.0159251	318.31	4.50496	5.003	0.2187	84.7578
2014-07-08	6.19917	0.000166667	0.00636984	198.765	2.86222	4.915	0.18245	88.8589
2014-07-09	5.89096	0	0	257.576	3.53207	5.069	0.1973	96.0925
2014-07-10	8.46476	0	0	179.487	2.32306	2.12875	0.15915	100.526
2014-07-11	8.32232	0	0	148.718	2.08841	1.793	0.1345	100.095
2014-07-12	8.51198	0	0	114.346	1.40913	1.7435	0.1295	108.877
2014-07-13	6.3338	0	0	113.889	1.67261	1.757	0.19365	124.176	0.00662833
2014-07-14	7.41049	4.16667e-05	0.00159224
2014-07-15	5.62317	8.33333e-05	0.00318512
2014-07-16	6.04576	0	0
2014-07-17	5.49629	0	0
2014-07-18	4.73345	0.000125	0.0047781
2014-07-19	4.46632	0.000125	0.00477823
2014-07-20	9.2777	0	0
2014-07-21	5.85832	0	0
2014-07-22	5.79606	8.33333e-05	0.00318506
2014-07-23	3.3107	0.000125	0.00477873
2014-07-24	3.85372	0	0
2014-07-25	8.06077	0	0
2014-07-26	6.75083	0	0
2014-07-27	2.72795	0.000583333	0.0223018
2014-07-28	4.64097	0	0
2014-07-29	3.01102	4.16667e-05	0.00159295
2014-07-30	4.62796	0	0
2014-07-31	5.47665	0	0
2014-08-01	4.07896	0	0
2014-08-02	1.00004	0	0
2014-08-03	0.52794	0	0			2.673	0.1944		0.0464283
2016-06-12		0.0172142	0.657929	474.9	5.53809	3.288	0.1624	46.7916	0.0801608
2016-06-13		0.00719931	0.275158	560.7	4.09661	2.261	0.19	57.5049	0.113059
2016-06-14		0.0061074	0.233425	119.6	5.56106	2.37325	0.1878	44.2234	0.085507
2016-06-15		0.00311968	0.119234	639.3	7.04144	1.56	0.1252	24.7989	0.0568417
2016-06-16		0.00331838	0.126829	560	1.59338	1.9685	0.1241	60.7993	0.069301
2016-06-17		0.00290094	0.110874	214.3	7.12864	1.675	0.0923	59.5154	0.0430955
2016-06-18		0.00252739	0.0965967	266.9	6.94848	1.288	0.08995	27.4109	0.042667
2016-06-19		0.00287162	0.109753	322.2	2.72957	1.5265	0.08573	50.8824	0.0715293
2016-06-20		0.00287773	0.109987	181	3.25267	1.58433	0.1006	42.7615	0.0553845
2016-06-21		0.00217506	0.0831307	182	4.35258	1.4875	0.07911	26.9089	0.0497018
2016-06-22		0.00232112	0.0887133	288.8	2.52392	1.0475	0.072978	11.0564	0.0445373
2016-06-23		0.00222899	0.0851921	125.6	3.03904	1.2875	0.08314	34.4624	0.00219515
2016-06-24		0.00270833	0.103513	66.8	3.90044	1.38425	0.14	41.8358	0.114379
2016-06-25		0.0018365	0.070191	66.8	1.47571	1.481	0.1894	71.7972	0.280445
2016-06-26		0.000172456	0.00659126	66.8	0.84337	1.5625	0.1992	98.8523	0.0661052
2016-06-27		0	0
2016-06-28		0	0
2016-06-29		0	0
2016-06-30		0	0
2016-07-01		0	0
2016-07-02		0	0
2016-07-03		0	0
2016-07-04		0	0
2016-07-05		0	0
2016-07-06		0	0
2016-07-07		0	0
2016-07-08		0	0
2016-07-09		0	0
2016-07-10		0	0
2016-07-11		0	0
2016-07-12		0	0
2016-07-13		0.000727856	0.0278187
2016-07-14		0	0
2016-07-15		0	0
2016-07-16		0	0
2016-07-17		0	0
2016-07-18		0	0
2016-07-19		0	0
2016-07-20		0	0
2016-07-21		0	0
2016-07-22		0.00356471	0.136243
2016-07-23		0.00627579	0.239861	0	0	9.1295	0.5807	297.774	0.00387292
2016-07-24		0.00269453	0.102985
2016-07-25		0.00134069	0.051241
2016-07-26		0.00130875	0.0500205
2016-07-27		0.00168019	0.0642168
2016-07-28		0.00139285	0.0532346
2016-07-29		0.00093181	0.0356138	136.3	2.11057
2016-07-30		0.00315629	0.120633
2016-07-31		0.00305857	0.116898
2016-08-01		0.00192612	0.0736164	1.5	0.28335
2016-08-02		0.00110521	0.0422411	1.9	0.28779
2016-08-03		0.000719836	0.0275122	6.7	0.0226193	7.675	0.3842	296.435	0.00326611
2016-08-04		0.000833583	0.0318596			5.8085	0.3094	251.556	0.00440889
2016-08-05		0.000733593	0.0280379			5.2695	0.3044	268.464	0.0341063
2016-08-06		0.000930093	0.0355482
2016-08-07		0.000727959	0.0278226
2017-06-22		0.000165847	0.00633867
2017-06-23		0.000376715	0.014398	34.06	0.425404	2.688	0.1788	65.4072	0.025593
2017-06-24		0.00378221	0.144556	43.64	0.610197	2.07183	0.1369	53.1046	0.0527497
2017-06-25		0.011173	0.427033	65.22	0.933164	1.9035	0.1431	45.736	3.42992e-05
2017-06-26		0.012791	0.488873	91.15	1.20481	1.39325	0.1097	43.9385	0.0224307
2017-06-27		0.00415575	0.158833	102.65	1.39344	1.42725	0.1043	40.044	0.00340532
2017-06-28		0.00274749	0.105009	90.64	1.22759	1.52375	0.111	48.3373	0.00234936
2017-06-29		0.00933595	0.35682	571.68	1.49581	1.4965	0.1	41.7381	0.00459571
2017-06-30		0.0086732	0.33149	312.99	4.34439	1.6785	0.1273	52.7829	0.0032772
2017-07-01		0.00598229	0.228643	245.55	3.63712	1.437	0.1618	61.3298	0.0141654
2017-07-02		0.00706592	0.270059	297.44	3.84177	1.394	0.1219	49.5882	0.0244096
2017-07-03		0.0050902	0.194547	382.51	5.27729	1.171	0.1042	48.8725	0.0133883
2017-07-04		0.00436087	0.166672	261.7	4.61056	1.447	0.1211	59.5997	0.019634
2017-07-05		0.00318247	0.121634	701.98	9.64334	1.421	0.1144	61.8145	0.0338723
2017-07-06		0.00207485	0.0793007	571.09	7.10859	1.23002	0.1848	73.4219	0.0637096
2017-07-07		0.00158037	0.0604016	232.35	3.12214	1.3115	0.1131	82.5815	0.0302566
2017-07-08		0.00156007	0.0596259	310.63	4.47069	1.533	0.1135	97.4872	0.0709958
2017-07-09		0.000817066	0.0312282	132.96	1.78416	1.68	0.1322	104.023	0.0130411
2017-07-10		0.000514855	0.0196777	51	0.626313	1.6185	0.1453	128.484	0.0150076
2017-07-11		0.000250877	0.00958851	102.7	1.59163	1.47725	0.12355	65.9093	0.0088732
2017-07-12		0.000221218	0.00845496	0	0	1.336	0.1018	65.9093	0.00580602
2017-07-13		0.000208297	0.00796113	50.27	0.76	1.336	0.1018	156.734	0.00273884
2017-07-14		0.000247166	0.00944669
2017-07-15		0.000168278	0.0064316
2017-07-16		0.000239969	0.0091716
2017-07-17		0.000223919	0.00855819
2017-07-18		0.000354875	0.0135633
2017-07-19		0.000409954	0.0156685
2017-07-20		0.000510509	0.0195117
2017-07-21		0.000312435	0.0119413
2017-07-22		0.000372416	0.0142337
2017-07-23		0.000125593	0.00480018
2017-07-24		0.000201163	0.00768846
2017-07-25		0.000188613	0.00720878
2017-07-26		0.000158545	0.0060596
2017-07-27		0.000224466	0.00857908
2017-07-28		0.000136553	0.00521906
2017-07-29		0.000200742	0.00767236
2017-07-30		0.000385197	0.0147222
2017-07-31		0.000285929	0.0109282
2017-08-01		0.00019337	0.0073906
2017-08-02		0.000521586	0.019935
2017-08-03		0.000379071	0.0144881
2017-08-04		0.000324279	0.0123939
2017-08-05		0.000276324	0.0105611
2017-08-06		0.000277515	0.0106066
2017-08-07		0.000215112	0.00822157
2017-08-08		0.000110604	0.00422728
2017-08-09		0.000155367	0.00593812
2017-08-10		0.000143921	0.00550066

## Sheet: WR
Date	Daily River T (°C)	Daily Q (m3 s-1)	Stream Power (W)	SSC (mg/L)	POC (mg/L)	DOC (mg/L)	TDN (mg/L)	major ion (mg/L)	DIN (mg/L)
2003-06-26 08:59:59		0.040313	2.04092	29.3193
2003-06-27 08:59:59		0.253672	12.8426	48.9774
2003-06-28 08:59:59		0.189094	9.57322	58.7856
2003-06-29 08:59:59		0.405134	20.5106	85.0516
2003-06-30 08:59:59		0.574889	29.1048	603.86
2003-07-01 08:59:59		0.622629	31.5217	428.165
2003-07-02 08:59:59		0.485009	24.5544	796.902
2003-07-03 08:59:59		0.347737	17.6048	352.032
2003-07-04 08:59:59		0.285618	14.4599	173.192
2003-07-05 08:59:59		0.256583	12.99	234.089
2003-07-06 08:59:59		0.236215	11.9588	232.954
2003-07-07 08:59:59		0.236438	11.9701	128.518
2003-07-08 08:59:59		0.188771	9.55688	183.702
2003-07-09 08:59:59		0.184079	9.31931	102.959
2003-07-10 08:59:59		0.132483	6.70717	34.4696
2003-07-11 08:59:59		0.125135	6.33518	39.2831
2003-07-12 08:59:59		0.102444	5.18642	49.0562
2003-07-13 08:59:59		0.098718	4.99778	56.9584
2003-07-14 08:59:59		0.103985	5.26442	85.3941
2003-07-15 08:59:59		0.0957367	4.84684	35.6717
2003-07-16 08:59:59		0.0978442	4.95354	40.06
2003-07-17 08:59:59		0.108414	5.48866	31.0788
2003-07-18 08:59:59		0.157185	7.9578	57.4094
2003-07-19 08:59:59		0.138375	7.0055	25.0084
2003-07-20 08:59:59		0.101217	5.12428	27.9388
2003-07-21 08:59:59		0.0833148	4.21796	37.8419
2003-07-22 08:59:59		0.0818984	4.14625	38.2957
2003-07-23 08:59:59		0.0836783	4.23636	45.933
2003-07-24 08:59:59		0.0825733	4.18042	31.1585
2003-07-25 08:59:59		0.0883443	4.47259	34.3047
2003-07-26 08:59:59		0.115389	5.84178	42.2699
2003-07-27 08:59:59		0.0899182	4.55227	34.1122
2003-07-28 08:59:59		0.257526	13.0377	80.5711
2003-07-29 08:59:59		0.169554	8.58396	38.7716
2003-07-30 08:59:59		0.100802	5.1033	24.5699
2003-07-31 08:59:59		0.088191	4.46483	28.8544
2004-06-25		0.206587	10.4588	179.691
2004-06-26 09:00:01		0.302916	15.3357	367.506
2004-06-27 09:00:01		0.296326	15.002	379.817
2004-06-28 09:00:01		1.21277	61.3987	280.471
2004-06-29 09:00:01		0.407406	20.6256	625.908
2004-06-30 09:00:01		0.181431	9.18528	268.159
2004-07-01 09:00:01		0.160228	8.11181	469.099
2004-07-02 09:00:01		0.427758	21.656	776.177
2004-07-03 09:00:01		0.407189	20.6147	1928.74
2004-07-04 09:00:01		0.266924	13.5135	636.8
2004-07-05 09:00:01		0.151077	7.64852	234.905
2004-07-06 09:00:01		0.165799	8.39388	115.994
2004-07-07 09:00:01		0.288771	14.6196	291.2
2004-07-08 09:00:01		0.23725	12.0112	142.228
2004-07-09 09:00:01		0.170032	8.60819	90.7775
2004-07-10 09:00:01		0.139636	7.06933	56.1646
2004-07-11 09:00:01		0.130934	6.62879	52.21
2004-07-12 09:00:01		0.101279	5.12745	31.0887
2004-07-13 09:00:01		0.0872377	4.41657	26.265
2004-07-14 09:00:01		0.100057	5.06557	40.7013
2004-07-15 09:00:01		0.106313	5.38231	29.3
2004-07-16 09:00:01		0.0839458	4.24991	23.3675
2004-07-17 09:00:01		0.0763395	3.86482	20.0096
2004-07-18 09:00:01		0.0740691	3.74988	36.7304
2004-07-19 09:00:01		0.0690134	3.49393	18.5671
2004-07-20 09:00:01		0.062008	3.13927	18.9683
2004-07-21 09:00:01		0.0958691	4.85354	54.4317
2004-07-22 09:00:01		0.128502	6.50567	46.7921
2004-07-23 09:00:01		0.096054	4.86291	26.9171
2004-07-24 09:00:01		0.0923351	4.67463	19.7767
2004-07-25 09:00:01		0.0901691	4.56498	22.1387
2004-07-26 09:00:01		0.0770067	3.89861	11.2267
2004-07-27 09:00:01		0.088337	4.47222	16.18
2004-07-28 09:00:01		0.0800246	4.05139	10.7754
2004-07-29 09:00:01		0.0712437	3.60684	11.7279
2004-07-30 09:00:01		0.0697384	3.53063	12.1675
2004-07-31 09:00:01		0.0660486	3.34383	10.58
2004-08-01 09:00:01		0.0594986	3.01222	12.16
2004-08-02 09:00:01		0.0638496	3.2325	17.245
2004-08-03 09:00:01		0.111669	5.65345	48.0925
2004-08-04 09:00:01		0.0777205	3.93474	12.9763
2004-08-05 09:00:01		0.069027	3.49462	15.9087
2004-08-06 09:00:01		0.0589725	2.98559	10.1533
2004-08-07 09:00:01		0.0574994	2.91101	10.1562
2004-08-08 09:00:01		0.0588022	2.97697	10.6629
2004-08-09 09:00:01		0.0604558	3.06068	8.72533
2004-08-10 09:00:01		0.0590378	2.9889
2004-08-11 09:00:01		0.058711	2.97235
2004-08-12 09:00:01		0.0596565	3.02022
2005-06-10 12:00:00	0.511111	0.378939	19.1935	36.6517	0.579096			22.4921
2005-06-11	0.488889	0.564753	28.605	91.4504	1.44492			17.9728
2005-06-12	0.509028	0.498883	25.2687	47.7713	0.754786			15.2456
2005-06-13	0.654861	0.342182	17.3315	55.0454	0.869718			9.61993
2005-06-14	0.732639	0.307053	15.5522	60.3058	0.952832			15.293
2005-06-15	0.677778	0.344033	17.4252	114.547	1.80985			15.0675
2005-06-16 00:01:00	0.876389	0.360987	18.2837	149.4	2.36052			14.1887
2005-06-17 00:01:00	0.895833	0.34928	17.6908	118.105	1.86606			13.3
2005-06-18 00:01:00	0.904167	0.426964	21.6254	134.537	2.12568			12.7004
2005-06-19 00:01:00	1.07569	0.456008	23.0962	92.155	1.45605			12.8974
2005-06-20 00:01:00	1.13194	0.497809	25.2133	148.527	2.34672			13.0945
2005-06-21 00:01:00	0.878472	0.445517	22.5651	54.4442	0.860218			12.6123
2005-06-22 00:01:00	1.33175	0.519683	26.3208	143.075	2.26059			11.8044
2005-06-23	1.31319	0.55738	28.23	129.36	2.04389			12.0938
2005-06-24	1.60069	0.459446	23.2694	60.9604	0.963175			12.088
2005-06-25	1.60069	0.382319	19.3632	33.9808	0.536897			13.126
2005-06-26	1.6	0.497302	25.1867	48.5152	0.76654
2006-06-20	0.347222	1.33763	67.7521	65.4133	0.739171	4.4635	0.2789	31.1619
2006-06-21	0.395833	0.840301	42.562	85.135	0.962026	3.626	0.219	32.2057
2006-06-22	0.482639	0.318866	16.1508	65.0571	0.735145	5.215	0.3319	32.0524
2006-06-23	0.579167	0.411647	20.85	127.085	1.43607	3.8585	0.23455	28.847
2006-06-24	0.4125	0.56059	28.3943	108.573	1.22687	4.11	0.2688	24.6927
2006-06-25	0.496528	0.665421	33.704	191.797	2.1673	2.8435	0.1487	24.036
2006-06-26	0.598611	1.59667	80.8715	512.435	5.79051	2.646	0.15365	20.8113
2006-06-27	0.693056	1.30865	66.2832	744.76	8.41579	2.457	0.18445	21.0326
2006-06-28	0.906944	1.04353	52.8541	813.697	9.19478	2.669	0.285	21.9698
2006-06-29	0.818056	0.350682	17.7619	325.989	3.68367	2.1395	0.1578	20.6928
2006-06-30	0.897917	0.615677	31.1836	369.123	4.17109	2.343	0.2177	20.878
2006-07-01	1.44167	0.795039	40.2666	467.756	5.28565	2.2225	0.1375	19.9288
2006-07-02	1.62778	0.528313	26.7573	260.207	2.94034	2.628	0.166	22.3485
2006-07-03	1.96667	0.372521	18.8665	224.91	2.54148	2.217	0.1422	21.0208
2006-07-04	1.85694	0.181051	9.16946	119.09	1.34572	1.926	0.1195	18.1435
2006-07-05	2.93472	0.212638	10.7683	63.8088	0.721039	1.959	0.116	19.7492
2006-07-06	3.07917	0.363625	18.4143	84.6542	0.956592	1.97	0.1197	20.2278
2006-07-07	2.79514	0.370054	18.7403	53.8367	0.608354	2.235	0.1629	20.389
2006-07-08	3.96597	0.592006	29.9773	163.412	1.84656	1.82	0.118	19.0104
2006-07-09	3.81042	0.522295	26.4478	91.6229	1.03534	1.76	0.15	19.1122
2006-07-10	6.55833	0.74169	37.5469	177.502	2.00577	2.34	0.1551	18.9286
2006-07-11	6.30903	0.403678	20.4361	74.995	0.847443	2.59	0.1543	21.1401
2006-07-12	7.89028	0.286118	14.482	72.9983	0.824881	1.832	0.139	22.6077
2006-07-13	8.41389	0.26727	13.5271	77.9821	0.881198	2.11	0.1629	24.2123
2006-07-14	7.38056	0.264424	13.3848	50.86	0.574718	2.045	0.1651	24.798
2006-07-15	6.81875	0.163557	8.27957	45.8612	0.518232	1.98	0.1673	25.3838
2006-07-16	8.15417	0.142329	7.20381	36.6508	0.414154	2.42	0.1612	25.9875
2006-07-17	8.44861	0.161119	8.15455	29.0212	0.32794	1.931	0.167	25.7501
2006-07-18	5.52014	0.105804	5.35675	17.3629	0.196201	2.168	0.159	27.9563
2006-07-19	4.78403	0.118508	6.00041	18.5429	0.209535	2.115	0.1544	28.2511
2006-07-20	3.96597	0.0953409	4.82777	16.0896	0.181812	2.239	0.1786	29.3047
2006-07-21	2.74167	0.0886023	4.48702	16.7479	0.189251	2.296	0.1842	30.742
2006-07-22	2.12083	0.0782071	3.96078	8.10458	0.0915818	2.99	0.1671	33.4332
2006-07-23	2.39236	0.0764354	3.87097	5.50875	0.0622489	1.74	0.1476	32.7788
2006-07-24	3.25347	0.0757232	3.83463	7.97667	0.0901363	1.983	0.1581	35.5929
2006-07-25	3.5	0.0766442	3.88119	8.55875	0.0967139	1.745	0.1416	34.5036
2006-07-26	3.71042	0.0795109	4.02628	6.14292	0.069415	1.968	0.1633	36.5502
2006-07-27	5.50729	0.0786108	3.98001	4.32077	0.0488247	1.741	0.1416	34.9155
2007-06-12	0.444299	0.195121	9.88303	49.5146	0.564467	5.549	0.2893	36.5516	0.0300501
2007-06-13	0.804486	0.158191	8.01233	28.3833	0.32357	4.73325	0.224025	37.2092	0.0155773
2007-06-14	0.654188	0.146452	7.41782	49.8917	0.568765	3.9175	0.15875	34.5491	0.014401
2007-06-15	0.351167	0.236002	11.9537	27.9	0.31806	3.6525	0.1947	30.0778	0.0122719
2007-06-16	0.716451	0.29372	14.8769	68.9917	0.786505	3.4715	0.179	29.2588	0.0103911
2007-06-17	0.579049	0.281752	14.2708	40.4875	0.461558	3.36	0.1575	30.1269	0.0130642
2007-06-18	0.443972	0.219332	11.1093	117.083	1.33475	2.8895	0.1496	25.7661	0.0114954
2007-06-19	0.520201	0.357933	18.1295	278.117	3.17053	2.396	0.147	26.2328	0.0266859
2007-06-20	0.401903	0.289923	14.6848	148.308	1.69072	2.223	0.1214	25.2973	0.0328563
2007-06-21	0.972354	0.370997	18.7906	305.771	3.48579	2.459	0.1868	22.8602	0.0212496
2007-06-22	1.03148	0.422908	21.4198	213.196	2.43043	2.2435	0.13465	23.2557	0.00371683
2007-06-23	0.925708	0.495158	25.0793	156.767	1.78714	2.2665	0.154	23.2054	0
2007-06-24	1.61453	0.319068	16.1597	94.0208	1.07184	2.265	0.13845	20.5368	0.00748724
2007-06-25	2.69608	0.378388	19.1625	118.358	1.34928	1.869	0.11665	20.6295	0.0101125
2007-06-26	3.23571	0.304574	15.4237	85.2708	0.972087	2.635	0.1275	18.5139	0.00333608
2007-06-27	3.49603	0.353851	17.9187	83.7917	0.955225	1.789	0.155	16.9203	0.0193706
2007-06-28	4.08149	0.39493	19.9978	121.358	1.38349	1.684	0.1435	17.0726	0.0154174
2007-06-29	3.47113	0.249603	12.6397	53.8958	0.614413	1.457	0.1135	17.5741	0.00592903
2007-06-30	3.96571	0.808	40.9146	423.2	4.82448	2.674	0.1624	22.1487	0.00614784
2007-07-01	5.88339	0.330142	16.7142	113.317	1.29181	1.789	0.1325	13.5708	0.00126518
2007-07-02	5.52396	0.230169	11.6533	78.1042	0.890387	1.562	0.144	16.5422	0
2007-07-03	6.04385	0.176674	8.94437	48.2167	0.54967	1.325	0.11385	15.8496	0.00611498
2007-07-04	6.50889	0.105748	5.35335	23.6125	0.269182	1.5225	0.114	18.5694	0.00174312
2007-07-05	5.05856	0.0846476	4.28584	18.3708	0.209427	1.48	0.1855	20.047	0.000960766
2007-07-06	5.85059	0.0840182	4.25362	26.9375	0.307087	1.3995	0.892	21.0128	0
2007-07-07	9.30335	0.0922708	4.66949	49.625	0.565725	1.461	0.877	23.0461	0
2007-07-08	8.79747	0.0950145	4.80866	36.425	0.415245	1.448	0.8985	21.6976	0.000182079
2007-07-09	7.89743	0.0805542	4.07729	22.875	0.260775	1.546	0.1181	23.3172	2.60181e-05
2007-07-10	8.28487	0.0688283	3.48361	35.5625	0.405413	1.4155	0.1179	24.8817	0
2007-07-11	8.29048	0.0617221	3.12394	24.5708	0.280108	1.5475	0.11555	26.9995	0
2007-07-12	8.78754	0.0621557	3.14568	33.4333	0.38114	1.6855	0.1259	28.9414	0.00232311
2007-07-13	9.55049	0.0801542	4.05617	42.175	0.480795	1.6495	0.1453	29.4667	0.00392006
2007-07-14	8.86675	0.0756758	3.8299	27.225	0.310365	1.796	0.15355	31.4716	0.000741018
2007-07-15	8.96574	0.0773377	3.91395	22.9167	0.26125	1.6935	0.1745	34.7284	0.00437173
2007-07-16	8.836	0.0931409	4.71381	19.5583	0.222965	1.693	0.1427	36.1319	0.0428383
2007-07-17	8.86123	0.108229	5.47737	30.1333	0.34352	1.6725	0.11365	35.1274	0.0287725
2007-07-18	9.15298	0.0905193	4.58094	22.2333	0.25346	1.744	0.13775	46.3137	0.0536715
2007-07-19	9.65978	0.110451	5.58927	14.6958	0.167533	2.234	0.1563	60.6038	0.0175865
2007-07-20	8.26425	0.160084	8.10235	12.8417	0.146395	2.6715	0.21755	80.5017	0.0295486
2007-07-21	6.77082	0.277949	14.0704	35.5958	0.405793	4.375	0.32	104.631	0.0267307
2007-07-22	7.52782	0.847188	42.8828	368.683	4.20299	5.27	0.29975	83.4996	0.00875563
2007-07-23	7.34868	0.257361	13.0273	243.821	2.77956	3.339	0.22775	77.8166	0.0132455
2007-07-24	7.40169	0.164689	8.33632	300.671	3.42765			73.6099
2007-07-25	7.14211	0.146022	7.39165	220.208	2.51037			85.2443
2007-07-26	7.01716	0.170088	8.60998	194.875	2.22158			99.4438
2007-07-27	6.52405	0.184629	9.3466	352.725	4.02107			107.489
2007-07-28	6.07603	0.185048	9.36826	509.321	5.80626			125.913
2007-07-29	5.53272	0.225921	11.4382	236.013	2.69054			123.837
2007-07-30	4.48723	0.335232	16.9743	373.133	4.25372			143.062
2007-07-31	4.16196	0.25598	12.9618	195.323	2.22668			112.994
2008-06-14	0.0732083	0.251507	12.7393	31.2083	0.586717	1.555	0.499	76.6367	0.0439555
2008-06-15	0.01	0.490806	24.8603	74.8125	1.40648	8.794	0.492	53.4486	0.016772
2008-06-16	0.0431389	0.345227	17.4864	69.5375	1.30731	7.285	0.3851	87.4929	0.045436
2008-06-17	0.133257	0.350991	17.7783	51.475	0.96773	6.583	0.34645	76.9402	0.022723
2008-06-18	0.197264	1.17463	59.4965	135.6	2.54928	4.7695	0.2595	46.0213	0.0100888
2008-06-19	0.228646	0.768165	38.9086	131.333	2.46907	4.767	0.2355	29.4986	0.0100188
2008-06-20	0.468458	0.616953	31.2491	312.021	5.86599	2.9275	0.1752	47.8743	0.112647
2008-06-21	0.657917	0.5873	29.7467	442.65	8.32182	2.8485	0.159	43.9004	0.0208109
2008-06-22	0.797139	0.651968	33.0219	605.913	11.3912	2.815	0.1177	41.2277	0.0570434
2008-06-23	1.38261	0.584362	29.5965	473.812	8.90767	1.8495	0.11735	35.9353	0.0175007
2008-06-24	2.14808	0.4318	21.8683	282.846	5.3175	2.1135	0.12695	33.8546	0.0173581
2008-06-25	4.28678	0.418116	21.1714	243.217	4.57247	2.1945	0.13645	34.5811	0.0234834
2008-06-26	4.93818	0.409693	20.7437	197.871	3.71997	1.645	0.1195	31.6513	0.0117767
2008-06-27	2.59275	0.247853	12.552	86.6583	1.62918	1.556	0.185	30.7462	0.0445794
2008-06-28	3.90444	0.177776	9.00208	38.2167	0.718473	1.645	0.1274	34.6904	0.014868
2008-06-29	6.04018	0.191242	9.68187	57.0042	1.07168	1.665	0.1565	32.9203	0.0112169
2008-06-30	7.78762	0.163141	8.25758	91.4417	1.7191	1.6985	0.1415	32.2259	0.0111038
2008-07-01	8.25604	0.128915	6.52481	135.5	2.5474	2.506	0.25135	35.5927	0.0148792
2008-07-02	9.76237	0.131146	6.63641	71.3333	1.34107	1.619	0.13475	38.9596	0.0186545
2008-07-03	9.78468	0.160261	8.10971	95.875	1.80245	1.4275	0.896	31.9219	0.0126491
2008-07-04	8.49565	0.129661	6.56236	70.8417	1.33182	1.611	0.12635	33.4743	0.00943714
2008-07-05	5.85798	0.0840882	4.25717	50.9625	0.958095	1.4915	0.1188	42.1526	0.0240587
2008-07-06	5.73845	0.0646897	3.27511	33.6333	0.632307	1.435	0.1316	48.4157	0.0532682
2008-07-07	6.59112	0.0516921	2.61683	67.3583	1.26634	1.35	0.1215	53.9115	0.171249
2008-07-08	7.13065	0.0391621	1.98239	43.35	0.81498	1.52	0.14465	58.0066	0.0580907
2008-07-09	7.036	0.0418854	2.12027	59.975	1.12753	1.421	0.14135	58.7442	0.011644
2008-07-10	7.273	0.0541121	2.73912	59.8792	1.12573	1.5725	0.13325	60.4478	0.0806972
2008-07-11	7.5141	0.0454403	2.30009	64.025	1.20367	1.49	0.1385	52.5357	0.0509504
2008-07-12	6.05403	0.0382015	1.934	46.7875	0.879605	1.499	0.12655	56.8116	0.0664512
2008-07-13	5.36119	0.0278965	1.4124	25.375	0.47705	1.391	0.1451	59.5618	0.0622674
2008-07-14	3.86559	0.0141725	0.717657	13.975	0.26273	1.358	0.1314	81.2022	0.055532
2008-07-15	3.10553	0.0148045	0.749712	9.75	0.1833	1.333	0.1651	85.4209	0.0711632
2008-07-16	3.57369	0.0129818	0.657381	6.18333	0.116247	1.3475	0.11935	72.0193	0.0264335
2008-07-17	2.6211	0.0153387	0.776796	9.08333	0.170767	1.331	0.1498	71.6485	0.0431175
2008-07-18	2.39278	0.00968716	0.490593	5.375	0.10105	1.3585	0.12945	68.2712	0.0441982
2008-07-19	4.9477	0.00505615	0.256004	2.5375	0.047705	1.327	0.139	76.4411	0.0416026
2008-07-20	4.84728	0.00475667	0.240843	0	0	1.448	0.1498	85.8558	0.0415855
2008-07-21	2.17863	0.0210169	1.06439	31.9125	0.599955	1.8965	0.16385	85.3776	0.0645736
2008-07-22	1.88297	0.00725973	0.367674	12.5333	0.235627	1.45	0.17785	86.7432	0.0938404
2008-07-23	4.35432	0.00269729	0.136577	6.9125	0.129955	1.48	0.15115	72.5331	0.0499885
2008-07-24	5.8696	0.00262555	0.132925	5.75833	0.108257	1.2485	0.13835	76.9308	0.0415244
2008-07-25	4.90957	0.00288872	0.146262	0	0	0	0.14475	84.3819
2008-07-26	5.05753	0.0035605	0.180274	0	0	0	0.147925	84.3819
2008-07-27	6.59474	0.00346017	0.175165	0	0	0	0.1575	84.3819
2008-07-28	8.82706	0.00357462	0.18091	0.35	0.00658	1.365	0.1575	91.8331	0.0607749
2008-07-29	7.69737	0.00372595	0.188595	0	0	0	0.196475	96.4313	0.0686174
2008-07-30	4.99819	0.00484964	0.245546	0.279167	0.00524833	1.264	0.1534	101.029	0.0764599
2008-07-31	4.12343	0.0603546	3.05612	347.371	6.53057	4.4695	0.3175	103.121	0.121984
2008-08-01	3.30213	0.0241736	1.22415	71.5417	1.34498	4.174	0.27335	90.591	0.0880792
2008-08-02	5.63537	0.149686	7.57838	281.146	5.28554	5.752	0.3194	114.597	0.0437055
2008-08-03	4.37936	0.0384103	1.9449	56.8917	1.06956	3.571	0.2456	124.637	0.0623912
2008-08-04	4.4167	0.02539	1.28562	46.2958	0.870362	3.28	0.2487	128.042	0.040195
2008-08-05	4.65576	0.0233529	1.18244	55.025	1.03447	2.964	0.2231	132.044	0.0534955
2008-08-06	6.98141	0.245212	12.4129	331.562	6.23337	4.886	0.2981	163.799	0.0312139
2008-08-07	5.93911	0.394292	19.9618	407.546	7.66186	4.255	0.25935	147.206	0.0306294
2008-08-08	5.28905	0.390231	19.7576	181.708	3.41612
2008-08-09	7.63744	0.294601	14.9118	146.408	2.75248
2008-08-10	5.18844	0.097616	4.94238	60.4231	1.13595
2009-06-13	0.0500833	0.47223	23.9194	54.98	0.626772	6.685	0.333983	58.7124	0.0535261
2009-06-14	0.31416	0.312825	15.8449	51.375	0.585675	5.35	0.2621	54.7213	0.0183017
2009-06-15	0.302347	0.354095	17.9353	61.425	0.700245	4.91475	0.257258	53.7126	0.051995
2009-06-16	0.396493	0.220804	11.1839	45.2958	0.516373	4.28133	0.224188	51.3152	0.0359436
2009-06-17	0.616979	0.10903	5.52237	65.4625	0.746273	4.9115	0.246917	55.4853	0.057727
2009-06-18	0.683924	0.0805396	4.07933	126.137	1.43797	4.3845	0.24455	54.6658	0.0345674
2009-06-19	0.573979	0.127586	6.46229	28.1542	0.320958	3.64967	0.198563	53.1152	0.0882777
2009-06-20	0.685882	0.11844	5.99897	47.3208	0.539458	3.3345	0.191975	52.91	0.0526605
2009-06-21	0.375507	0.074069	3.75166	41.375	0.471675	3.76667	0.1872	50.4823	0.0503486
2009-06-22	0.692035	0.0570747	2.89083	49.3	0.56202	2.91775	0.186983	47.9241	0.0485615
2009-06-23	0.512337	0.0568577	2.87987	36.3708	0.414627	3.23	0.1776	50.3856	0.0377296
2009-06-24	1.2107	0.134989	6.83692	146.95	1.67523	2.995	0.21865	47.1768	0.0242442
2009-06-25	0.877806	0.247995	12.5608	166.317	1.89601	2.461	0.171738	44.8781	0.0259393
2009-06-26	0.847021	0.256966	13.0151	241.367	2.75158	2.56225	0.164	42.8222	0.0212185
2009-06-27	1.3002	0.299766	15.1825	318.225	3.62777	2.65	0.1267	34.0997	0.0175633
2009-06-28	2.12695	0.30695	15.5454	212.05	2.41737	2.2825	0.149762	34.261	0.00745095
2009-06-29	3.17081	0.386178	19.5562	285.771	3.25779	1.915	0.16185	30.843	0.0200519
2009-06-30	4.92908	0.379905	19.2354	257.421	2.9346	1.8415	0.1465	29.77	0.0181886
2009-07-01	6.09865	0.390183	19.7534	134.713	1.53572	1.752	0.1351	26.8136	0.0131492
2009-07-02	5.44294	0.311611	15.7767	102.892	1.17297	1.73175	0.113375	26.1891	0.0140589
2009-07-03	6.53706	0.277097	14.0277	109.121	1.24398	1.77763	0.123006	28.0603	0.0106202
2009-07-04	3.69549	0.184805	9.35817	54.6292	0.622773	1.8235	0.11895	29.9314	0.00718145
2009-07-05	2.78966	0.0933138	4.72561	23.8708	0.272128	1.815	0.1246	34.8708	0.0200717
2009-07-06	3.29748	0.0937858	4.7493	32.0958	0.365893	1.581	0.11415	33.2804	0.0125067
2009-07-07	3.15449	0.1002	5.0742	26.1667	0.2983	1.819	0.1325	36.0419	0.0142056
2009-07-08	3.68805	0.115826	5.86519	18.5125	0.211043	2.175	0.1136	35.8577	0.0099512
2009-07-09	3.25701	0.0992039	5.02369	24.7708	0.282388	1.58	0.1645	34.7972	0.00897781
2009-07-10	2.20152	0.0826646	4.1865	18.0917	0.206245	1.798	0.1462	37.2883	0.0114409
2009-07-11	2.95745	0.0764222	3.87012	29.7833	0.33953	1.565	0.9812	38.7358	0.00537884
2009-07-12	3.29249	0.098846	5.00555	38.1542	0.434958	1.564	0.9771	34.1773	0.00548802
2009-07-13	1.81425	0.085155	4.31276	20.525	0.233985	2.129	0.1628	41.1371	0.00611782
2009-07-14	4.52824	0.113204	5.73202	56.9292	0.648992	1.387	0.747	34.1803	0.000344788
2009-07-15	7.82168	0.199851	10.1157	71.25	0.81225	1.695	0.1875	28.1808	0.0016849
2009-07-16	6.7721	0.134433	6.80532	42.3375	0.482648	1.86	0.132	34.4349	0.00462038
2009-07-17	5.13505	0.196087	9.9281	80.1417	0.913615	1.961	0.9912	32.7525	0.003976
2009-07-18	3.43669	0.427416	21.644	210.771	2.40279	4.392	0.221	50.3878	0.00879645
2009-07-19	3.74295	0.322966	16.3543	53.725	0.612465	4.582	0.2346	60.1745	0.00389216
2009-07-20	4.43174	0.768373	38.9063	2904.83	33.1151	4.744	0.26635	63.2756	0.00906151
2009-07-21	6.58085	0.243937	12.3489	935.867	10.6689	3.766	0.28125	61.9331	0.00797395
2009-07-22	5.4071	0.105212	5.32684	39.475	0.450015	2.882	0.1945	55.7925	0.0104529
2009-07-23	5.78068	0.11461	5.80244	81.7083	0.931475	3.17	0.1947	59.1182	0.00443703
2009-07-24	4.91678	0.146165	7.40065	120.042	1.36848	3.5715	0.2135	69.213	0.00765923
2009-07-25	5.18188	0.122715	6.21315	37.6458	0.429163	2.86625	0.213333	60.4857	0.00557107
2009-07-26	6.04163	0.631922	31.9919	1113.33	12.6919	4.345	0.241	92.9015	0.00900051
2009-07-27	5.04001	0.93594	47.3882	800.604	9.12689	3.734	0.1828	70.4949	0.0291391
2009-07-28	5.05265	0.183228	9.27715	75.2682	0.858057	2.847	0.1841	63.2858	0.0443874
2010-06-13	0.858188	0.354026	17.9312	71.29	0.983802	5.732	0.30375	26.965	0.0213578
2010-06-14	0.113222	0.207068	10.4883	26.7879	0.369673	5.328	0.2459	27.5732	0.00535306
2010-06-15	0.100958	0.222494	11.2697	50.0917	0.691265	4.5555	0.20705	40.8136	0.0180386
2010-06-16	0.409049	0.541129	27.4086	119.312	1.64651	3.783	0.1682	14.2703	0.0341224
2010-06-17	0.060875	0.760277	38.5095	198.502	2.73932	2.939	0.1343	14.9972	0.000334707
2010-06-18	0.0454583	0.591142	29.9425	166.072	2.29179	2.767	0.137	21.3281	0.015414
2010-06-19	0.0955625	0.536242	27.1616	500.718	6.90991	2.707	0.153	13.6427	0.00763557
2010-06-20	0.0994167	0.479519	24.2885	453.401	6.25694	2.168	0.1362	9.25826	0.0151747
2010-06-21	0.176486	0.469934	23.8029	427.165	5.89487	2.072	0.1162	14.623	0.00736648
2010-06-22	0.633931	0.375337	19.0108	395.019	5.45126	1.734	0.1351	9.7011	0.00319815
2010-06-23	1.35638	0.26593	13.4687	219.801	3.03326	1.587	0.0908	20.0754	0.00979138
2010-06-24	2.19003	0.238349	12.0711	187.169	2.58293	1.584	0.1138	23.7261	0.00526837
2010-06-25	3.34017	0.370652	18.7697	372.594	5.1418	1.641	0.09305	19.1058	0.00416367
2010-06-26	4.22333	0.334616	16.9435	154.612	2.13365	1.424	0.0821	11.5884	0.010035
2010-06-27	5.47419	0.25273	12.7956	82.5171	1.13874	1.29	0.0822	14.8007	0.0121794
2010-06-28	7.1325	0.261358	13.23	91.22	1.25884	1.4595	0.07515	22.9196	0.0071189
2010-06-29	8.68276	0.250377	12.6717	57.8113	0.797795	1.56	0.0765	14.1047	0.00814355
2010-06-30	9.44601	0.211379	10.6969	30.9163	0.426644	1.5045	0.0738217	17.9523	0.0227371
2010-07-01	10.1697	0.175998	8.90552	31.6025	0.436114	1.47675	0.0717092	19.1431	0.0482693
2010-07-02	10.4353	0.149832	7.58128	29.6921	0.409751	1.449	0.069815	17.7665	0.00726327
2010-07-03	11.618	0.172827	8.74324	32.2575	0.445153	1.484	0.0667	11.817	0.0308213
2010-07-04	10.7907	0.14129	7.14868	29.6142	0.408675	1.34	0.0706	21.3381	0.00190605
2010-07-05	11.0151	0.115655	5.85148	18.595	0.256611	1.3765	0.080945	24.0022	0.00795862
2010-07-06	11.0487	0.103526	5.23776	26.6713	0.368063	1.51975	0.0916817	9.32183	0.01182
2010-07-07	10.5179	0.100051	5.06237	21.6929	0.299362	1.59138	0.0925567	28.4894	0.0347638
2010-07-08	8.16424	0.0813171	4.11577	13.7858	0.190245	1.663	0.1235	32.5279
2010-07-09	5.72415	0.0691755	3.50222	11.0408	0.152363	1.309	0.0741	42.4381
2010-07-10	5.70429	0.0519326	2.62925	12.9942	0.179319	1.1965	0.0866333	33.1756	0.000117737
2010-07-11	7.58944	0.03779	1.91283	11.6437	0.160684	1.14025	0.0742358	24.9471
2010-07-12	6.67315	0.0344896	1.74596	12.9642	0.178905	1.084	0.0623	35.1762
2010-07-13	6.54256	0.0491039	2.48582	12.3421	0.170321	1.32	0.07391	27.9333	0.0118823
2010-07-14	4.90607	0.042342	2.14388	12.6938	0.175174	1.346	0.0839	32.7779	0.0120506
2010-07-15	4.98924	0.0364506	1.84556	8.05542	0.111165	1.685	0.0808	39.1542
2010-07-16	5.71197	0.0267344	1.35351	9.43	0.130134	1.383	0.0723	43.9598
2010-07-17	6.73569	0.0243885	1.2346	11.6983	0.161437	1.081	0.0522	33.4022	0.000153025
2010-07-18	8.3679	0.0256281	1.29711	6.35208	0.0876588	1.119	0.0637667	32.037
2010-07-19	8.72634	0.0218656	1.10662	9.38792	0.129553	1.157	0.0668	30.6718
2010-07-20	7.17574	0.0226323	1.14565	8.76583	0.120968	1.2665	0.0716222	45.965	0.000209901
2010-07-21	4.13638	0.0321504	1.62797	12.5921	0.173771	1.32125	0.07555	39.477	0.00520246
2010-07-22	4.55819	0.020336	1.0297	13.3387	0.184075	1.376	0.0843	52.0897	0.00102336
2010-07-23	6.76938	0.0122441	0.619822	9.61667	0.13271	1.359	0.079925	44.3989
2010-07-24	7.56777	0.0121671	0.61587	10.4238	0.143848	1.3505	0.0837417	41.591
2010-07-25	8.34101	0.0144145	0.729558	11.0229	0.152116	1.34625	0.0819417	38.309	0.000183603
2010-07-26	8.55776	0.0127961	0.647627	8.895	0.122751	1.342	0.087	43.4418	0.00749133
2010-07-27	9.51829	0.0209989	1.06265	10.8483	0.149707	1.447	0.0771	53.0045
2010-07-28	9.31003	0.0177268	0.897089	11.1406	0.15374	1.3945	0.08205	76.6529
2012-06-06	0.345509	0.00190848	0.0966662	0	0	8.254	0.4366	78.8561
2012-06-07	0.390498	0.00581073	0.294319	0	0	7.7385	0.4004	58.4772	0.0801337
2012-06-08	-0.000455903	0.50189	25.4218	12.5131	0.152504	6.1535	0.31195	72.738	0.0521048
2012-06-09	0.0230722	0.378791	19.1865	15.6131	0.304455	4.7305	0.2375	70.1439	0.0307656
2012-06-10	0.0467764	0.282481	14.3082	14.5917	0.284538	4.2885	0.21945	66.5188	0.0254428
2012-06-11	0.0662295	0.480572	24.3419	129.895	2.53296	3.4655	0.17655	60.2232	0.0222261
2012-06-12	0.114709	0.666111	33.7397	159.381	3.10793	2.495	0.14065	43.7687	0.0286863
2012-06-13	0.231183	0.567792	28.7595	449.114	8.75773	2.102	0.14345	37.9673	0.0188754
2012-06-14	0.287836	0.553603	28.0406	518.5	10.1107	1.742	0.10965	38.033	0.0204869
2012-06-15	0.77897	0.310243	15.7137	197.397	3.84925	1.6845	0.2388	41.9898	0.0153285
2012-06-16	2.15769	0.247314	12.5251	212.767	4.14897	1.819	0.16735	45.1086	0.0120863
2012-06-17	3.18387	0.22099	11.191	255.971	4.99144	1.688	0.1333	44.9631	0.0190877
2012-06-18	3.49197	0.191057	9.67496	145.423	2.83576	1.603	0.09312	46.5836	0.0228675
2012-06-19	4.39995	0.171759	8.69699	65.7812	1.28273	1.5095	0.0915	44.3555	0.0229735
2012-06-20	5.6597	0.137578	6.96537	85.2148	1.66169	1.423	0.089425	44.254	0.0196476
2012-06-21	4.61083	0.118622	6.00628	68.8543	1.34266	1.356	0.094865	45.6157	0.0165131
2012-06-22	5.32359	0.132784	6.72286	24.1729	0.471372	1.249	0.05811	36.6115	0.00781198
2012-06-23	7.35132	0.130437	6.60255	90.5046	1.76484	1.326	0.09043	37.6211	0.000431853
2012-06-24	7.35829	0.114819	5.81201	52.9856	1.03322	1.269	0.1048	37.6343	0.00723717
2012-06-25	7.19081	0.112879	5.71391	18.2006	0.354911	1.295	0.0756	36.484	0.00630508
2012-06-26	8.79859	0.118427	5.99355	26.3547	0.513916	1.275	0.07847	34.2198	0.0253084
2012-06-27	8.82675	0.113801	5.75944	19.6446	0.383071	1.322	0.1495	32.3108	0.0081736
2012-06-28	9.44799	0.0963053	4.87356	11.8634	0.231337	1.102	0.0643	34.7344	0.0253109
2012-06-29	12.3137	0.0765738	3.87341	14.7358	0.287348	1.287	0.2757	39.264	0.00655635
2012-06-30	13.916	0.0979142	4.95158	16.8658	0.328884	1.396	0.2093	31.7271	0.0253222
2012-07-01	13.6616	0.0870483	4.40228	14.1747	0.276407	1.268	0.05749	31.819	0
2012-07-02	13.3234	0.0618072	3.12594	6.72706	0.131178	1.235	0.06631	37.9963	0.0041039
2012-07-03	13.7119	0.035636	1.8022	2.98884	0.0582824	1.327	0.1563	44.4237	0.00812541
2012-07-04	13.1363	0.0368739	1.86498	4.29297	0.0837129	1.186	0.06356	38.5513	0.00643448
2012-07-05	13.131	0.0215789	1.0914	4.78874	0.0933803	1.17	0.06109	47.65	0
2012-07-06	12.5409	0.0149028	0.753816	6.64289	0.129536	1.313	0.102	54.8175	0.00736576
2012-07-07	13.3707	0.0138547	0.700704	11.9793	0.233595	1.296	0.07795	51.8477	0.00726333
2012-07-08	11.4125	0.0087303	0.441675	8.48363	0.165431	1.597	0.124	58.9124	0.00361633
2012-07-09	7.11193	0.0574524	2.90826	28.4077	0.55395	2.603	0.1911	62.7357	0.0627192
2012-07-10	9.17963	0.0796041	4.02854	17.3074	0.337495	3.609	0.21825	82.2041	0.0558071
2012-07-11	11.0737	0.0378249	1.9137	5.73247	0.111783	1.797	0.1208	76.0427	0.012594
2012-07-12	12.2549	0.0194799	0.985379	3.44755	0.0672273	1.539	0.1141	83.6471	0.0160083
2012-07-13	11.1448	0.0171947	0.869932	6.67774	0.130216	1.38	0.1217	91.6491	0.0308544
2012-07-14	11.1385	0.0180908	0.915272	4.55353	0.0887939	1.358	0.1501	105.413	0.0712921
2012-07-15	12.2258	0.0164833	0.833802	3.57151	0.0696444	1.44	0.2036	123.599	0.120031
2012-07-16	12.0959	0.016834	0.851558	4.201	0.0819196	1.399	0.2523	164.509	0.222367
2012-07-17	12.0537	0.0211455	1.06967	7.19527	0.140308	1.679	0.3303	201.751	0.3052
2012-07-18	8.87706	0.0479188	2.42513	8.77036	0.171022	2.38767	0.4023	266.465	0.387065
2012-07-19	9.47013	0.0670793	3.39456	2.58495	0.0504065	2.792	0.34505	268.624	0.25143
2012-07-20	7.90421	0.0578808	2.92966	4.94888	0.0965032	2.1045	0.29445	244.343	0.238761
2012-07-21	8.4147	0.0339474	1.71815	2.05039	0.0399825	2.11925	0.328225	279.647	0.276677
2012-07-22	6.89149	0.0322574	1.63292	2.34338	0.0456959	2.134	0.362	296.121	0.32577
2012-07-23	6.24174	0.0329286	1.66702	2.15874	0.0420955			284.039	0.211483
2012-07-24	4.86125	0.195438	9.89553	77.4085	1.50947			271.441	0.0690102
2012-07-25	4.42577	0.200325	10.1434	0	0			183.071	0.0767219
2014-06-21	0.727799	0.205454	10.4062	10	0.214	5.065	0.266	33.761	0.0288601
2014-06-22	0.321972	0.604696	30.6285	24.6547	0.527612	4.19075	0.235425	48.2589	0.0350692
2014-06-23	0.558778	0.470297	23.8207	25.9985	0.556367	3.2425	0.1935	24.9677	0.00878511
2014-06-24	0.80134	0.327996	16.6128	44.5425	0.953209	3.3715	0.1715	28.0565	0.0266187
2014-06-25	3.74124	0.513983	26.027	171.642	3.67313	2.379	0.1676	6.75566	0.0422658
2014-06-26	2.61203	0.645229	32.6762	236.94	5.07051	2.308	0.1377	47.2721	0.057913
2014-06-27	0.545729	0.475021	24.06	267.771	5.73029	2.016	0.14895	31.4718	0.035542
2014-06-28	0.569986	0.366578	18.5673	257.68	5.51436	2.085	0.1256	9.87923	0.0257166
2014-06-29	1.08363	0.223735	11.3318	244.921	5.2413	1.84625	0.12525	25.9613	0.0514016
2014-06-30	1.41148	0.216372	10.9587	247.017	5.28617	1.7895	0.12725	25.9613	0.020353
2014-07-01	1.98078	0.184208	9.32926	205.626	4.40041	1.634	0.1126	42.0433	0.0515038
2014-07-02	2.3904	0.165327	8.37277	136.294	2.91669	1.6455	0.11105	26.3035	0.00813425
2014-07-03	2.61029	0.164327	8.32199	120.837	2.58591	2.51975	0.1149	10.5637	0.00368675
2014-07-04	3.51281	0.19088	9.66594	124.077	2.65525	2.95688	0.1185	25.2979	0.0215269
2014-07-05	3.27588	0.128702	6.51747	62.8189	1.34433	3.394	0.12105	33.4792	0.00965286
2014-07-06	4.2029	0.0997966	5.05328	98.6172	2.11041	3.412	0.1234	33.6648	0.0126155
2014-07-07	4.23888	0.115114	5.82888	44.4048	0.950263	2.40713	0.111056	33.9876	0.0119485
2014-07-08	4.82343	0.111843	5.6629	24.3661	0.521435	2.2795	0.112325	34.6758	0.0103571
2014-07-09	4.93718	0.0891539	4.51406	22.9315	0.490735	2.3865	0.096385	34.4894	0.0254295
2014-07-10	6.13741	0.125066	6.33159	25.3292	0.542045	1.28875	0.0749483	33.4849	0.00936812
2014-07-11	6.49624	0.174642	8.84104	27.6323	0.591332	1.26275	0.0939437	32.2894	0.00716032
2014-07-12	6.85174	0.160717	8.13579	18.1897	0.38926	1.28175	0.0898275	35.0616	0.0178428
2014-07-13	5.43552	0.238437	12.072	32.2026	0.689135	1.4025	0.07881	34.6185	0.0117758
2014-07-14	6.43394	0.197774	10.0122	19.9112	0.4261	1.2745	0.07962	40.7907	0.00771826
2014-07-15	5.11462	0.198239	10.0371	18.6523	0.399159	1.624	0.0840025	44.342	0.00483171
2014-07-16	5.49138	0.131636	6.66465	129.094	2.76262	1.757	0.092135	45.2722	0.00323514
2014-07-17	5.56433	0.0960118	4.86098	42.6439	0.91258	1.4455	0.081565	42.6444	0.00305041
2014-07-18	5.52883	0.115302	5.83763	46.0971	0.986478	1.11595	0.071195	39.8761	0.00827126
2014-07-19	4.22228	0.0698021	3.53448	18.3189	0.392025	1.09625	0.0752775	46.4112	0.0134921
2014-07-20	7.99067	0.0865565	4.38105	77.069	1.64928	1.017	0.0677	39.9737	0.0111505
2014-07-21	5.86342	0.0508315	2.57346	4.67129	0.0999657	1.12017	0.08117	48.7673	0.00930229
2014-07-22	6.08831	0.058995	2.98669	40.3167	0.862778	1.09163	0.06817	47.2107	0.00137867
2014-07-23	4.47875	0.037236	1.88543	43.318	0.927004	1.03895	0.072215	49.7578	0.0102039
2014-07-24	3.93993	0.0547473	2.77224	8.6535	0.185185	1.20767	0.0973925	55.3811	0.00407211
2014-07-25	8.11935	0.0771645	3.90561	53.0961	1.13626	1.541	0.08825	46.9895	0.00264579
2014-07-26	7.05728	0.0484791	2.45404	6.35228	0.135939	2.34888	0.0882337	48.5375	0.00121947
2014-07-27	3.84864	0.0354952	1.79739	4.5198	0.0967237	2.60375	0.11295	47.9434	0.655275
2014-07-28	5.34703	0.0321782	1.62918	3.60235	0.0770903	1.2355	0.104317	52.7216	0.00788517
2014-07-29	4.21827	0.0330403	1.67302	3.60645	0.0771781	1.3385	0.0843637	53.6254	0.00220165
2014-07-30	5.08857	0.0284272	1.43931	3.20832	0.068658	1.24075	0.0846425	57.0495	0.00443584
2014-07-31	5.37415	0.0315287	1.5963	3.53116	0.0755668	1.19744	0.1009	54.5217	0.00590339
2014-08-01	5.57904	0.0251787	1.27477	3.54183	0.0757951	1.15413	0.0786712	48.846	0.00369506
2016-06-07	0.16291	0.62703	31.7601	93.1819	1.29523	5.274	0.341325	46.396
2016-06-08	0.76766	0.254241	12.8772	76.2842	1.06035	5.4015	0.314912	50.939
2016-06-09	0.275396	0.534744	27.0854	45.8512	0.637331	5.529	0.2885	62.0745	0.0930912
2016-06-10	0.170764	0.218764	11.0807	29.7387	0.413367	4.994	0.303563	42.5412	0.104035
2016-06-11	0.365743	0.635861	32.207	153.82	2.1381	4.45667	0.24095	47.3771	0.101643
2016-06-12	0.159076	0.479263	24.2755	39.4932	0.548956	3.638	0.17805	41.2763	0.0748519
2016-06-13	0.570194	0.760705	38.53	169.014	2.34773	3.51	0.2215	44.2499	0.18462
2016-06-14	0.601861	1.23999	62.8058	222.895	3.09824	2.9645	0.18995	34.0636	0.082259
2016-06-15	0.480354	0.962318	48.742	345.592	4.80372	3.00333	0.1646	35.2006	0.0845352
2016-06-16	0.211896	0.433555	21.9602	106.013	1.47358	2.27283	0.12185	44.723	0.143195
2016-06-17	0.397556	0.322386	16.3291	72.0821	1.00194	2.40617	0.11555	29.9445	0.0619968
2016-06-18	0.731938	0.283956	14.3823	60.4472	0.840216	2.27275	0.10215	31.5206	0.050438
2016-06-19	0.83816	0.261019	13.2204	81.3589	1.13089	2.141	0.10665	33.0968	0.0724462
2016-06-20	1.04436	0.263561	13.349	97.1321	1.35014	1.89254	0.112225	34.3958	0.0757565
2016-06-21	1.9309	0.31138	15.77	138.65	1.92724	1.8615	0.09479	35.7026	0.116488
2016-06-22	1.99774	0.25871	13.1024	75.9947	1.05633	1.71225	0.0851258	33.8896	0.0461836
2016-06-23	2.71731	0.236057	11.9545	95.3129	1.32485	1.4355	0.079295	31.3936	0.0621927
2016-06-24	3.23999	0.206377	10.451	74.6438	1.03755	1.48675	0.0820975	29.3608	0.0710357
2016-06-25	5.95571	0.225483	11.4155	71.9483	1.00008	1.37125	0.0763525	35.3762	0.133211
2016-06-26	7.19673	0.223352	11.306	29.5184	0.410305	1.39425	0.0767625	32.4357	0.314538
2016-06-27	5.02887	0.135516	6.86143	11.1902	0.155544	1.31225	0.0854	31.3282	0.0773241
2016-06-28	5.49962	0.0658313	3.33299	13.7023	0.190462	1.4185	0.08605	31.3985	0.0763982
2016-06-29	4.4761	0.0657812	3.33079	9.79262	0.136117	2.76525	0.142767	31.4687	0.0754724
2016-06-30	4.22883	0.050448	2.55447	7.48267	0.104009	1.138	0.1088	38.7671	0.0649397
2016-07-01	5.47694	0.0371284	1.87979	8.09779	0.112559	1.267	0.085485	34.9491	0.0774767
2016-07-02	6.83265	0.0458317	2.32009	8.09167	0.112474	1.25125	0.0808588	29.1055
2016-07-03	6.54503	0.0502872	2.54572	9.92033	0.137893	1.187	0.13365	26.1837
2016-07-04	6.79401	0.0562597	2.84799	11.1039	0.154344	1.485	0.0653	23.2619	0.0717285
2016-07-05	10.5135	0.0645254	3.26484	8.44854	0.117435	1.4745	0.08786	30.3893
2016-07-06	9.78642	0.0477749	2.41755	5.57596	0.0775058	1.606	0.108105	31.3809
2016-07-07	9.64935	0.0350459	1.77346	6.29804	0.0875428	1.3055	0.087045	32.1701
2016-07-08	9.36932	0.0309122	1.56434	7.50708	0.104348	1.32617	0.1561	32.9593
2016-07-09	9.04612	0.0298639	1.51136	5.93975	0.0825625	1.31925	0.0787775	32.5647
2016-07-10	10.5452	0.0300704	1.52149	9.10362	0.12654	1.404	0.084305	33.5461
2016-07-11	9.92899	0.0274768	1.39038	6.15592	0.0855672	1.209	0.07691	36.1161
2016-07-12	8.13683	0.022982	1.16321	6.75521	0.0938974	1.35	0.08214	41.8913	0.000292249
2016-07-13	6.95947	0.0223022	1.12896	5.56812	0.0773969	1.45567	0.087485	39.9953	0.0379794
2016-07-14	6.15424	0.0438091	2.21787	9	0.1251	2.59225	0.098885	38.0992
2016-07-15	7.73863	0.0264223	1.33741	6.70975	0.0932655	1.626	0.078585	39.0768	0.057159
2016-07-16	6.29117	0.0174487	0.883342	4.71271	0.0655066	1.401	0.1173	42.6955	0.00817928
2016-07-17	6.29629	0.017828	0.902539	3.35583	0.0466461	1.7975	0.120633	43.4314	0.041058
2016-07-18	4.99013	0.012807	0.648442	7.94017	0.110368	1.67475	0.106325	52.8676	0.062688
2016-07-19	5.76641	0.0169403	0.857652	3.36183	0.0467295	1.63292	0.101761	37.6213	0.0459319
2016-07-20	5.26999	0.0153578	0.777573	3.31567	0.0460878	1.6385	0.0801425	43.7408	0.027913
2016-07-21	4.63398	0.012345	0.625073	3.09854	0.0430697	1.5585	0.10345	53.1593	0.0200013
2016-07-22	5.48676	0.021107	1.06864	4.57671	0.0636162	1.399	0.09533	48.8311	0.0630395
2016-07-23	5.30745	0.106021	5.36786	13.8261	0.192183	1.993	0.187643	69.0661	0.0567183
2016-07-24	7.26899	0.0609203	3.08374	5.20492	0.0723483	2.587	0.1332	44.8411	0.0414327
2016-07-25	7.27199	0.0400694	2.02828	3.33962	0.0464208	1.84275	0.1276	57.1878	0.0493817
2016-07-26	6.35678	0.0267122	1.35229	2.15379	0.0299377	1.842	0.1227	73.2583	0.081743
2016-07-27	6.67042	0.0222919	1.12848	0.3	0.00417	1.85775	0.1153	64.7495	0.0805164
2016-07-28	6.93105	0.0199563	1.01021	3.19267	0.0443781	1.81525	0.1232	76.2763	0.020175
2016-07-29	7.83084	0.0214457	1.0855	0.69025	0.00959447	1.62067	0.09723	77.262	0.0598542
2016-07-30	5.46836	0.0179792	0.910277	0	0	1.694	0.115267	78.6658	0.0345808
2016-07-31	4.95253	0.261693	13.2501	193.108	2.6842	3.44225	0.136233	92.2746	0.0712413
2016-08-01	5.3194	0.23265	11.7791	24.0445	0.334218	4.19	0.2067	107.594	0.0410052
2016-08-02	4.02355	0.0874253	4.42692	4.92808	0.0685004	3.903	0.2054	104.81	0.0271608
2016-08-03	3.80497	0.0459216	2.32536	4.977	0.0691803	2.8725	0.1698	99.647	0.0446311
2016-08-04	2.43381	0.0177002	0.8964	1.58429	0.0220217	2.1021	0.0975217	74.403	0.101382
2016-08-05	3.51628	0.00904038	0.457795	0.0760833	0.00105756	2.0805	0.144	96.3479	0.0682941
2016-08-06	3.44989	0.00393784	0.199409	0.03675	0.000510825	1.7925	0.13	93.9	0.129701
2016-08-07	5.97217	0.00692799	0.350742	0	0	1.8845	0.07979	94.429	0.0507509
2017-06-22	-0.0358889	0.371669	18.8258	15.5933	0.182441	4.262	0.23795	56.6507	0.19295
2017-06-23	-0.102	1.83781	93.0897	9.67256	0.113169	3.24925	0.20585	65.0015	0.0288945
2017-06-24	-0.0957778	1.14414	57.9534	19.225	0.224932	2.989	0.17515	50.7543	0.0100952
2017-06-25	-0.0405556	0.604372	30.6128	37.511	0.438879	2.5805	0.1551	48.8471	0.0145459
2017-06-26	-0.00722917	0.874503	44.2955	69.386	0.811816	2.342	0.144325	42.5184	0.0100587
2017-06-27	-0.0009375	1.30771	66.2384	142.743	1.67009	1.78967	0.145035	43.7532	0.0101234
2017-06-28	0.0554028	0.868399	43.9861	136.72	1.59963	1.9	0.13305	44.0536	0.020758
2017-06-29	0.288931	0.780495	39.533	580.831	6.79572	1.84325	0.134517	43.0804	0.0162302
2017-06-30	0.410368	0.885683	44.8606	809.824	9.47494	1.67725	0.1305	38.7164	0.0215439
2017-07-01	0.571528	0.644476	32.6429	415.548	4.86191	1.675	0.1337	40.5222	0.0200828
2017-07-02	1.4495	0.616922	31.2454	402.034	4.7038	1.4415	0.092935	35.6768	0.0347702
2017-07-03	2.93237	0.624781	31.6398	194.076	2.27069	1.38571	0.106009	32.8979	0.0150937
2017-07-04	4.52274	0.532618	26.9687	111.628	1.30605	1.2875	0.09632	32.6779	0.0381452
2017-07-05	6.83546	0.487016	24.6537	97.5383	1.1412	1.862	0.102965	31.2391	0.0145333
2017-07-06	6.28283	0.422537	21.3909	88.6989	1.03778	1.815	0.108618	29.9763	0.0498769
2017-07-07	5.74231	0.370831	18.7744	51.7018	0.604911	1.58475	0.095425	27.5087	0.0204091
2017-07-08	6.48767	0.36284	18.3684	50.2284	0.587673	1.6755	0.103575	28.26	0.0253339
2017-07-09	6.09971	0.269377	13.6375	39.779	0.465415	1.7105	0.0944333	29.8654	0.00851456
2017-07-10	5.67356	0.106171	5.37526	21.1921	0.247947	1.6255	0.0983467	35.5084	0.0137137
2017-07-11	4.56438	0.0565993	2.86585	20.7526	0.242805	1.4405	0.094735	34.3005	0.0291913
2017-07-12	3.62134	0.0331497	1.67865	20.6721	0.241863	1.516	0.09677	36.958	0.0351338
2017-07-13	3.72977	0.0346118	1.75267	21.3394	0.249671	1.32533	0.0871567	37.3699	0.0284617
2017-07-14	4.27841	0.0491079	2.4866	33.1747	0.388145	1.576	0.089725	45.2857	0.0382991
2017-07-15	3.55721	0.0381491	1.93182	29.2181	0.341852	1.87375	0.108573	35.1689	0.000175928
2017-07-16	4.01481	0.0338402	1.71356	41.0457	0.480235	1.4515	0.094565	35.8151	0.0160185
2017-07-17	3.83265	0.0246214	1.24677	33.1201	0.387506	1.18792	0.10176	40.6546	0.0152763
2017-07-18	5.07701	0.02826	1.43085	42.9099	0.502046	1.3	0.11375	35.9803	0.00359581
2017-07-19	5.19344	0.0333833	1.69022	42.6802	0.499359	1.2881	0.093731	35.4867	0.0149811
2017-07-20	6.85502	0.0362993	1.83754	35.2295	0.412185	1.30319	0.0914325	34.3919	0.0227223
2017-07-21	5.73459	0.0270166	1.3678	28.0367	0.328029	1.3	0.101688	39.5548	0.00449954
2017-07-22	5.9346	0.027485	1.39148	31.704	0.370937	1.49333	0.1068	39.3822	0.00607029
2017-07-23	3.96513	0.0144467	0.731534	16.3726	0.19156	1.44775	0.12185	42.4597	0.0398814
2017-07-24	4.04607	0.0153596	0.777759	17.515	0.204926	1.35725	0.105108	44.931	0.0206899
2017-07-25	3.71016	0.025505	1.29152	31.2397	0.365505	1.9025	0.104535	41.9522	0.013178
2017-07-26	2.9936	0.0183581	0.929675	27.6688	0.323725	1.253	0.0974667	39.9744	0.0108704
2017-07-27	3.93289	0.0149617	0.757618	23.4739	0.274644	1.19887	0.105283	38.5956	0.0080669
2017-07-28	2.62865	0.0145074	0.734695	16.4423	0.192375	1.2755	0.10705	41.0957	0.00510556
2017-07-29	3.46506	0.0149648	0.757803	19.9806	0.233773	0.9977	0.09383	38.9191	0.00780279
2017-07-30	6.09778	0.0141313	0.715414	27.391	0.320475	1.1115	0.0822575	38.2793	0.00671684
2017-07-31	5.07066	0.0136737	0.69232	28.3181	0.331321	1.179	0.084945	42.1702	0.00329193
2017-08-01	3.9831	0.0175278	0.88755	13.9483	0.163196	1.1305	0.087765	43.7218	0.00811633
2017-08-02	6.69383	0.0201472	1.01991	29.4761	0.34487	1.0187	0.107982	42.0936	0.0103797
2017-08-03	6.40054	0.0144487	0.731456	21.659	0.253411	1.17612	0.0883488	41.3107	0.00519842
2017-08-04	5.72511	0.0154033	0.779842	14.6924	0.171902	1.22025	0.07817	44.9567	0.00303732
2017-08-05	4.29186	0.0233074	1.18018	12.6544	0.148057	1.14633	0.0869025	47.0019	0.00524529
2017-08-06	4.06822	0.0300189	1.52005	8.50179	0.099471	1.03158	0.111517	50.2619	0.00304077
2017-08-07	4.07633	0.0320824	1.62454	6.99344	0.0818233	1.00811	0.111787	50.1983	0.00652889
2017-08-08	2.68687	0.0466774	2.36386	7.73572	0.0905079	0.96615	0.0862487	52.5973	0.0169444
2017-08-09	3.36083	0.0358323	1.81454	6.26356	0.0732837	0.9779	0.082365	55.0877	0.00930484
2017-08-10	3.91665	0.0252684	1.27952	40.7885	0.477226	1.0339	0.093525	51.3997	0.00712881
2017-08-11	3.40635	0.0295148	1.49461	53.1287	0.621606	2.2415	0.123951	51.6505	0.0282984
2017-08-12	4.52847	0.0466096	2.36004	59.4038	0.695024	2.457	0.1448	49.7143	0.0266089
2017-08-13	2.1903	0.015585	0.789296	5.19811	0.0608179	2.34925	0.1007	48.3581

## Sheet: ER
Date	Daily River T (°C)	Daily Q (m3 s-1)	Stream Power (W)	SSC (mg/L)	POC (mg/L)	DOC (mg/L)	TDN (mg/L)	major ion (mg/L)	DIN (mg/L)
2003-06-19 09:00:00		0.0922132	4.10456	57.2566
2003-06-20 09:00:00		1.11041	49.426	65.1066
2003-06-21 09:00:00		0.686419	30.5536	70.2631
2003-06-22 09:00:00		0.513413	22.8528	49.7288
2003-06-23 09:00:00		0.517055	23.0149	64.5418
2003-06-24 09:00:00		0.499746	22.2445	65.8485
2003-06-25 09:00:00		0.542349	24.1408	37.4926
2003-06-26 09:00:00		0.684628	30.4739	69.8983
2003-06-27 09:00:00		0.564229	25.1147	613.985
2003-06-28 09:00:00		0.431075	19.1879	643.08
2003-06-29 09:00:00		0.417261	18.573	356.684
2003-06-30 09:00:00		0.328463	14.6204	324.516
2003-07-01 09:00:00		0.180487	8.03378	100.962
2003-07-02 09:00:00		0.174078	7.74851	111.522
2003-07-03 09:00:00		0.240262	10.6945	55.9261
2003-07-04 09:00:00		0.0943961	4.20172	117.388
2003-07-05 09:00:00		0.117447	5.22778	83.3792
2003-07-06 09:00:00		0.127203	5.662	93.8878
2003-07-07 09:00:00		0.125294	5.57704	76.4411
2003-07-08 09:00:00		0.0974146	4.33608	89.6967
2003-07-09 09:00:00		0.0983547	4.37793	52.8025
2003-07-10 09:00:00		0.0667315	2.97033	54.4847
2003-07-11 09:00:00		0.0587312	2.61422	67.2877
2003-07-12 09:00:00		0.0673908	2.99967	88.328
2003-07-13 09:00:00		0.0625535	2.78435	269.242
2003-07-14 09:00:00		0.0557115	2.47981	63.1241
2003-07-15 09:00:00		0.0426893	1.90017	87.9853
2003-07-16 09:00:00		0.0255488	1.13722	101.282
2003-07-17 09:00:00		0.0264785	1.1786	87.98
2003-07-18 09:00:00		0.0225983	1.00589	162.766
2003-07-19 09:00:00		0.0582785	2.59407	56.5777
2003-07-20 09:00:00		0.0331559	1.47582	56.5736
2003-07-21 09:00:00		0.0171041	0.761331	112.838
2003-07-22 09:00:00		0.0170616	0.759438	72.1622
2003-07-23 09:00:00		0.0157098	0.69927	80.9291
2003-07-24 09:00:00		0.0167362	0.744956	56.6298
2003-07-25 09:00:00		0.0100154	0.445803	55.1666
2003-07-26 09:00:00		0.0218894	0.974334	65.4909
2003-07-27 09:00:00		0.0262078	1.16655	34.8236
2003-07-28 09:00:00		0.0832642	3.70622	62.2318
2003-07-29 09:00:00		0.118502	5.27473	35.7176
2003-07-30 09:00:00		0.0507922	2.26084	26.021
2003-07-31 09:00:00		0.022631	1.00734	44.1124
2004-06-26 09:00:01		0.290933	12.9499	67.4753
2004-06-27 09:00:01		0.564511	25.1273	127.109
2004-06-28 09:00:01		0.648044	28.8455	148.562
2004-06-29 09:00:01		1.36962	60.9639	172.133
2004-06-30 09:00:01		0.693471	30.8675	134.041
2004-07-01 09:00:01		0.467215	20.7965	330.381
2004-07-02 09:00:01		0.707281	31.4822	983.144
2004-07-03 09:00:01		1.04722	46.6134	1149.22
2004-07-04 09:00:01		0.873972	38.9019	364.268
2004-07-05 09:00:01		0.367101	16.3403	196.273
2004-07-06 09:00:01		0.387561	17.251	277.552
2004-07-07 09:00:01		0.449958	20.0284	327.109
2004-07-08 09:00:01		0.625491	27.8416	202.115
2004-07-09 09:00:01		0.450876	20.0692	118.715
2004-07-10 09:00:01		0.344384	15.3291	63.4715
2004-07-11 09:00:01		0.28269	12.583	53.7731
2004-07-12 09:00:01		0.243173	10.824	27.2051
2004-07-13 09:00:01		0.123019	5.47576	42.0358
2004-07-14 09:00:01		0.088844	3.95459	46.8428
2004-07-15 09:00:01		0.099748	4.43994	31.5156
2004-07-16 09:00:01		0.0810241	3.60651	47.0861
2004-07-17 09:00:01		0.0615019	2.73755	18.1208
2004-07-18 09:00:01		0.0545598	2.42854	24.5696
2004-07-19 09:00:01		0.0447309	1.99104	45.0646
2004-07-20 09:00:01		0.0663405	2.95292	34.2972
2004-07-21 09:00:01		0.0728595	3.24309	62.0439
2004-07-22 09:00:01		0.14119	6.28458	39.4758
2005-06-07	3.12639	0.115541	5.1443	192.961	2.44111			75.8461
2005-06-08	1.37153	0.289131	12.875	384.295	4.33532			77.3117
2005-06-09	0.377778	0.600162	26.7269	44.6944	0.973275			74.3805
2005-06-10	0.454861	0.497877	22.1718	52.1979	1.04756			69.8631
2005-06-11	0.664583	0.660644	29.4198	92.2421	1.444			59.7807
2005-06-12	0.664583	0.361139	16.0822	69.7493	1.22132			60.3982
2005-06-13	0.997222	0.244237	10.8761	91.7038	1.43867			62.7492
2005-06-14	0.911806	0.239369	10.6594	124.183	1.76021			58.2396
2005-06-15	1.44444	0.270154	12.0299	95.4149	1.47541			54.0064
2005-06-16	1.16458	0.263953	11.754	110.906	1.62877			51.6262
2005-06-17	1.18889	0.237179	10.5617	107.529	1.59534			49.4223
2005-06-18	1.62431	0.250954	11.1748	91.6728	1.43836			45.0307
2005-06-19	1.65625	0.270806	12.0587	105.001	1.57031			43.9889
2005-06-20	2.00139	0.248451	11.063	101.606	1.5367			42.9472
2005-06-21	1.27292	0.214158	9.53648	82.9597	1.3521			44.5576
2005-06-22	2.00972	0.219343	9.76688	124.742	1.76574			39.9147
2005-06-23	1.71042	0.211303	9.40904	95.4141	1.4754			41.4888
2005-06-24	1.69444	0.191138	8.51113	54.6893	1.07222			42.5788
2005-06-25	1.57778	0.149147	6.64141	47.2149	0.998227			41.2795
2005-06-26	1.95069	0.167066	7.43912	7.90916	0.609101			42.0014
2005-06-27	3.02083	0.127846	5.69222	0	0			42.3623
2005-06-28	6.81389	0.120519	5.36397	0	0			42.7233
2006-06-18 23:59:59	1.20014	0.0169729	0.755808	153.35	2.38427	4.625	0.4167	39.6708
2006-06-20	3.08542	0.022242	0.990299	247.521	3.90984	3.9215	0.31965	38.3868
2006-06-21	1.72917	0.17317	7.71103	319.254	5.07192	3.56975	0.286767	37.7447
2006-06-22	0.509028	0.395623	17.6181	137.7	2.13074	3.218	0.2226	37.1027
2006-06-23	0.395833	0.82258	36.6318	202.646	3.18286	3.094	0.221	34.9567
2006-06-24	0.28125	1.21564	54.1361	161.367	2.51414	2.7465	0.18725	30.0605
2006-06-25	0.298611	1.35266	60.2381	162.783	2.53709	3.088	0.2165	26.7909
2006-06-26	0.341667	2.17221	96.7348	280.85	4.44977	2.6315	0.1505	23.8713
2006-06-27	0.414583	0.988689	44.029	303.5	4.8167	3.1175	0.2008	24.2336
2006-06-28	0.638194	0.931963	41.5023	407.688	6.50454	2.974	0.1939	26.4267
2006-06-29	0.447917	0.652588	29.0615	352.758	5.61469	2.477	0.1598	25.7324
2006-06-30	0.454861	1.05821	47.1249	582.462	9.33589	2.975	0.2129	28.4747
2006-07-01	1.02639	1.0257	45.6752	795.517	12.7874	3.108	0.2215	25.6779
2006-07-02	1.23958	0.745984	33.2189	488.517	7.81397	3.529	0.2445	32.2183
2006-07-03	1.77222	0.632599	28.1687	447.775	7.15395	2.892	0.2134	33.1153
2006-07-04	2.1125	0.452565	20.1516	295.788	4.69176	2.932	0.2147	29.7351
2006-07-05	3.31042	0.360262	16.04	235.096	3.70855	2.601	0.181	30.8296
2006-07-06	3.27361	0.395594	17.6131	241.729	3.81601	2.433	0.1634	30.852
2006-07-07	2.84931	0.290668	12.9419	142.296	2.20519	2.463	0.1726	30.3289
2006-07-08	4.27083	0.440044	19.5904	201.775	3.16875	2.133	0.1443	27.5767
2006-07-09	4.11458	0.334361	14.8857	129.721	2.00148	2.032	0.1356	27.6963
2006-07-10	6.69722	0.376224	16.745	138.633	2.14586	2.296	0.1751	25.9436
2006-07-11	6.13542	0.163262	7.2669	106.087	1.61862	2.256	0.1689	31.7741
2006-07-12	7.44097	0.101687	4.5255	136.45	2.11049	2.236	0.1753	33.898
2006-07-13	7.04931	0.0813642	3.62121	180.321	2.8212	2.364	0.2079	36.2301
2006-07-14	6.94444	0.0790474	3.51814	196.638	3.08553	2.271	0.2056	37.6414
2006-07-15	6.80347	0.0339417	1.51066	232.221	3.66198	2.178	0.2033	39.0535
2006-07-16	8.39792	0.0441116	1.96292	241.712	3.81574	2.02	0.1931	42.8551
2006-07-17	8.70208	0.0632996	2.81665	289.65	4.59233	1.727	0.1792	38.1179
2006-07-18	7.09792	0.0226393	1.00758	340.258	5.41219	2.139	0.2074	49.2634
2006-07-19	7.63819	0.0242403	1.07877	248.854	3.93144	2	0.2287	50.9693
2006-07-20	5.50208	0.0240536	1.07071	348.383	5.54381	2.075	0.2492	52.4687
2006-07-21	4.0625	0.0182926	0.814389	424.833	6.7823	2.154	0.2428	58.348
2006-07-22	3.77014	0.00306937	0.136652	271.654	4.3008	1.872	0.2174	60.6578
2006-07-23	4.08264	0.00292973	0.130432	288.129	4.56769	1.593	0.2216	64.5926
2006-07-24	5.14097	0.0155398	0.691761	299.65	4.75433	1.754	0.2405	62.0045
2006-07-25	5.275	0.00793163	0.353075	235.287	3.71166	1.558	0.2195	62.7463
2006-07-26	5.40486	0.00657262	0.292575	179.65	2.81033	1.569	0.2378	70.3081
2006-07-27	6.35972	0.0115008	0.511897	190.396	2.98441	1.572	0.2492	70.3608
2006-07-28	8.33431	0.00495678	0.220573	162.317	2.52953	1.685	0.2455	70.3608
2007-06-09	2.37146	0.245944	10.9511	8.2	0.03284	5.407	0.283587	32.2959	0
2007-06-10	1.62656	0.272667	12.1416	32.2475	0.422409	5.523	0.277875	33.1105	0
2007-06-11	0.634812	0.414514	18.4592	125.111	1.9268	5.639	0.2893	33.5179	0.0225339
2007-06-12	0.223826	0.855951	38.1183	67	0.9854	5.175	0.26645	33.9252	0.0181235
2007-06-13	0.285201	1.14261	50.884	93.2792	1.41112	4.114	0.223	32.8216	0.00685983
2007-06-14	0.768382	0.632458	28.1644	73.875	1.09677	4.138	0.2513	31.2832	0.0115293
2007-06-15	1.08622	0.359611	16.0138	65.15	0.95543	4.0985	0.1947	32.0267	0.00676047
2007-06-16	1.82017	0.486424	21.6597	115.383	1.76921	3.6465	0.18205	31.4226	0.00423571
2007-06-17	1.67348	0.361458	16.0953	70.975	1.04979	3.4535	0.1591	31.1252	0.0266128
2007-06-18	1.41241	0.214514	9.55225	53.0958	0.760152	3.142	0.1546	27.39	0.0220289
2007-06-19	2.08067	0.274556	12.2253	117.262	1.79965	2.707	0.1414	30.0791	0.0722242
2007-06-20	2.07244	0.297944	13.2667	156.608	2.43705	2.639	0.16245	30.1943	0.0356815
2007-06-21	2.42098	0.418181	18.6201	290.621	4.60806	2.546	0.14225	28.6713	0.0714408
2007-06-22	1.63692	0.257681	11.4743	178.608	2.79346	2.258	0.125	28.2306	0.0960448
2007-06-23	1.38673	0.19909	8.86545	164.913	2.57158	2.986	0.1715	29.475	0.0232534
2007-06-24	2.64743	0.182465	8.12436	111.639	1.70855	2.471	0.1433	29.5688	0.0476187
2007-06-25	3.77447	0.27216	12.1169	171.64	2.68056	2.377	0.1255	29.0394	0.000784178
2007-06-26	3.53426	0.151618	6.75037	74.2	1.10204	2.3285	0.15765	29.4302	0.0326402
2007-06-27	5.32045	0.211271	9.40464	63.2917	0.925325	1.999	0.1283	28.2221	0.0556814
2007-06-28	4.59937	0.247507	11.0185	97.7833	1.48409	2.159	0.1356	28.1241	0.039253
2007-06-29	3.0008	0.144049	6.41365	35.4875	0.474897	1.9815	0.1293	28.5396	0.0233116
2007-06-30	4.23716	0.582306	25.9239	334.708	5.32227	3.5755	0.2087	33.0841	0.0208194
2007-07-01	6.79403	0.182083	8.10407	98.2233	1.49122	2.551	0.147	30.8326	0.0101045
2007-07-02	6.78199	0.359444	15.998	113.66	1.74129	1.806	0.1252	28.4394	0
2007-07-03	7.53906	0.272007	12.1053	54.3875	0.781077	1.387	0.0841	28.0714	0.0476853
2007-07-04	6.45229	0.0342569	1.52475	32.4792	0.426162	1.3215	0.085	29.6651	0.0351281
2007-07-05	4.66656	0.0474444	2.11211	18.6583	0.202265	1.1885	0.0899	27.2456	0.0112742
2007-07-06	5.02552	0.0413194	1.83937	28.05	0.35441	1.236	0.0937	30.0584	0.0113426
2007-07-07	7.98994	0.0344444	1.53282	39.6333	0.54206	1.034	0.0737	32.1834	0.00845301
2007-07-08	7.54856	0.0475417	2.11577	41.6	0.57392	1.004	0.0961	31.052	0
2007-07-09	7.02445	0.0290556	1.29316	52.6375	0.752727	1.172	0.1178	33.4423	0
2007-07-10	8.57152	0.0277222	1.23358	68.1042	1.00329	1.015	0.096	28.4308	6.47559e-05
2007-07-11	10.3466	0.0208542	0.927743	57.7917	0.836225	1.087	0.099875	35.0758	0.00383433
2007-07-12	12.431	0.0232431	1.03369	53.475	0.766295	1.159	0.0959	40.4971	0.00760391
2007-07-13	14.3903	0.0451597	2.00774	61.4792	0.895962	1.085	0.0898	44.9529	0.0277834
2007-07-14	10.9185	0.0296319	1.31813	59.8667	0.86984	1.108	0.1494	52.5914	0.0499319
2007-07-15	11.9796	0.0216458	0.962727	43.125	0.598625	1.302	0.2159	60.3159	0.0976519
2007-07-16	12.4862	0.0303819	1.35117	40.4458	0.555222	1.305	0.2752	88.087	0.473261
2007-07-17	14.7488	0.0351875	1.56429	35.6583	0.477665	1.268	0.302	158.743	0.20032
2007-07-18	14.8184	0.0319375	1.41979	25.6875	0.316138	1.605	0.3168	227.644	0.316244
2007-07-19	11.7878	0.0413403	1.83872	33.9458	0.449923	2.093	0.403	294.185	0.363886
2007-07-20	5.06952	0.0307431	1.36855	44.4875	0.620697	3.657	0.4877	290.506	0.448977
2007-07-21	6.2595	0.179729	7.99977	210.642	3.3124	6.438	0.4942	223.47	0.129942
2007-07-22	6.89755	0.691542	30.7784	577.293	9.25215	0	0	135.291	0
2007-07-23	10.775	0.185181	8.23765	47.3363	0.666847	0	0	152.877	0
2007-07-24	11.6639	0.0267569	1.19011	47.96	0.676952	0	0	175.107	0
2007-07-25	9.56459	0.001	0.044492	42	0.5804	0	0	214.451	0
2007-07-26	10.1668	0.001	0.0444883	52.715	0.753983	0	0	253.657	0
2007-07-27	8.55817	0.001	0.044498	32.1992	0.421626	0	0	268.218	0
2007-07-28	8.26982	0.001	0.0444996	38.88	0.529856	0	0	283.772	0
2007-07-29	4.63019	0.001	0.0445177	29.8929	0.384265	0	0	264.201	0
2007-07-30	3.80274	0.001	0.0445211	107.173	1.63621	0	0	211.684	0
2007-07-31	3.38593	0.001	0.0445228	36.5408	0.491961	0	0	188.463	0
2008-06-08	0.568896	0.137317	6.11504	21.7958	0.623278	0	0	0	0
2008-06-09	1.0399	0.175643	7.82152	21.475	0.61853	0	0	0	0
2008-06-10	2.80767	0.249057	11.0892	22.0367	0.626843	0	0	10.537	0
2008-06-11	1.95947	0.342143	15.2349	22.6833	0.636413	0	0	32.6172	0
2008-06-12	1.23613	0.450029	20.0399	21.2929	0.615835	0	0	46.9849	0
2008-06-13	1.25784	0.610604	27.1903	17.5313	0.560163	5.2195	0.30805	47.497	0.161369
2008-06-14	0.378632	0.445127	19.8227	39.6737	0.887871	5.8485	0.32955	77.4945	0.0703937
2008-06-15	0.407333	0.303031	13.4948	38.7483	0.874175	2.5115	0.1961	93.8581	0.0717905
2008-06-16	0.102299	0.247847	11.0375	62.2029	1.2213	7.2755	0.3703	98.7645	0.0400357
2008-06-17	0.0141667	0.385816	17.1819	63.1896	1.23591	7.3335	0.3834	93.7341	0.0350433
2008-06-18	0.0542778	0.951683	42.382	76.8117	1.43751	6.5785	0.34155	14.3688	0.00223044
2008-06-19	0.257278	0.554225	24.6814	117.854	2.04494	5.6075	0.285	39.4578	0.0191819
2008-06-20	0.443333	0.443456	19.7482	112.503	1.96574	4.444	0.2234	58.7384	0.0269168
2008-06-21	0.643326	0.566948	25.2474	369.312	5.76652	3.599	0.197	52.0887	0.107736
2008-06-22	0.71225	0.566567	25.2303	668.418	10.1933	2.9725	0.17575	49.883	0.107427
2008-06-23	0.772771	0.357819	15.9343	884.087	13.3852	2.6575	0.16565	42.0486	0.0210326
2008-06-24	1.32076	0.243754	10.8544	288.978	4.57757	2.3005	0.14465	39.486	0.0256659
2008-06-25	2.55193	0.236756	10.5418	302.237	4.77381	2.494	0.1495	41.0447	0.0304618
2008-06-26	3.19005	0.195717	8.714	259.166	4.13636	2.147	0.1531	40.2975	0.0268318
2008-06-27	2.33595	0.0938749	4.17993	77.0083	1.44042	2.261	0.18245	46.5162	0.0439604
2008-06-28	2.8836	0.0781401	3.47916	47.8708	1.00919	2.3555	0.192	49.3035	0.0475931
2008-06-29	4.39906	0.105229	4.68467	77.6821	1.45039	2.2365	0.185	46.4801	0.0373731
2008-06-30	6.00644	0.0825516	3.67448	72.3792	1.37191	2.2765	0.19495	48.6155	0.0395646
2008-07-01	7.13001	0.0607706	2.70464	93.1013	1.6786	1.9485	0.183225	49.1291	0.0422664
2008-07-02	7.90696	0.0589784	2.62463	57.1567	1.14662	1.6205	0.1715	49.6427	0.0449682
2008-07-03	7.41741	0.0792162	3.52546	126.225	2.16882	1.463	0.1569	38.9508	0.0352686
2008-07-04	7.00417	0.054375	2.42004	156.103	2.61102	1.345	0.2185	39.9258	0.0410441
2008-07-05	7.14023	0.0211025	0.939183	113.111	1.97475	1.3695	0.17985	51.7303	0.0633456
2008-07-06	7.02837	0.0106886	0.47571	84.9771	1.55836	1.2055	0.17465	64.5278	0.123297
2008-07-07	8.37648	0.00764066	0.340002	67.3971	1.29818	1.253	0.1796	60.1435	0.0846036
2008-07-08	8.35626	0.00489468	0.217809	47.0225	0.996633	1.3035	0.19485	72.5356	0.10852
2008-07-09	7.50047	0.00424352	0.188853	30.9342	0.758526	1.176	0.2107	86.7667	0.120161
2008-07-10	7.51016	0.00597163	0.26576	21.9533	0.625609	1.163	0.1903	83.9989	0.116809
2008-07-11	6.95559	0.00334669	0.14895	19.1879	0.584681	1.1945	0.1848	69.5332	0.115704
2008-07-12	6.05568	0.00243754	0.108498	14.98	0.522404	1.157	0.21595	81.8299	0.126603
2008-07-13	5.45391	0.00137778	0.0613304	6.30292	0.393983	1.142	0.2256	94.5629	0.151832
2008-07-14	2.94303	0.000518582	0.0230896	4.22125	0.363175	1.082	0.2649	128.568	0.217273
2008-07-15	3.15514	0.000377574	0.016811	3.37875	0.350706	1.141	0.27865	136.312	0.248746
2008-07-16	3.11869	0.000192191	0.00855707	9.3725	0.439413	1.282	0.2899	116.286	0.23523
2008-07-17	2.39915	0.000284193	0.0126541	26.5754	0.694015	1.291	0.3161	123.107	0.267151
2008-07-18	2.22077	4.32592e-05	0.0019262	5.97791	0.389173	1.098	0.3164	126.374	0.288782
2008-07-19	4.09617	8.5435e-08	3.80356e-06	0	0.3007	1.4495	0.358367	128.615	0
2008-07-20	3.13115	3.42995e-07	1.52714e-05	0	0.3007	1.62525	0.375329	129.736	0
2008-07-21	1.81629	0.000499506	0.0222422	9.30223	0.438373	1.801	0.4426	130.857	0.358036
2008-07-22	1.74157	0.000223547	0.00995424	2.80149	0.342162	1.312	0.38395	177.408	0.392146
2008-07-23	4.03593	5.02269e-05	0.00223611	0.241596	0.304276	1.411	0.3788	178.922	0.425095
2008-07-24	4.89674	1.54678e-05	0.000688572	0	0	1.203	0.4222	142.075	0.407264
2008-07-25	4.24129	4.50028e-06	0.000200349	0	0	0	0	0	0
2008-07-26	3.14369	4.29281e-09	1.91132e-07	0	0	0	0	0	0
2008-07-27	5.62176	5.35873e-09	2.38534e-07	0	0	0	0	0	0
2008-07-28	8.47263	3.21382e-08	1.4301e-06	0	0	0	0	0	0
2008-07-29	8.22614	7.42107e-08	3.30237e-06	0	0	0	0	0	0
2008-07-30	3.69277	3.78499e-07	1.68514e-05	0	0	0	0	0	0
2008-07-31	4.30352	0.00640929	0.285335	116.928	2.03123	3.082	0.5862	189.438	0.356749
2008-08-01	3.52075	0.00432579	0.192594	5.63667	0.384123	2.8835	0.61425	209.512	0.549168
2008-08-02	6.49653	0.125954	5.60607	59.0921	1.17526	6.385	0.4521	135.015	0.140923
2008-08-03	6.49818	0.0270622	1.20451	4.30042	0.364346	4.627	0.4707	188.831	0.246812
2008-08-04	7.08187	0.0106789	0.475277	3.80917	0.357076	3.806	0.4367	199.549	0.249842
2008-08-05	5.90821	0.00672932	0.299535	4.66042	0.369674	3.289	0.4672	224.183	0.30664
2008-08-06	7.02135	0.326651	14.538	45.4633	0.973557	6.009	0.4014	143.917	0.0378412
2008-08-07	5.51337	0.505351	22.4951	58.3788	1.16471	5.3995	0.38345	158.752	0.0571645
2008-08-08	4.84552	0.507887	22.6095	14.5813	0.516503	0	0	0	0
2008-08-09	7.20242	0.392116	17.4513	12.2762	0.482389	0	0	0	0
2008-08-10	4.74065	0.119137	5.30363	5.60417	0.383642	0	0	0	0
2009-06-15	1.86483	0.069902	3.11262	14.065	0.465626	2.244	0.19655	51.2305	0.116916
2009-06-16	0.10759	0.369783	16.4677	18.1621	0.517658	4.546	0.237375	54.2963	0.0960874
2009-06-17	0.182167	0.261696	11.6542	25.0406	0.605016	4.84425	0.2738	49.7039	0.0706184
2009-06-18	0.336646	0.207752	9.25181	14.7685	0.474559	4.35625	0.214925	48.3935	0.0590946
2009-06-19	0.475542	0.153337	6.82851	13.6559	0.46043	4.64175	0.255263	49.6299	0.0675611
2009-06-20	0.6235	0.155885	6.9419	17.5737	0.510186	4.42675	0.231275	48.6571	0.0364246
2009-06-21	0.259458	0.131832	5.87089	9.58054	0.408673	4.42775	0.2569	49.2225	0.0583715
2009-06-22	0.650951	0.0606769	2.70207	11.7852	0.436672	3.973	0.244625	49.5518	0.065831
2009-06-23	0.477958	0.0875432	3.89852	11.3125	0.430668	3.74825	0.211921	49.2603	0.0434759
2009-06-24	0.929313	0.18514	8.24452	47.9395	0.895832	3.5955	0.19285	46.541	0.0318339
2009-06-25	0.864139	0.245805	10.946	43.4919	0.839347	3.64475	0.202725	45.3116	0.0364004
2009-06-26	0.853264	0.191919	8.54643	49.4867	0.915481	3.305	0.201883	44.901	0.04163
2009-06-27	0.873326	0.225557	10.0444	143.87	2.11415	3.302	0.1791	40.4902	0.0330713
2009-06-28	1.24977	0.208797	9.29777	246.297	3.41497	2.511	0.16255	37.9564	0.0481976
2009-06-29	1.45931	0.208884	9.3015	418.618	5.60345	2.3745	0.148275	35.0103	0.0300897
2009-06-30	2.00792	0.190743	8.49337	267.709	3.68691	1.7715	0.09201	33.3695	0.0456614
2009-07-01	3.25778	0.171171	7.62111	139.376	2.05707	2.099	0.158125	31.7417	0.0296065
2009-07-02	3.28042	0.13646	6.07561	101.924	1.58144	2.0285	0.145075	30.9836	0.0256831
2009-07-03	4.4389	0.117706	5.2401	90.6512	1.43827	1.974	0.150475	32.89	0.026629
2009-07-04	2.47945	0.0777961	3.46396	51.3987	0.939764	1.9195	0.14465	34.7963	0.0275749
2009-07-05	2.8181	0.0395926	1.76286	21.4117	0.558929	1.8915	0.15405	39.4195	0.0388376
2009-07-06	3.17712	0.0386467	1.72069	27.9014	0.641347	1.654	0.14485	36.4104	0.0352138
2009-07-07	3.25178	0.0376505	1.67633	30.2587	0.671286	1.9185	0.1867	38.3879	0.0325506
2009-07-08	3.30581	0.0427265	1.90232	21.893	0.565042	1.9225	0.16025	40.437	0.0307648
2009-07-09	3.12999	0.0353891	1.57566	26.2536	0.62042	1.6065	0.1343	37.1247	0.0240663
2009-07-10	2.53781	0.0281277	1.25241	18.0192	0.515844	1.619	0.131	38.4193	0.022726
2009-07-11	4.2379	0.0245345	1.09226	20.5508	0.547996	1.438	0.19455	36.2898	0.0208761
2009-07-12	2.4788	0.0363826	1.61998	23.4975	0.585418	1.3295	0.10985	36.6222	0.0196416
2009-07-13	2.30742	0.0332173	1.47906	15.3757	0.482271	1.606	0.1305	42.2385	0.0239669
2009-07-14	5.32356	0.0457257	2.03546	36.2658	0.747575	1.518	0.1199	36.0875	0.0169204
2009-07-15	5.49772	0.096716	4.3052	57.8891	1.02219	1.2285	0.1095	14.556	0.0118996
2009-07-16	4.45804	0.0539984	2.40392	28.8671	0.653612	1.2105	0.1027	28.3951	0.0130429
2009-07-17	3.24371	0.0682129	3.03707	48.2505	0.899781	1.019	0.08836	31.5974	0.0228296
2009-07-18	2.31374	0.225818	10.0549	396.275	5.31969	4.97325	0.24245	63.6327	0.0335891
2009-07-19	2.77561	0.208243	9.27204	114.488	1.741	5.623	0.2903	79.71	0.0129728
2009-07-20	3.39651	0.767081	34.1525	1829.9	23.5267	4.776	0.22615	79.4186	0.0138791
2009-07-21	5.73867	0.129963	5.78501	223.513	3.12561	5.209	0.32025	84.3134	0.0255885
2009-07-22	4.08518	0.0372699	1.65926	184.683	2.63247	3.621	0.2521	87.7245	0.0527875
2009-07-23	4.75165	0.0370956	1.65139	195.898	2.77491	3.605	0.266	79.4278	0.0427997
2009-07-24	3.63668	0.0692371	3.08256	232.108	3.23477	4.367	0.2451	98.5692	0.0244796
2009-07-25	4.20125	0.0444077	1.97701	63.8403	1.09777	3.6105	0.2499	85.7941	0.0236463
2009-07-26	5.04253	0.639465	28.4663	2240.99	28.7476	4.556	0.2292	88.6704	0.0110322
2009-07-27	4.84154	0.715626	31.8573	537.805	7.11712	5.0585	0.28495	88.0853	0.0178558
2009-07-28	6.14956	0.128537	5.72126	10.6665	0.422465	4.088	0.2933	90.1736	0.0360334
2010-06-14	0.732389	0.326187	14.5257	115.347	1.91761	3.7505	0.27	63.9387	0.0183473
2010-06-15	-0.0965556	0.432731	19.2713	137.042	2.30595	5.141	0.2928	51.7718	0.00358152
2010-06-16	0.018875	1.05876	47.1505	119.664	1.99489	4.4365	0.2419	34.1207	0.00542245
2010-06-17	0.136014	0.992662	44.2067	87.8433	1.4253	3.732	0.191	29.1744	0.0055316
2010-06-18	0.178333	0.459029	20.4421	81.8958	1.31884	3.229	0.17545	39.4345	0.00362978
2010-06-19	0.351444	0.471574	21.0006	180.326	3.08074	2.726	0.1599	38.7991	0.0031247
2010-06-20	0.336493	0.351823	15.6677	175.593	2.99602	3.333	0.2682	17.8568	0.00261963
2010-06-21	0.576715	0.368925	16.4291	300.059	5.22396	2.517	0.2047	19.5179	0.000977495
2010-06-22	0.512472	0.283269	12.6146	276.216	4.79716	2.2165	0.16835	20.694	0.0089502
2010-06-23	0.702681	0.183967	8.1924	235.283	4.06447	1.916	0.132	38.5803	0.00708868
2010-06-24	1.00051	0.171233	7.62517	443.584	7.79306	2.034	0.139	22.1906	0.0109681
2010-06-25	1.9681	0.197285	8.78469	806.399	14.2874	1.849	0.14645	21.9796	0.0085365
2010-06-26	2.26181	0.143779	6.40202	483.303	8.50403	1.7565	0.133788	9.56144	0.000928493
2010-06-27	3.02266	0.106977	4.76308	179.765	3.0707	1.664	0.1177	4.98229	0.00166186
2010-06-28	4.19924	0.110761	4.93104	196.947	3.37825	2.191	0.1834	21.1272	0.0093682
2010-06-29	4.66783	0.0953485	4.24468	126.493	2.11713	2.147	0.20725	11.6276	0.00397037
2010-06-30	5.48333	0.0725774	3.2307	61.4721	0.95325	2.103	0.2311	18.8893	0.00338478
2010-07-01	5.59111	0.0605764	2.69646	69.1812	1.09124	1.851	0.188488	24.7234	0
2010-07-02	5.86221	0.0522726	2.32676	73.6954	1.17205	1.599	0.1322	15.1318	0.00476327
2010-07-03	6.22283	0.0533999	2.37685	68.7588	1.08368	1.631	0.1848	28.8099	0.0106672
2010-07-04	5.36753	0.0406433	1.80921	51.5962	0.776473	1.925	0.2311	17.5336	0.00327659
2010-07-05	5.76092	0.0305182	1.35845	43.8908	0.638546	1.518	0.1827	7.73361	0.0176701
2010-07-06	5.47413	0.0205636	0.915364	47.3454	0.700383	1.41625	0.199533	14.0034	0.0135023
2010-07-07	5.31419	0.0201642	0.8976	66.1087	1.03625	1.3145	0.204444	20.2733	0.00933445
2010-07-08	4.47987	0.0158928	0.707521	114.694	1.90593	1.26362	0.195559	23.8783
2010-07-09	3.36923	0.0130179	0.579594	61.9175	0.961223	1.23819	0.199846	25.6808
2010-07-10	3.95296	0.0166422	0.74092	94.3675	1.54208	1.21275	0.19995	27.4833	0.0109641
2010-07-11	5.27976	0.0184127	0.819635	129.17	2.16505	1.16187	0.179914	38.5391	0.0167333
2010-07-12	4.6274	0.014748	0.656545	83.5938	1.34923	1.111	0.1243	49.5949	0.0225026
2010-07-13	4.77327	0.0210007	0.934888	125.166	2.09337	1.1635	0.164291	27.3722	0.0160188
2010-07-14	3.25184	0.0158654	0.706381	106.488	1.75903	1.216	0.153	5.14942	0.00953502
2010-07-15	3.95474	0.0161575	0.719341	71.1437	1.12637	2.142	0.466	21.4095	0.00863147
2010-07-16	4.48049	0.0126449	0.562928	65.2987	1.02175	2.07025	0.261097	14.1022	0.0094465
2010-07-17	5.44522	0.0116657	0.519289	64.925	1.01506	1.9985	0.293366	6.79481
2010-07-18	6.54173	0.0113452	0.50496	156.032	2.64587	1.92675	0.326366	14.6134
2010-07-19	6.83883	0.0110116	0.490097	67.8896	1.06812	1.855	0.285	22.432	0.00973553
2010-07-20	5.81885	0.0105446	0.469365	54.2208	0.823453	1.905	0.302158	29.5586	0.0235873
2010-07-21	3.15044	0.0128571	0.572444	55.0796	0.838825	1.955	0.3039	36.6852	0.0374391
2010-07-22	3.82783	0.00883644	0.393407	26.8821	0.334089	1.7095	0.270914	38.3935	0.0340266
2010-07-23	6.09192	0.00791859	0.352464	124.183	2.07577	1.464	0.1926	40.1017	0.030614
2010-07-24	6.25675	0.00754707	0.335921	55.4125	0.844784	1.864	0.2814	36.6626	0.0288048
2010-07-25	6.97387	0.0080703	0.359181	41.8008	0.601135	1.7035	0.247304	23.4692	0.0180865
2010-07-26	7.27991	0.00752927	0.33509	36.835	0.512246	1.543	0.2443	10.2758	0.00736825
2010-07-27	6.48186	0.00905309	0.402945	35.2043	0.483057	1.62325	0.257668	30.2527	0.0297242
2012-06-07	0.287333	0.0518768	2.31023	32.9875	0.434398	4.59713	0.403472	88.7133
2012-06-08	2.69935	0.372276	16.5757	37.3976	0.505841	4.02473	0.342546	112.91
2012-06-09	0.280292	0.474449	21.1287	37.8521	0.513205	3.536	0.2927	108.508
2012-06-10	0.362014	0.113427	5.05124	36.91	0.497942	3.12381	0.252827	102.358
2012-06-11	0.916528	0.150942	6.72164	65.7494	0.96514	2.78101	0.221822	91.6757
2012-06-12	1.10648	0.162631	7.24208	151.644	2.35664	2.50046	0.198579	63.7573
2012-06-13	1.39424	0.138175	6.15288	409.65	6.53633	2.27503	0.181991	53.9141
2012-06-14	1.63382	0.0595807	2.65307	73.5908	1.09217	2.09757	0.170953	54.0256
2012-06-15	3.20776	0.0184245	0.820322	33.0749	0.435814	1.96094	0.164358	60.7391
2012-06-16	3.1641	0.0666084	2.96565	101.318	1.54136	1.858	0.1611	66.0307
2012-06-17	1.99939	0.0729404	3.24788	70.0117	1.03419	1.78161	0.160074	65.784
2012-06-18	2.20947	0.0669183	2.97968	53.4011	0.765099	1.72463	0.160173	68.5335
2012-06-19	2.69844	0.0580361	2.58408	57.7333	0.835279	1.67992	0.160291	64.753
2012-06-20	3.06823	0.0479515	2.13499	47.4879	0.669304	1.64034	0.159322	64.5808
2012-06-21	3.28588	0.0358211	1.59487	45.8436	0.642667	1.59875	0.15616	66.8912
2012-06-22	3.82116	0.0310908	1.38419	108.663	1.66034	1.548	0.1497	51.6137
2012-06-23	5.26408	0.0274971	1.22403	83.3796	1.25075	1.48277	0.139324	53.3267
2012-06-24	5.09015	0.0250268	1.11408	44.0426	0.61349	1.40493	0.126373	53.3492
2012-06-25	5.23653	0.0265218	1.18062	51.98	0.742076	1.31817	0.112678	51.3974
2012-06-26	5.56009	0.0258095	1.14887	51.2778	0.7307	1.2262	0.100069	47.5557
2012-06-27	5.86638	0.0234116	1.0421	53.7119	0.770133	1.13268	0.090376	44.3167
2012-06-28	6.34413	0.0206789	0.920411	58.9028	0.854225	1.04132	0.0854296	48.4289
2012-06-29	8.47463	0.0144572	0.643323	89.0428	1.34249	0.9558	0.08706	56.1142
2012-06-30	9.68788	0.0176501	0.785274	110.855	1.69585	0.880245	0.0965446	43.3263
2012-07-01	9.92572	0.0164082	0.73	134.896	2.08532	0.820507	0.112949	43.4823
2012-07-02	10.4587	0.01138	0.506254	165.271	2.57739	0.782873	0.134785	53.9633
2012-07-03	11.4797	0.00866373	0.385361	65.9814	0.968899	0.773629	0.160566	64.8687
2012-07-04	12.1528	0.00800128	0.355858	108.814	1.66278	0.799061	0.188803	54.905
2012-07-05	11.4357	0.008962	0.39863	33.6579	0.445257	0.865456	0.218011	70.3428
2012-07-06	10.0992	0.0106042	0.471765	33.5857	0.444088	0.9791	0.2467	82.5039
2012-07-07	12.2498	0.0119659	0.532178	33.3964	0.441022	1.14053	0.273796	77.4651
2012-07-08	8.36374	0.0146134	0.650283	34.0557	0.451702	1.32727	0.299875	89.4516
2012-07-09	4.91424	0.0318583	1.41822	190.422	2.98483	1.51111	0.325925	95.9387
2012-07-10	7.68437	0.0251132	1.11761	43.3138	0.601684	1.66382	0.352935	128.971
2012-07-11	10.5433	0.0105264	0.468277	34.7543	0.46302	1.75719	0.381891	118.517
2012-07-12	10.6652	0.00919745	0.40915	33.7014	0.445963	1.76299	0.413784	131.419
2012-07-13	9.53394	0.0123505	0.549499	33.9469	0.44994	1.653	0.4496	144.996
2012-07-14	8.96264	0.0124329	0.55321	33.7422	0.446623	1.42226	0.490329	168.349
2012-07-15	9.00324	0.0118442	0.527013	33.6797	0.445612	1.15883	0.536958	199.205
2012-07-16	9.1383	0.0127113	0.565583	33.733	0.446475	0.974003	0.590476	268.617
2012-07-17	9.33909	0.0101592	0.452017	34.2211	0.454382	0.9791	0.651871	331.806
2012-07-18	6.88533	0.0210196	0.935519	75.7494	1.12714	1.28543	0.722131	441.606
2012-07-19	8.29434	0.0260956	1.16124	38.3822	0.521791	2.00429	0.802244	445.269
2012-07-20	6.95451	0.0230212	1.0246	39.0982	0.533391	3.247	0.8932	404.071
2012-07-21	7.45922	0.0182402	0.811761	42.5339	0.589049			463.972
2012-07-22	6.05688	0.0240868	1.07213	47.8692	0.675482			491.924
2012-07-23	5.69548	0.0263753	1.17404	38.1167	0.51749			471.423
2012-07-24	4.39369	0.382345	17.0215	377.108	6.00915			450.049
2012-07-25	4.44267	0.201464	8.96888	36.6147	0.493157			300.111
2012-07-26	7.33491	0.0277515	1.23507	33.0749	0.435814
2014-06-13	0.204458	1.44756	64.4648	36.8504	0.518419
2014-06-14	2.96312	0.96119	42.7964	35.7583	0.495922
2014-06-15	1.96544	0.747685	33.2929	33.7675	0.45491
2014-06-16	2.96814	0.555993	24.7552	34.0658	0.461055
2014-06-17	3.64219	0.618694	27.5454	34.8522	0.477255
2014-06-18	1.9408	0.745168	33.1808	38.5232	0.552877
2014-06-19	4.1881	0.702045	31.2547	42.8347	0.641695
2014-06-20	3.70717	0.676386	30.1137	274.059	5.40491
2014-06-21	4.33921	0.718341	31.9798	48.8599	0.765814			46.7774
2014-06-22	3.91003	0.725686	32.308	42.882	0.642669			71.3759
2014-06-23	-0.0343472	0.601628	26.7929	35.7583	0.495922			49.6957
2014-06-24	0.0376667	0.46894	20.8836	69.232	1.18548			42.0427
2014-06-25	0.100903	0.295384	13.1545	78.941	1.38548			39.7256
2014-06-26	0.276764	0.22417	9.98297	199.851	3.87624			39.7177
2014-06-27	0.29766	0.226561	10.0894	424.028	8.49427			38.4167
2014-06-28	0.469993	0.146279	6.51418	293.117	5.79751			36.6725
2014-06-29	0.69359	0.0779325	3.47048	133.083	2.5008			40.075
2014-06-30	0.747688	0.064997	2.89443	87.5592	1.56302			41.372
2014-07-01	1.26402	0.0471587	2.09998	58.7303	0.969145			41.2537
2014-07-02	1.79296	0.0357502	1.5919	46.0423	0.707772			41.0812
2014-07-03	1.88938	0.0351309	1.56432	44.4089	0.674124			39.6312
2014-07-04	3.08504	0.0346047	1.54074	53.5523	0.862478			40.0089
2014-07-05	2.76474	0.0198645	0.884471	40.1268	0.585913			46.2992
2014-07-06	3.99651	0.0132855	0.591473	54.9086	0.890418			46.614
2014-07-07	4.52658	0.015632	0.695908	55.4625	0.901828			47.1617
2014-07-08	4.42187	0.0140285	0.624528	47.3318	0.734336			48.3295
2014-07-09	4.30038	0.0121551	0.541132	55.6408	0.9055			48.0132
2014-07-10	5.40958	0.0106036	0.472013	64.8758	1.09574			46.3088
2014-07-11	5.61573	0.012693	0.565005	56.9935	0.933365			44.2805
2014-07-12	5.46478	0.010272	0.457246	49.8788	0.786803			48.984
2014-07-13	3.98594	0.0192747	0.858115	48.3946	0.756228			48.2322
2014-07-14	5.12101	0.0117446	0.522815	49.2512	0.773874			58.7047
2014-07-15	4.16197	0.0167748	0.746809	44.9172	0.684594			64.73
2014-07-16	4.39985	0.00937637	0.417423	48.2918	0.754111			66.3084
2014-07-17	4.47588	0.00720846	0.320909	55.3752	0.900029			61.8497
2014-07-18	4.40422	0.0126941	0.565125	96.5608	1.74845			57.1528
2014-07-19	3.47774	0.0157009	0.699043	99.8543	1.8163			68.2408
2014-07-20	5.74738	0.00480794	0.214014	141.658	2.67746			57.3183
2014-07-21	4.3699	0.0052003	0.231511	84.1565	1.49292			72.2385
2014-07-22	4.71612	0.00438163	0.195058	115.473	2.13804			69.5975
2014-07-23	4.011	0.00765205	0.340671	224.254	4.37892			73.9191
2014-07-24	3.02534	0.00693335	0.308701	115.258	2.13361			83.4602
2014-07-25	6.11544	0.0028711	0.127795	51.0257	0.81043			69.2222
2014-07-26	5.5844	0.00290019	0.129097	62.5343	1.04751			71.8486
2014-07-27	2.94476	0.00711944	0.316989	23.3703	0.240728			70.8406
2014-07-28	4.60097	0.0034806	0.154949	29.1817	0.360442			78.9478
2014-07-29	3.52678	0.00624738	0.278147	43.1085	0.647335			80.4812
2014-07-30	4.60164	0.00449907	0.200289	34.0413	0.460551			86.2909
2014-07-31	5.53594	0.00400768	0.178396	50.636	0.802402	1.135	0.11	82.002
2014-08-01	3.59689	0.00674971	0.30051	56.9977	0.933453			72.372
2016-06-08	0.164712	0.202257	9.00718	62.5499	1.06009	5.8825	0.325	46.7975
2016-06-09	0.0454583	0.700226	31.1837	76.5761	1.30975	5.33175	0.294725	47.3482
2016-06-10	0.070125	0.262672	11.6977	27.0495	0.428181	4.781	0.26445	44.8968
2016-06-11	0.11175	0.753823	33.5704	70.4839	1.20131	5.11241	0.254437	48.1474
2016-06-12	0.163222	0.366248	16.3103	19.7914	0.298986	4.271	0.232	48.9234
2016-06-13	0.352861	0.861075	38.3462	64.9704	1.10317	3.399	0.1963	45.1433
2016-06-14	0.50741	0.815854	36.332	97.555	1.68318	3.224	0.17525	40.3896
2016-06-15	0.464097	0.645348	28.739	208.697	3.66151	3.05777	0.198548	34.9883
2016-06-16	0.315632	0.199455	8.88233	240.696	4.23108	2.76847	0.179841	34.6177
2016-06-17	0.448306	0.145342	6.47247	116.91	2.02769	2.467	0.13475	34.6757
2016-06-18	0.839194	0.14966	6.6646	66.4189	1.12896	2.23	0.1422	31.7525
2016-06-19	0.970549	0.153303	6.82676	69.4173	1.18233	2.02082	0.160128	30.3798
2016-06-20	1.00454	0.154035	6.85934	68.4664	1.1654	1.864	0.1453	31.0909
2016-06-21	1.48098	0.182616	8.13182	103.08	1.78152	1.78494	0.136726	31.4901
2016-06-22	1.64563	0.128985	5.74355	61.9698	1.04976	1.717	0.10125	31.3445
2016-06-23	2.82817	0.142439	6.34209	52.8588	0.887587	1.59708	0.135851	29.9397
2016-06-24	3.40389	0.110157	4.90449	42.9825	0.711788	1.46831	0.123865	31.457
2016-06-25	5.09907	0.151739	6.75477	44.8878	0.745703	1.40039	0.118924	31.257
2016-06-26	5.56238	0.124643	5.5483	35.9897	0.587317	1.463	0.1002	32.3439
2016-06-27	4.09553	0.0602661	2.68304	14.2238	0.199884	1.642	0.11565	33.9487
2016-06-28	4.10458	0.039333	1.7511	16.7424	0.244715	1.67243	0.11466	36.4165
2016-06-29	3.57333	0.0385457	1.71613	22.3049	0.343727	1.54364	0.112358	33.9586
2016-06-30	3.50384	0.0330607	1.47194	19.0515	0.285816	1.32952	0.103247	34.4722
2016-07-01	4.30099	0.0314847	1.40167	22.086	0.33983	1.10394	0.103856	35.7059
2016-07-02	5.30943	0.0288547	1.28446	28.4574	0.453242	0.9408	0.073365	36.9558
2016-07-03	4.93993	0.0255538	1.13756	21.3266	0.326313	0.889143	0.0944222	33.8467
2016-07-04	5.15067	0.0195158	0.868752	27.5683	0.437415	0.898708	0.0899381	35.7988
2016-07-05	7.21229	0.0245922	1.09448	33.0184	0.534428	0.8944	0.079285	37.5591
2016-07-06	6.99295	0.0180255	0.802253	18.313	0.272672	0.824817	0.0849921	39.8704
2016-07-07	7.47975	0.0156982	0.698629	17.4506	0.25732	0.733329	0.0878988	43.1175
2016-07-08	7.49078	0.0132495	0.589655	17.3588	0.255686	0.687	0.08795	46.5131
2016-07-09	7.47455	0.0118911	0.529203	25.0538	0.392658	0.735107	0.0850315	50.3457
2016-07-10	8.9657	0.0127935	0.569255	24.356	0.380238	0.85578	0.086947	57.7636
2016-07-11	8.14216	0.0111633	0.496771	18.5563	0.277003	1.00936	0.0879244	68.7949
2016-07-12	7.01183	0.0109088	0.48551	19.6988	0.297338	1.1562	0.144575	71.0407
2016-07-13	6.19151	0.009285	0.41328	13.5631	0.188122	1.25663	0.2012	75.8506
2016-07-14	5.69316	0.0150677	0.670707	14.8174	0.21045	1.271	0.2012	84.3719
2016-07-15	7.68372	0.0112606	0.501129	6.02835	0.0540045	1.18872	0.17493	92.0776
2016-07-16	5.77435	0.00861346	0.383407	5.70189	0.0481937	1.11547	0.192331	107.103
2016-07-17	5.82009	0.00973569	0.433358	4.03168	0.0184639	1.186	0.23975	107.314
2016-07-18	4.61299	0.0066929	0.297953	4.20442	0.0215387	1.49475	0.202053	107.952
2016-07-19	5.59767	0.00739507	0.329179	3.79245	0.0142056	1.97496	0.202266	112.952
2016-07-20	4.54442	0.00800407	0.356326	4.10748	0.0198131	2.51955	0.2091	107.553
2016-07-21	4.11081	0.00698043	0.310768	5.9972	0.0534502	3.02147	0.235774	108.156
2016-07-22	4.70412	0.00815784	0.363165	5.90997	0.0518975	3.37364	0.234978	108.21
2016-07-23	4.61586	0.0353142	1.57211	29.1892	0.466268	3.469	0.3257	107.906
2016-07-24	6.78942	0.0177497	0.789997	0	0	3.24031	0.252184	112.705
2016-07-25	6.83007	0.0126207	0.561712	0	0	2.77966	0.260801	120.747
2016-07-26	5.7266	0.0103772	0.461919	2.68381	0	2.219	0.255367	129.271
2016-07-27	5.97124	0.0112725	0.501757	5.8131	0.0501732	1.72761	0.27137	137.826
2016-07-28	6.11602	0.0107705	0.479405	4.2585	0.0225013	1.62424	0.260504	142.962
2016-07-29	6.52126	0.00961836	0.428102	3.97923	0.0175303	2.265	0.2628	147.18
2016-07-30	4.4476	0.00786219	0.350013	4.04578	0.018715	3.831	0.290228	148.229
2016-07-31	4.39729	0.148268	6.60071	291.131	5.12883	5.80331	0.297201	137.758
2016-08-01	5.1274	0.135419	6.02825	30.4308	0.488368	7.488	0.4011	128.141
2016-08-02	3.92713	0.0563785	2.51	7.73098	0.0843114	8.19113	0.307086	132.031
2016-08-03	3.85228	0.0270045	1.20227	10.2701	0.129508	7.21878	0.294087	134.296
2016-08-04	2.42966	0.0160581	0.715007	4.40177	0.0250515	3.877	0.2841	135.538
2017-06-23	0.159652	0.241917	10.7734	24.8646	0.817358	1.311	0.135733	43.3501	0.0511807
2017-06-24	0.00222222	0.784475	34.9357	13.4339	0.661901	1.67258	0.14025	40.0119
2017-06-25	0.00455556	1.99128	88.6792	26.2322	0.835958	1.90496	0.14025	38.8404
2017-06-26	0.00922222	1.79237	79.8211	50.2682	1.16285	2.03075	0.13155	39.072	0.0139921
2017-06-27	0.0107708	1.38351	61.6129	104.658	1.90255	2.0726	0.138988	39.9428
2017-06-28	0.07475	1.24298	55.3542	79.7821	1.56424	2.05314	0.138988	40.6894
2017-06-29	0.229993	1.50042	66.8186	194.573	3.12539	1.995	0.1254	40.5478	0.0140721
2017-06-30	0.30684	1.45101	64.6178	304.641	4.62231	1.92093	0.140088	39.1147
2017-07-01	0.405722	0.996593	44.381	438.939	6.44876	1.85415	0.140088	37.4275
2017-07-02	0.525785	1.14341	50.9186	588.934	8.4887	1.818	0.16755	36.8837	0.0218263
2017-07-03	0.814222	0.941514	41.9271	662.128	9.48414	1.82691	0.128625	38.3879
2017-07-04	1.33635	0.783101	34.8715	410.848	6.06673	1.85976	0.128625	40.8714
2017-07-05	2.24429	0.748246	33.3171	367.391	5.47571	1.8865	0.1365	42.7725	0.0677944
2017-07-06	2.8574	0.638228	28.417	241.774	3.76733	1.88372	0.1237	42.9846
2017-07-07	3.82902	0.557453	24.8184	126.424	2.19856	1.85436	0.129125	42.2212
2017-07-08	4.20814	0.529487	23.5725	126.218	2.19577	1.808	0.1265	41.6509	0.0833251
2017-07-09	4.3074	0.40056	17.8325	62.3766	1.32752	1.75219	0.128475	42.0993
2017-07-10	4.25757	0.222746	9.91649	40.2847	1.02707	1.68655	0.126619	43.0199
2017-07-11	3.98293	0.160743	7.15635	31.4217	0.906535	1.60867	0.1298	43.5232	0.0411252
2017-07-12	3.33223	0.11291	5.02707	26.1294	0.83456	1.51869	0.12604	42.9831
2017-07-13	3.24519	0.106833	4.75658	29.7706	0.884081	1.42688	0.123585	41.8263
2017-07-14	3.59263	0.130195	5.79654	26.0145	0.832997	1.346	0.1217	40.7426	0.0142474
2017-07-15	2.98851	0.110996	4.94201	18.0824	0.725121	1.28595	0.120695	40.2233
2017-07-16	3.63009	0.107657	4.7931	34.3116	0.945838	1.24499	0.118324	39.9637
2017-07-17	3.60242	0.0947827	4.21991	30.5718	0.894976	1.2185	0.1168	39.4601	0.0318344
2017-07-18	4.88784	0.102311	4.55455	35.1609	0.957389	1.20258	0.116408	38.4876
2017-07-19	5.04046	0.0984489	4.38254	29.1596	0.875771	1.19618	0.115252	37.9355
2017-07-20	6.00638	0.102093	4.54429	21.5238	0.771924	1.199	0.1141	38.9715	0.0249376
2017-07-21	4.46475	0.0791503	3.52364	16.7127	0.706493	1.21066	0.114351	42.2553
2017-07-22	5.16795	0.0877468	3.90608	17.9495	0.723313	1.23055	0.112563	46.4132
2017-07-23	2.55549	0.0476276	2.12066	13.7495	0.666193	1.258	0.1137	49.5635	0.0103407
2017-07-24	3.49974	0.052749	2.34851	17.5534	0.717926	1.28923	0.111454	50.3788
2017-07-25	3.29033	0.0833664	3.71174	20.5547	0.758745	1.308	0.110232	49.7483
2017-07-26	2.83203	0.0736278	3.27827	17.7875	0.721109	1.295	0.1081	49.1159	0.0244108
2017-07-27	3.98679	0.0711477	3.16752	27.6034	0.854606	1.23925	0.108669	49.6407
2017-07-28	2.47857	0.0514374	2.29031	19.187	0.740143	1.16328	0.115761	51.3447
2017-07-29	3.69353	0.0532949	2.37277	28.9992	0.873589	1.098	0.107675	53.9652	0.0261673
2017-07-30	5.47853	0.0538633	2.39767	29.672	0.882739	1.06592	0.152889	57.1204
2017-07-31	4.58257	0.0508543	2.26393	40.1401	1.0251	1.05604	0.153005	59.9508
2017-08-01	3.61544	0.0372494	1.65841	23.2184	0.79497	1.049	0.1386	61.4773	0.0555802
2017-08-02	6.55067	0.0520904	2.31848	30.5327	0.894444	1.03103	0.156745	61.252
2017-08-03	5.62537	0.0490256	2.18228	21.1951	0.767454	1.01084	0.156899	60.9508
2017-08-04	5.12967	0.0406694	1.81042	17.6301	0.71897	1.00275	0.1213	62.7805	0.0440596
2017-08-05	4.3795	0.0264339	1.17681	18.1559	0.72612	1.01643	0.168963	68.2391
2017-08-06	3.80275	0.00948471	0.42227	18.124	0.725687	1.04289	0.169239	75.9897
2017-08-07	3.98706	0.00351667	0.156563	15.2815	0.687029	1.0685	0.20595	83.9864	0.0882504
2017-08-08	2.14493	0.00154042	0.0685907	9.22072	0.604602	1.07961	0.151284	90.1837
2017-08-09	3.01024	0.00237314	0.105662	9.54037	0.608949	1.06259	0.15148	92.5358
2017-08-10	6.17505	0.00247493	0.110161	9.34703	0.60632	1.0038	0.1701	88.9969	0.125487
