# Supplementary material for: Emerging dominance of summer rainfall driving High Arctic terrestrial-aquatic connectivity
Source: Nat Commun. 2021 Mar 4;12:1448. doi: 10.1038/s41467-021-21759-3 (PMC7933336; doi:10.1038/s41467-021-21759-3)
Supplement: Supplementary file 4 — Supplementary Data 2 [file 41467_2021_21759_MOESM4_ESM.xlsx]

## Sheet: GS
Date	Daily Q (m3 s-1)	Stream Power (W)	SSC (kg)	POC (kg)	DOC (kg)	TDN (kg)	major ion (kg)	DIN (kg)
2006-06-26	0.0393868	1.23536			0.401414	0.0224174	2.69115	0.00449799
2006-06-27	0.0553567	1.73643			0.620671	0.0395579	3.707	0.00316088
2006-06-28	0.0655819	2.05696			0.80225	0.0564031	4.30251	0
2006-06-29	0.0382255	1.19924			0.425771	0.025871	2.41302	0.00638107
2006-06-30	0.042491	1.33298			0.426779	0.0209719	2.57695	0.0141862
2006-07-01	0.0532284	1.66948			0.574579	0.0280726	3.28896	0.0157779
2006-07-02	0.0495691	1.55483			0.572285	0.0278202	3.11948	0.0128371
2006-07-03	0.0486187	1.52492			0.56014	0.0279816	3.142	0
2006-07-04	0.0433629	1.36026			0.509553	0.025589	2.82855	0
2006-07-05	0.0434489	1.36274			0.565131	0.029109	3.05946	0
2006-07-06	0.0470167	1.47469			0.5743	0.029409	3.16628	0
2006-07-07	0.0455079	1.42745			0.519828	0.0264419	2.9249	0
2006-07-08	0.0580093	1.81926			0.632661	0.033831	3.68705	0
2006-07-09	0.0547491	1.71713			0.568821	0.0320479	3.4408	0
2006-07-10	0.0534874	1.67673			0.600289	0.0314827	3.49694	0
2006-07-11	0.039742	1.24593			0.479146	0.0235209	2.69891	0
2006-07-12	0.0409314	1.28275			0.549258	0.0280265	2.94104	0
2006-07-13	0.0393838	1.23432			0.582156	0.0306248	2.9851	0
2006-07-14	0.0372968	1.16935			0.543855	0.0306132	2.83653	0.000537074
2006-07-15	0.0353399	1.10793			0.508259	0.0305337	2.69681	0.00100807
2006-07-16	0.0338523	1.06103			0.514528	0.0277677	2.6372	0.0014215
2006-07-17	0.0347391	1.08875			0.556396	0.0269756	2.76161	0.00192654
2006-07-18	0.0289085	0.906102			0.448814	0.0245325	2.44927	0
2006-07-19	0.0242204	0.759044			0.379721	0.0205832	2.09366	0
2006-07-20	0.0266137	0.834332			0.43258	0.0238949	2.60119	0
2006-07-21	0.0263412	0.826106			0.415537	0.0232993	2.42804	0
2006-07-22	0.0254572	0.798455			0.389403	0.0221783	2.20497	0
2006-07-23	0.0255889	0.802541			0.40298	0.0244671	2.44466	0
2006-07-24	0.0244371	0.766306			0.395882	0.025442	2.55263	0.000214252
2006-07-25	0.0238393	0.747493			0.375426	0.0227942	2.27751	0.000209011
2007-06-12	0.00143136	0.0449064	0.0940427	0.00132402	0.322725	0.0140194	1.08594	0.0021548
2007-06-13	0.00144228	0.0452467	0.191176	0.00283341	0.293675	0.0147206	1.43371	0.00114372
2007-06-14	0.000674273	0.0211535	0.116028	0.00183033	0.416723	0.0163599	2.17823	0.000226065
2007-06-15	0.00125843	0.0394807	0.754518	0.0113426	0.520383	0.0212925	2.67649	0.000171218
2007-06-16	0.00176812	0.055465	0.0296464	0.000445672	0.614179	0.0226261	2.21455	0.000174799
2007-06-17	0.001405	0.0440717	0.149494	0.0021681	0.692038	0.025713	1.95285	0.000200303
2007-06-18	0.00128271	0.0402358	0.0508573	0.000796878	0.449516	0.018391	2.4855	5.67371e-05
2007-06-19	0.00144174	0.0452189	0.313774	0.00535466	0.629326	0.0254075	2.87909	0.000379731
2007-06-20	0.00151017	0.0473665	0.0842548	0.00247961	0.397209	0.0192838	2.05229	0.0021517
2007-06-21	0.00148041	0.0464221	0.0944539	0.00104548	0.693995	0.0215522	1.75954	0.00145415
2007-06-22	0.00191423	0.0600375	0.147327	0.0042421	0.457564	0.0217172	2.57775	0.00428109
2007-06-23	0.00191327	0.0600125	0.124197	0.00176173	0.517086	0.0301992	2.78859	0.00326015
2007-06-24	0.0016646	0.0521992	0.406299	0.00666954	0.485414	0.0236378	2.27508	0.000636828
2007-06-25	0.00177514	0.0556573	0.148765	0.00244138	0.543455	0.0217971	2.32989	0.00257584
2007-06-26	0.00163283	0.0511973	0.0812667	0.00116441	0.491359	0.020723	2.11887	0.0032533
2007-06-27	0.00184326	0.0577965	0.0283387	0.000773926	0.434156	0.021322	2.4152	0.0026625
2007-06-28	0.00157135	0.0492715	0.243351	0.00342611	0.562391	0.0263503	1.26759	0.000543392
2007-06-29	0.0016762	0.0525662	0.175555	0.00249552	0.522168	0.0214333	2.05273	0.000367375
2007-06-30	0.00156989	0.0492232	0.238183	0.00344287	1.26807	0.0507979	4.52652	0.000395131
2007-07-01	0.00196196	0.0615083	0.606914	0.0122182	0.617455	0.0289083	3.03298	9.38194e-05
2007-07-02	0.00203751	0.0638851	0	0	0.546579	0.0246554	2.4078	8.18308e-05
2007-07-03	0.00175285	0.0549558	0.570328	0.00833188	0.446447	0.0199159	1.6957	6.56467e-05
2008-06-13 00:00:00	0.00327324	0.102691	1.01908	0.0271814	3.32695	0.165301	19.386	0.03277
2008-06-14 00:00:00	0.00272559	0.0855124	0.165969	0.00612602	2.4889	0.171084	14.7355	0.0110708
2008-06-15 00:00:00	0.00239892	0.0752648	0.235695	0.00851459	1.98613	0.113893	8.58128	0.00545082
2008-06-16 00:00:00	0.00193389	0.0606732	0.230822	0.00810255	1.4586	0.0964182	9.55563	0.00473286
2008-06-17 00:00:01	0.00236817	0.0742959	0.271359	0.00909883	1.50654	0.108443	11.8757	0.00195343
2008-06-18 00:00:01	0.00748153	0.234693	0.595524	0.0196871	3.75141	0.210081	11.6001	0.00384182
2008-06-19 00:00:01	0.00438008	0.137385	1.50611	0.00303835	2.04584	0.126399	17.2433	0.00585105
2008-06-20 00:00:01	0.00256994	0.0806	0.691927	0.000679734	1.01068	0.0538231	11.7491	0.00342949
2008-06-21 00:00:01	0.00509107	0.15965	0.916111	0.031048	1.15597	0.0659802	23.7364	0.0248909
2008-06-22 00:00:01	0.00683587	0.214353	0.95495	0.0229023	2.61881	0.173701	30.5398	0.0112522
2008-06-23 00:00:01	0.00547347	0.171619	0.544331	0.0177753	1.79575	0.103425	20.0513	0.00659224
2008-06-24 00:00:01	0.00444157	0.139269	0.330856	0.0110374	1.43811	0.0786307	13.7452	0.00417807
2008-06-25 00:00:02	0.00489891	0.15353	0.840294	0.0251156	1.80798	0.0998907	12.8419	0.00434315
2008-06-26 00:00:02	0.00442043	0.138583	0.166054	0.00269008	1.37856	0.066264	11.9981	0.00569378
2008-06-27 00:00:02	0.00269869	0.0846424	1.09725	0.0108433	0.823136	0.045584	7.46654	0.0029083
2008-06-28 00:00:02	0.00300422	0.0942113	0.872302	0.0120709	0.942349	0.0532496	8.91937	0.00326249
2008-06-29 00:00:02	0.00303112	0.0950227	0.16034	0.0129365	0.955981	0.0505445	9.33202	0.00649163
2008-06-30 00:00:02	0.00303496	0.0950943	0.657985	0.0205845	1.26938	0.0681774	10.3105	0.00143391
2008-07-01 00:00:02	0.00258915	0.0810983	0	0	1.11242	0.0602656	9.3851	0
2008-07-02 00:00:02	0.00303304	0.0949941	0.214079	0.00881183	1.37225	0.0730871	11.1947	0
2008-07-03 00:00:02	0.00289469	0.0906919	0.728104	0.0184072	1.24463	0.0573482	10.4953	0
2008-07-04 00:00:03	0.00321175	0.100649	0.894164	0.00589932	1.40255	0.0780594	11.7076	0
2009-06-10	0.00431	0.135186	0.0432896	0.000562765	0.230102	0.00935615	1.39247	0
2009-06-10 23:59:59	0.004268	0.133842	0.0293468	0.000381508	0.169627	0.00748266	1.0227	0.000410668
2009-06-11 23:59:59	0.004255	0.133475	0.0157775	0.000205108	0.127737	0.00693905	0.857134	0.000485867
2009-06-12 23:59:59	0.004122	0.129291	0.100758	0.00130986	0.102257	0.00495629	0.670821	0.000239552
2009-06-13 23:59:59	0.004187	0.131324	0.0113049	0.000146964	0.0727583	0.00301464	0.487769	0.000136384
2009-06-15 00:00:00	0.004091	0.128311	0.0104566	0.000135936	0.0648162	0.00343153	0.592977	0.000106444
2009-06-16 00:00:00	0.00418	0.131109	0.0237758	0.000309086	0.0668432	0.00332561	0.640428	0.000430242
2009-06-17 00:00:00	0.00663833	0.208263	0.145864	0.00206808	0.120303	0.00585501	1.10449	0.000822795
2009-06-17 23:59:59	0.00552854	0.173448	0.744415	0.0105469	2.33507	0.119417	23.1376	0.0319737
2009-06-18 23:59:59	0.00439299	0.137818	0.538374	0.00673937	1.5612	0.0789472	18.7351	0.0130831
2009-06-19 23:59:59	0.00402111	0.126151	0.439777	0.00598889	1.43712	0.0809498	16.0984	0.00647397
2009-06-20 23:59:59	0.00378243	0.118672	0.209042	0.00624533	1.36799	0.0751645	16.2183	0.0037017
2009-06-22	0.00390639	0.122555	0.333345	0.00431949	1.28474	0.06919	15.057	0.0019815
2009-06-23 00:00:00	0.00372264	0.116791	0.300202	0.0029257	1.30504	0.0672219	15.7169	0.00711195
2009-06-24 00:00:00	0.00473715	0.148596	0.816159	0.0118474	1.6038	0.0802208	18.9277	0.00161403
2009-06-25 00:00:00	0.00586104	0.183824	0.474374	0.00678354	2.02659	0.0962149	24.3947	0.0130828
2009-06-26 00:00:00	0.00472208	0.148078	0.907428	0.00774012	1.74445	0.0922053	19.0504	0.000126052
2009-06-27 00:00:00	0.00532389	0.166921	4.03677	0.0187314	1.91813	0.0901569	19.211	0.000130891
2009-06-28 00:00:00	0.0045991	0.144165	0.881069	0.0117076	1.83392	0.0814592	16.2107	0.000104745
2009-06-29 00:00:00	0.00502056	0.157332	0.699639	0.0111438	2.13852	0.0936956	16.1683	0.00012802
2009-06-30 00:00:00	0.00461222	0.144542	0.824474	0.0118012	1.9355	0.0812932	14.1975	0.000130172
2009-07-01 00:00:01	0.00445375	0.139603	0.605038	0.00730498	1.95519	0.0869657	14.0231	0.000115559
2009-07-02 00:00:01	0.00384563	0.120566	0.348831	0.00409444	1.67427	0.0767525	12.7799	0.000275965
2009-07-03 00:00:01	0.00374111	0.117288	0	0	1.53729	0.068008	12.6699	0.000439862
2009-07-04 00:00:01	0.00319424	0.10019	0.726268	0.011941	1.23447	0.0524366	11.0204	0.000214398
2009-07-05 00:00:01	0.00333472	0.104587	0.491672	0.00632173	1.44867	0.0685726	11.32	0.000142386
2009-07-06 00:00:01	0.00342806	0.107514	1.49967	0.0169306	1.51972	0.0734536	13.3839	0.00677648
2009-07-07 00:00:01	0.00335757	0.105301	0.0868545	0.00108756	1.53431	0.0725235	12.8051	0.0035479
2009-07-08 00:00:01	0.00340229	0.106703	0.515716	0.00645759	1.57194	0.0717258	12.9313	0.000464759
2009-07-09 00:00:02	0.00325257	0.102016	3.01442	0.05125	1.4401	0.0750329	12.9475	0.00250168
2009-07-10 00:00:02	0.00314368	0.0986098	0.617305	0.00904326	1.3999	0.0752371	12.4241	0.00111147
2009-07-11 00:00:02	0.00284715	0.0892643	1.10899	0.0157494	1.3077	0.0688783	12.8424	8.4628e-05
2009-07-12 00:00:02	0.00302847	0.0949987	0.589807	0.00850833	1.23019	0.0614901	13.304	0.00015555
2009-07-13 00:00:02	0.00293076	0.0919332	0.0647616	0.000999505	1.43828	0.0640642	11.4208	0.00116533
2009-07-14 00:00:02	0.00281944	0.0883791	0.0722849	0.000986081	1.59631	0.0774648	12.8461	0.00153421
2009-07-15 00:00:02	0.00340715	0.106797	1.10825	0.0169801	1.84722	0.0909628	15.7045	8.81955e-05
2009-07-16 00:00:02	0.00315778	0.0990031	0	0	1.67328	0.0870334	14.5241	0.000161486
2009-07-17 00:00:02	0.00346063	0.108539	0.625083	0.0090172	1.5802	0.0741515	14.582	0.00358454
2009-07-18 00:00:03	0.00577694	0.181202	2.73164	0.037347	3.24558	0.122286	21.5191	0.000353196
2009-07-19 00:00:03	0.00520771	0.163345	1.22992	0.0156926	2.81509	0.116986	20.4401	0.00229673
2009-07-20 00:00:03	0.00797951	0.250248	1.96604	0.0245309	4.42821	0.183388	37.6685	0.00149166
2009-07-21 00:00:03	0.00327833	0.102797	1.03459	0.0136527	2.0379	0.0892231	17.6202	0.00013511
2009-07-22 00:00:03	0.00283257	0.0888367	0.138268	0.005955	1.7616	0.0819859	15.4958	0.00265574
2009-07-23 00:00:03	0.00292007	0.0915737	0.142539	0.00184867	1.90028	0.0936011	15.3275	0.00174263
2009-07-24 00:00:03	0.00267361	0.0838509	0	0	1.56849	0.074382	13.0356	0.00208224
2009-07-25 00:00:03	0.00263181	0.0825245	0.228148	0.00311231	1.5451	0.0766298	14.0808	0.003092
2009-07-26 00:00:04	0.00605792	0.189981	1.72896	0.0201002	3.4686	0.143936	27.7362	0.000229066
2009-07-27 00:00:04	0.00726687	0.227898	3.95651	0.0477318	4.42242	0.17894	38.8073	0.00512942
2009-07-28 00:00:04	0.00327299	0.10265	0.0854338	0.00110804	1.51697	0.0896432	13.5756	0.00533286
2010-06-11	0.00744448	0.233575	1.48852	0.0180058	4.31549	0.180901	6.3879	0.0398303
2010-06-12	0.0151422	0.475095	2.65162	0.0365325	5.83626	0.248574	33.6184	0.0973264
2010-06-13	0.0128562	0.403372	1.20737	0.0153859	6.14816	0.288803	46.062	0.0618767
2010-06-14	0.0145365	0.456094	3.36964	0.0452049	5.42385	0.238632	41.076	0.0446017
2010-06-15	0.0179654	0.563677	5.65926	0.0676794	7.55927	0.357009	35.7589	0.0729764
2010-06-16	0.0159	0.498869	11.81	0.0637337	11.2243	0.56324	29.0041	0.0252342
2010-06-17	0.0126505	0.396902	6.11954	0.0892041	6.83071	0.39348	26.6841	0.0200746
2010-06-18	0.0154184	0.483695	1.02473	0.0154974	6.48626	0.306395	40.0067	0.0294411
2010-06-19	0.015529	0.487105	3.4002	0.0440971	6.53342	0.469596	42.4775	0.01471
2010-06-20	0.00865173	0.271369	1.54647	0.0163358	3.21653	0.171927	20.4976	0.0151594
2010-06-21	0.00866912	0.271875	0.965913	0.0129914	2.91928	0.142312	7.91055	0.0103199
2010-06-22	0.00560427	0.175753	1.73034	0.0215132	1.77051	0.0871577	16.9967	0.00028743
2010-06-23	0.00531147	0.166577	1.33663	0.0138156	1.66975	0.082604	15.131	0.00428528
2010-06-24	0.00436397	0.136792	0.415322	0.00595003	1.33305	0.0678685	12.7129	5.17705e-05
2010-06-25	0.00480339	0.15055	0.259383	0.00365403	1.96239	0.120354	10.5361	0.00296998
2010-06-26	0.00435878	0.136663	0.365911	0.00456325	1.75853	0.0677878	3.55632	0.00474724
2010-06-27	0.00398904	0.125042	1.3508	0.0139198	1.67829	0.0827168	10.2706	0.00368688
2010-06-28	0.00358615	0.112378	0	0	1.585	0.0619686	10.3112	0.00438386
2010-06-29	0.00349787	0.109575	0.163655	0.00252541	1.50277	0.075554	9.13589	0.00521196
2010-06-30	0.00313931	0.0983313	0	0.00029836	1.48868	0.0840832	7.09069	0.00505063
2010-07-01	0.00317754	0.099518	0	0.000301994	1.71752	0.0768712	5.15855	0.00128868
2010-07-02	0.00297301	0.0931134	0.923108	0.0126522	1.60684	0.0821978	10.2419	0.00642634
2010-07-03	0.00267834	0.0838646	0.796514	0.0109278	1.53678	0.0809929	11.2697	0.00157149
2010-07-04	0.0031216	0.0977902	0.373891	0.00530682	1.96076	0.0917001	12.4082	0.002522
2010-07-05	0.00343402	0.107579	0.662526	0.00920422	2.05375	0.112746	11.5793	0.00664827
2010-07-06	0.00386072	0.120966	1.14457	0.0157041	2.49641	0.113412	3.98581	0
2010-07-07	0.00390572	0.122397	1.56229	0.0213059	2.511	0.121484	10.0451	0.00698418
2010-07-08	0.00355034	0.111304	1.01061	0.0138796	2.26136	0.0920248	7.12756	0
2010-07-09	0.00392868	0.123208	1.72178	0.0234453	2.25319	0.101831	3.66903	0
2010-07-10	0.00414135	0.129872	1.46863	0.0200733	2.40951	0.128812	8.73741	0.00424018
2010-07-11	0.00402764	0.126294	1.42831	0.0195222	1.99445	0.120056	9.52306	0.0038258
2010-07-12	0.00383154	0.120159	1.35877	0.0185716	1.89734	0.111728	9.05938	0.00568819
2010-07-13	0.00385711	0.120946	1.36783	0.0186956	2.01486	0.109974	6.00851	0.0107061
2010-07-15	0.00419438	0.131555	1.17571	0.0161531	2.18452	0.152206	6.97027	0.00826668
2010-07-21	0.00402497	0.126242	1.23895	0.016841	1.61657	0.102154	5.52255	0.00550192
2012-06-06	0.0337453	1.05879	2.51344	0.0405896	27.7083	0.932989	122.791	0.0178648
2012-06-06 23:59:59	0.0245722	0.770972	0.72142	0.0217854	18.3887	0.73457	116.001	0.0452318
2012-06-07 23:59:59	0.0141396	0.44364	1.28271	0.020616	7.40631	0.318853	63.5248	0.0118832
2012-06-08 23:59:59	0.012287	0.385513	0.440772	0.00860408	5.05425	0.228243	55.4534	0.00538002
2012-06-09 23:59:59	0.0112306	0.35237	2.67755	0.0405029	4.02298	0.194065	50.6316	0.00490722
2012-06-11 00:00:00	0.0123565	0.387668	5.12307	0.070921	4.08197	0.18256	49.8556	0.00718127
2012-06-12 00:00:00	0.0137723	0.432006	0.349978	0.00887824	4.10405	0.202287	53.5778	0.00670992
2012-06-13 00:00:00	0.0134928	0.423163	4.29693	0.0513048	3.75905	0.186524	44.2635	0.00554192
2012-06-14 00:00:00	0.00316068	0.0991366	0.213597	0.00432903	0.815836	0.036047	8.77907	0.00129819
2012-06-15 00:00:00	0.0010728	0.0336522	0.583344	0.0068831	0.291787	0.0245628	3.20098	0.000509176
2012-06-16 00:00:00	0.000720898	0.0226053	0.0943721	0.00267148	0.224789	0.0157582	2.23815	0.000333873
2012-06-17 00:00:00	0.000852568	0.0267383	0.0800672	0.00191345	0.279215	0.0141431	2.60527	0.000478714
2012-06-18 00:00:00	0.00134624	0.0422223	0.0319546	0.00074352	0.413674	0.0193083	4.29652	0.00093291
2012-06-19 00:00:01	0.00137115	0.0429955	0.166855	0.0057395	0.435664	0.020021	4.43437	0.000857761
2012-06-20 00:00:01	0.00161324	0.0505901	0	0	0.503944	0.0232772	5.46275	0.000765554
2012-06-21 00:00:01	0.00169297	0.0530937	0	0	0.538648	0.0272067	5.91014	0.00087261
2012-06-22 00:00:01	0.00167943	0.0526625	0.0895698	0.00123015	0.537172	0.023942	5.01646	0.000608352
2012-06-23 00:00:01	0.00171209	0.0536747	0	0	0.616993	0.0266264	5.85306	0.000706551
2012-06-24 00:00:01	0.00171807	0.0538651	0	0	0.627611	0.0323603	5.97954	0.000709022
2012-06-25 00:00:01	0.00189044	0.0592631	0.306251	0.00307736	0.726018	0.0346267	6.40788	0.00190524
2012-06-26 00:00:01	0.00192819	0.0604407	0	0	0.720525	0.0333191	6.36796	0.00198715
2012-06-27 00:00:02	0.00195508	0.061287	0	0	0.749323	0.0371621	6.61677	0.000986026
2012-06-28 00:00:02	0.0017162	0.0537908	0.51486	0.00734139	0.705515	0.0369216	6.4968	0.00209434
2012-06-29 00:00:02	0.000778826	0.024393	0.62306	0.00595334	0.366868	0.0197834	3.271	0.000380335
2012-06-30 00:00:02	0.000562171	0.0176004	0	0	0.295169	0.0164658	2.45861	0.00038306
2012-07-01 00:00:02	0.000592471	0.0185533	0.383921	0.00543402	0.340717	0.022677	2.81485	0.000385138
2012-07-02 00:00:02	0.000550673	0.0172474	0	0	0	0	0	0
2012-07-03 00:00:02	0.00019935	0.00624338	0	0	0	0	0	0
2012-07-04 00:00:02	0.000370043	0.0115906	0	0	0	0	0	0
2012-07-05 00:00:02	0.000448902	0.0140625	0	0	0	0	0	0
2012-07-06 00:00:03	0.000468304	0.0146738	0	0	0	0	0	0
2012-07-07 00:00:03	0.000307788	0.00964037	0	0	0	0	0	0
2012-07-08 00:00:03	0.000572389	0.0179401	0	0	0	0	0	0
2012-07-09 00:00:03	0.00189485	0.0594227	0	0	2.3444	0.14014	10.7585	0.00165952
2012-07-10 00:00:03	0.00187675	0.0588277	0.679347	0.00825093	1.76624	0.0796164	9.06176	0.000781245
2012-07-11 00:00:03	0.000456945	0.0143187	0	0	0	0	0	0
2012-07-12 00:00:03	0.000291459	0.00913215	0	0	0	0	0	0
2012-07-13 00:00:03	0.00039055	0.0122394	0	0	0	0	0	0
2012-07-14 00:00:04	0.000403524	0.0126456	0	0	0	0	0	0
2012-07-15 00:00:04	0.000384025	0.0120333	0	0	0	0	0	0
2012-07-16 00:00:04	0.000439844	0.0137831	0	0	0	0	0	0
2012-07-17 00:00:04	0.000484706	0.0151907	0	0	0	0	0	0
2012-07-18 00:00:04	0.000801856	0.0251407	0.538193	0.00592297	0.738875	0.0447551	6.61752	0.00046678
2012-07-19 00:00:04	0.00135216	0.042385	0.480109	0.00624093	1.10962	0.0655396	9.35036	0.000646646
2012-07-20 00:00:04	0.00120414	0.0377547	0.395081	0.0108521	0.82575	0.0479616	8.9669	0.000511476
2012-07-21 00:00:04	0.00100691	0.0315676	0	0	0.489447	0.0385398	7.3691	0.000415537
2012-07-22 00:00:05	0.00109747	0.034415	0	0	0.642037	0.0385924	7.92813	0.000476008
2012-07-23 00:00:05	0.00131102	0.0411131	0	0	0	0	10.411	0.000647476
2012-07-24 00:00:05	0.00569639	0.178664	1.44755	0.0385455	0	0	76.9772	0.00277001
2012-07-25 00:00:05	0.00524653	0.164561	0.999928	0.0266261	0	0	74.5454	0.00162387
2014-06-15	0.00199329	0.0625418	0	0	0	0	0	0
2014-06-16	0.00214429	0.0672724	0	0	0	0	0	0
2014-06-17	0.00222414	0.0697678	0	0	0	0	0	0
2014-06-18	0.00718441	0.225412	1.48976	0.0201572	10.1748	0.388889	35.4877	0
2014-06-19	0.0050844	0.159517	2.59182	0.0361801	3.20057	0.171851	17.4684	0
2014-06-20	0.00650626	0.204134	1.51778	0.0221933	2.94063	0.180391	17.2891	0
2014-06-21	0.00583922	0.183204	1.31172	0.0179552	2.90319	0.169313	17.8373	0
2014-06-22	0.00656339	0.205926	0	0	2.40909	0.139558	13.7794	0.01024
2014-06-23	0.0064129	0.201198	0	0	2.09274	0.115358	9.47767	0.00157219
2014-06-24	0.00661006	0.207379	1.77044	0.0256085	2.04243	0.108568	8.19448	0.00466139
2014-06-25	0.00562681	0.176535	1.75016	0.0274589	1.58487	0.0948005	10.2984	0.00444623
2014-06-26	0.002	0.062739	0.20736	0.00305477	0.626227	0.027648	5.21942	0.00175036
2014-06-27	0.002	0.0627381	0	0	0.626227	0.028512	5.09053	0.00216378
2014-06-28	0.002	0.0627287	0	0	0.626227	0.028512	5.46219	0.00257721
2014-06-29	0.002	0.0627212	0	0	0.689126	0.0299808	6.94417	0
2014-06-30	0.002	0.0627192	0	0	0.689616	0.0282701	7.65548	0
2014-07-01	0.002	0.0627201	0	0	0.575078	0.0313286	0	0
2014-07-02	0.002	0.0627215	0	0	0.59711	0.026231	0	0
2014-07-03	0.002	0.062718	0	0	0.595598	0.03456	1.37175	0.000681915
2014-07-04	0.002	0.0627045	0	0	0.594086	0.0413165	1.7515	0.000317708
2014-07-05	0.002	0.0627152	0	0	1.14981	0.0395539	7.44932	0.000887529
2014-07-06	0.002	0.062706	0	0	1.20753	0.0351821	7.40933	0
2014-07-07	0.002	0.0627053	0	0	1.24649	0.039865	7.85351	0
2014-07-08	0.002	0.0627042	0	0	1.23483	0.031536	7.50713	0
2014-07-09	0.002	0.0627048	0	0	1.30274	0.0417312	7.42564	0.00102951
2014-07-10	0.002	0.062691	0	0	0.744984	0.036409	7.33357	0.000813624
2014-07-11	0.002	0.0626926	0	0	0.729922	0.0372384	7.99125	0
2014-07-12	0.002	0.0626898	0	0	0.76081	0.0384653	8.18021	0
2014-07-13	0.002	0.0627079	0	0	0.792202	0.0357523	7.61387	0.000833836
2014-07-14	0.002	0.0627004	0	0	0.768053	0.0384653	7.31806	0
2014-07-15	0.002	0.0627134	0	0	1.02187	0.0433728	7.36081	0.00761521
2014-07-16	0.002	0.0627103	0	0	0.999778	0.0439258	8.00337	0.000968354
2014-07-17	0.002	0.0627112	0	0	0.884347	0.0448243	7.83752	0
2014-07-18	0.002	0.0627142	0	0	0.821102	0.0414893	7.41809	0.000630386
2014-07-19	0.002	0.062726	0	0	0.771725	0.0390528	7.8023	0.000421916
2014-07-20	0.002	0.0626886	0	0	0.870739	0.0475373	10.4859	0
2014-07-21	0.002	0.0627104	0	0	0.769219	0.039001	8.83766	0.00045152
2014-07-22	0.002	0.062712	0	0	0.792461	0.0387245	10.1525	0
2014-07-23	0.002	0.0627279	0	0	0.741053	0.0398477	9.56653	0
2014-07-24	0.002	0.0627286	0	0	0.754099	0.0411264	9.74504	0
2014-07-25	0.002	0.0626904	0	0	1.04204	0.0477965	8.3558	0.000248021
2014-07-26	0.002	0.0627055	0	0	0.901498	0.0465178	12.6866	0
2014-07-27	0.002	0.0627306	0	0	0.839419	0.044807	11.6599	0.000730665
2014-07-28	0.002	0.0627185	0	0	0	0	12.0015	0
2014-07-29	0.002	0.0627275	0	0	0	0	11.5802	0
2014-07-30	0.002	0.0627204	0	0	0	0	12.8499	0
2014-07-31	0.002	0.0627159	0	0	0	0	12.8499	0
2014-08-01	0.002	0.062726	0	0	0	0	11.7842	0
2014-08-02	0.002	0.0627434	0	0	0	0	11.8544	0
2014-08-03	0.002	0.0627465	0	0	0	0	5.69215	0.000778156
2016-06-13	0.020781	0.651692	4.44381	0.0763471	3.09821	0.17378	23.5446	0.0393017
2016-06-14	0.013674	0.428818	3.24316	0.0449196	5.04178	0.33092	44.0345	0.0558023
2016-06-15	0.0175345	0.549883	0.810516	0.00850383	4.79492	0.326024	56.3856	0.0823838
2016-06-16	0.0054987	0.172439	1.02286	0.0125599	1.76911	0.0714532	15.9687	0.0285863
2016-06-17	0.00293653	0.0920896	0.590905	0.0154467	0.981374	0.0432332	8.27523	0.0121803
2016-06-18	0.00197628	0.061976	0.196192	0.00217374	0.660462	0.0290958	5.5692	0.00814901
2016-06-19	0.00221754	0.0695419	0.28586	0.00560095	0.776918	0.038798	6.1852	0.00437987
2016-06-20	0.00257907	0.0808797	0.332465	0.0065141	0.873835	0.038483	7.55758	0.0138191
2016-06-21	0.00458961	0.14393	0.727655	0.0105623	1.77016	0.0740741	10.3303	0.018282
2016-06-22	0.00315308	0.0988805	1.50542	0.0297066	1.18941	0.0463124	5.99965	0.0128821
2016-06-23	0.00350045	0.109774	1.18519	0.0184777	1.14186	0.0517473	4.46491	0.0100281
2016-06-24	0.00265754	0.0833404	0.216294	0.00301858	1.11247	0.040756	7.21812	0.0143301
2016-06-25	0.00466519	0.146301	0.379695	0.005299	1.63486	0.0580425	14.4131	0.020964
2016-06-26	0.00353047	0.110715	0	0	1.29639	0.057102	12.2256	0.0217778
2016-06-27	0.000824477	0.0258556	0.206795	0.00277262	0.351473	0.0158782	2.56275	0.00389839
2016-06-28	0.000689203	0.0216134	0.0245334	0.000304674	0.306747	0.0134815	1.89791	0.00361788
2016-06-29	0.000689203	0.0216134	0.146843	0.00185438	0.269894	0.0137427	1.96409	0.0035416
2016-06-30	0.000689203	0.0216134	0.0128026	0.000349512	0.251467	0.0140055	2.1287	0.0035559
2016-07-01	0.000689203	0.0216134	0.152321	0.00209295	0.320036	0.015512	2.05056	0.00342082
2016-07-02	0.000689203	0.0216134	0.194421	0.00288734	0.283266	0.0152976	2.2509	0.000104229
2016-07-03	0.000689203	0.0216134	0.126601	0.00288734	0.284129	0.0193885	2.40977	0.00393397
2016-07-04	0.000689203	0.0216134	0	0	0.332913	0.0153512	2.48921	0.00424326
2016-07-05	0.000689203	0.0216134	0	0	0.434396	0.0208713	2.88023	4.31544e-05
2016-07-06	0.000689203	0.0216134	0	0	0.351804	0.0198977	2.61364	0.000163192
2016-07-07	0	0	0	0	0	0	0	0
2016-07-08	0	0	0	0	0	0	0	0
2016-07-09	0	0	0	0	0	0	0	0
2016-07-10	0	0	0	0	0	0	0	0
2016-07-11	0	0	0	0	0	0	0	0
2016-07-12	0	0	0	0	0	0	0	0
2016-07-13	0	0	0	0	0	0	0	0
2016-07-14	0.000689203	0.0216134	0	0	0.553193	0.0234536	2.81232	0.00339744
2016-07-15	0.000689203	0.0216134	0.271354	0.00273655	0.495015	0.0225088	3.02466	0.00178641
2016-07-16	0.000689203	0.0216134	0	0	0.436778	0.0215441	3.237	0.000185326
2016-07-17	0.000689203	0.0216134	0.271356	0.00460178	0	0	0	0
2016-07-18	0.000689203	0.0216134	0	0	0	0	0	0
2016-07-19	0.000689203	0.0216134	0	0	0	0	0	0
2016-07-20	0.000689203	0.0216134	0	0	0	0	0	0
2016-07-21	0.000689203	0.0216134	0	0	0	0	0	0
2016-07-22	0.000689203	0.0216134	0	0	0	0	0	0
2016-07-23	0.00191658	0.0601039	0	0	0	0	0	0.00810686
2016-07-24	0.000765872	0.0240177	0.0763617	0.00294441	0.522422	0.0217571	3.42618	0.00557062
2016-07-25	0.00041077	0.0128817	0	0	0	0	0	0
2016-07-26	0.000280672	0.00880188	0	0	0	0	0	0
2016-07-27	0.000334076	0.0104766	0	0	0	0	0	0
2016-07-28	0.00030967	0.00971125	0	0	0	0	0	0
2016-07-29	0.000333319	0.0104529	0	0	0	0	0	0
2016-07-30	0.000208169	0.00652819	0	0	0	0	0	0
2016-07-31	0.00600876	0.188435	0	0	4.21036	0.191777	0	0.0295996
2016-08-01	0.00368848	0.115671	1.10106	0.0157371	1.99576	0.0961472	26.2048	0.000858512
2016-08-02	0.00114459	0.0358944	0.231112	0.00367269	0.595482	0.031171	7.97475	0.0061678
2016-08-03	0.000435792	0.0136664	0	0	0.244552	0.0129825	3.14959	0.000121169
2016-08-04	9.14667e-05	0.00286839	0.0144699	0.000208409	0.0513282	0.00272486	0	0.000708357
2017-06-21	3.7832e-05	0.00118641	0	0	0	0	0.00488019	0
2017-06-22	0.000292249	0.00916492	0	0	0	0	0.904776	0
2017-06-23	0.00144891	0.0454378	0.171505	0.00253018	0.485909	0.0314216	4.58032	0.0169694
2017-06-24	0.00559216	0.17537	0.62328	0.00833356	1.60809	0.0860996	18.8957	0.000337437
2017-06-25	0.0125636	0.393996	1.09635	0.0156345	2.84211	0.160762	37.1382	0
2017-06-26	0.0140478	0.44054	0.242746	0.00691512	2.98639	0.173928	34.5042	0.00252789
2017-06-27	0.00600274	0.188246	0.103727	0.00152344	1.38943	0.0836043	14.7741	6.70075e-05
2017-06-28	0.00452123	0.141786	1.33206	0.0184619	1.03215	0.0647281	11.4715	0.000394408
2017-06-29	0.0100947	0.316569	2.74736	0.0401294	2.68064	0.163621	27.1922	0.00698287
2017-06-30	0.0144158	0.45208	1.33271	0.0203096	4.10961	0.238269	38.9	0.0362482
2017-07-01	0.0122603	0.384483	1.26055	0.0176604	3.16463	0.187494	39.4726	0.00367419
2017-07-02	0.0146274	0.458716	0.126381	0.00359303	3.5235	0.242019	48.3014	0.00456425
2017-07-03	0.0104637	0.328142	1.60019	0.0236856	2.90295	0.148447	36.2062	0.0127258
2017-07-04	0.00715372	0.224341	1.71209	0.0261856	1.85054	0.101922	23.5206	0.00539166
2017-07-05	0.00565684	0.177398	0.620714	0.00909538	1.85542	0.0959907	18.8673	0.00641779
2017-07-06	0.00524987	0.164636	0.208651	0.0028753	1.77081	0.0767925	16.3549	0.0577768
2017-07-07	0.00477095	0.149617	1.09236	0.0180464	1.34257	0.0687566	13.0504	0.0122857
2017-07-08	0.00521816	0.163642	1.1518	0.0160196	1.69316	0.0709637	14.4016	0.0274086
2017-07-09	0.00391004	0.122619	0.452688	0.0135801	1.16587	0.0512146	9.30632	0.00246647
2017-07-10	0.00177231	0.0555797	0.245005	0.00430743	0.682644	0	5.3866	0.00058691
2017-07-11	0.000838034	0.0262807	0.134675	0.00203676	0.253458	0.0119542	2.56366	0.00265488
2017-07-12	0.000321166	0.0100718	0.282483	0.00435466	0.10021	0.00613248	0.981723	0.000273711
2017-07-13	0.000568234	0.0178198	0.400618	0.00624258	0.175107	0.00820384	1.5379	6.80649e-05
2017-07-14	0.00141246	0.0442948	0.749305	0.011883	0.446166	0.0191475	3.77914	0.0027751
2017-07-15	0.00107278	0.0336423	1.0724	0.0149204	0.345494	0.016758	2.71885	0
2017-07-16	0.000570852	0.0179019	0.123797	0.00167881	0.224808	0.00915903	1.41857	0.000678649
2017-07-17	0.000447132	0.0140221	0.263472	0.00372035	0.174212	0.00781144	1.23083	0.000660893
2017-07-18	0.000805234	0.0252522	0	0	0	0	0	0
2017-07-19	0.000911278	0.0285777	0	0	0	0	0	0
2017-07-20	0.00113289	0.0355274	1.51227	0.0126382	0.43665	0.0224638	4.10894	0.000296784
2017-07-21	0.00115429	0.0361986	1.32542	0.012877	0.460307	0.0246435	3.89491	3.87926e-06
2017-07-22	0.00073282	0.0229812	0.588728	0.00817518	0.321454	0.00985192	2.24546	1.21274e-05
2017-07-23	0.000187232	0.0058716	0	0	0	0	0	0
2017-07-24	0.000378184	0.0118598	0	0	0	0	0	0
2017-07-25	0.000351631	0.0110272	0	0	0	0	0	0

## Sheet: PT
Date	Daily Q (m3 s-1)	Stream Power (W)	SSC (kg)	POC (kg)	DOC (kg)	TDN (kg)	major ion (kg)	DIN (kg)
2006-06-27	0.15379	5.8793			1.43338	0.0726381	15.7094	0.00739863
2006-06-28	0.135709	5.18855			2.6052	0.144855	15.6935	0.00363845
2006-06-29	0.032516	1.24331			0.945356	0.0540572	4.19889	0.000179254
2006-06-30	0.055375	2.11732			1.11756	0.0618185	7.37398	0.00141684
2006-07-01	0.0546243	2.08838			0.616686	0.0311489	7.49421	0.00249413
2006-07-02	0.0534171	2.04231			0.552963	0.0310663	7.02128	0.00368953
2006-07-03	0.043822	1.67538			0.412541	0.025983	5.50796	0.00405269
2006-07-04	0.0235419	0.900108			0.213089	0.0121668	2.78848	0.00178028
2006-07-05	0.0369778	1.4137			0.30626	0.0181678	4.10568	0.00344313
2006-07-06	0.039427	1.50734			0.285577	0.0165782	3.9838	0.0025126
2006-07-07	0.0250794	0.958819			0.174522	0.0105047	2.42941	0.00268775
2006-07-08	0.043764	1.67302			0.292098	0.0182601	4.0567	0.00659135
2006-07-09	0.0478398	1.82888			0.314652	0.0216313	4.36793	0.00515214
2006-07-10	0.0436293	1.66733			0.282718	0.021251	3.92278	0.0028263
2006-07-11	0.00658169	0.25153			0.0430166	0.00341195	0.651043	0.000433976
2006-07-12	0.0194606	0.743499			0.128276	0.0106979	2.10024	0.00130568
2006-07-13	0.0300084	1.14645			0.193698	0.0169769	3.27959	0.00192175
2006-07-14	0.0260036	0.993723			0.164291	0.0151278	2.87743	0.00158589
2006-07-15	0.0276996	1.05857			0.210256	0.0189066	3.29479	0.00084466
2006-07-16	0.0434932	1.66168			0.385489	0.0340708	5.53404	0
2006-07-17	0.0623596	2.38234			0.560001	0.0523297	13.2687	0.00158228
2006-07-18	0.0418643	1.59946			0.380848	0.0374669	12.4887	0.00212448
2006-07-19	0.0341117	1.30318			0	0	0	0
2006-07-20	0.0492415	1.88158			0	0	0	0
2006-07-21	0.0422888	1.6165			0	0	0	0
2006-07-22	0.0358025	1.36868			0	0	0	0
2007-06-16	0.0201435	0.77026	18.1774	0.28969	2.94388	0.119217	29.202	0.00226623
2007-06-17	0.00223553	0.0854818	6.23348	0.0691717	0.645701	0.0316766	8.45972	0
2007-06-18	0.00258033	0.0986645	1.86561	0.0278849	0.732137	0.0343328	9.76757	0.000673897
2007-06-19	0.0055366	0.211694	41.6784	0.549604	1.48854	0.067449	17.8128	0.00182854
2007-06-20	0.00229174	0.0876255	3.53059	0.0510059	0.510955	0.032275	7.55942	0.00110094
2007-06-21	0.00509608	0.194836	13.6313	0.193001	1.07874	0.0673661	17.0038	0.00709077
2007-06-22	0.00388636	0.148594	8.43252	0.128346	0.808225	0.04298	9.30426	0.00585995
2007-06-23	0.00261785	0.100094	3.83172	0.0549616	0.70173	0.0411652	11.3452	0.0035944
2007-06-24	0.00228689	0.0874306	4.81631	0.0722298	0.590094	0.036356	8.65721	0.000522586
2007-06-25	0.00260797	0.0996974	0	0	0.661086	0.0367286	8.71748	0.00396017
2007-06-26	0.00232353	0.0888222	4.77787	0.0698875	0.57842	0.0285069	8.10604	0.000720029
2007-06-27	0.00216473	0.0827421	5.06893	0.0792127	0.430456	0.0377806	5.07887	0.000426423
2007-06-28	0.00485502	0.185569	16.3595	0.221128	1.11203	0.0742469	13.717	0.0131125
2007-06-29	0.00974759	0.372599	14.1172	0.219314	1.76608	0.113696	44.2833	0.0143843
2007-06-30	0.019691	0.752568	22.6662	0.30395	8.57795	0.430429	109.353	0.00348107
2007-07-01	0.00877361	0.33527	17.7907	0.244388	2.02359	0.127351	42.6385	0.000282188
2008-06-15	0.00621	0.237467	0.713156	0.0115843	0.181262	0.0110439	0.572467	0.000546242
2008-06-16	0.00701375	0.268205	23.1285	0.328646	1.27278	0.0624168	20.083	0.00380751
2008-06-17	0.0108325	0.414235	61.3969	0.741453	1.34118	0.0820497	26.4653	0.00316318
2008-06-18	0.0237238	0.907171	370.113	4.77997	2.2916	0.113419	14.9675	0.0295478
2008-06-19	0.02906	1.11121	477.551	6.19374	2.29569	0.175755	34.6158	0.0558499
2008-06-20	0.0140555	0.537418	411.376	6.15653	2.10697	0.11476	53.4005	0.00489915
2008-06-21	0.00976199	0.373235	1709.98	18.4974	2.37975	0.146758	58.7171	0.0479358
2008-06-22	0.00893252	0.341495	2126.3	26.2989	1.65133	0.0895252	58.6163	0.197724
2008-06-23	0.00863872	0.330244	1055.46	13.9021	1.82566	0.0977765	64.2839	0.00652913
2008-06-24	0.00572635	0.218895	1006.19	12.005	1.2035	0.0786663	47.1071	0.00482061
2008-06-25	0.00658111	0.251489	956.341	12.1154	1.59352	0.092683	76.098	0.00655093
2008-06-26	0.0057077	0.218132	507.446	6.25052	1.41434	0.0863004	58.9492	0.00440941
2008-06-27	0.00118789	0.0454102	29.1069	0.410166	0.292506	0.0208346	16.3389	0.00204992
2008-06-28	0.000836668	0.0319801	13.5757	0.178121	0.228647	0.0159034	15.3044	0.00184247
2008-06-29	0.001	0.0382134	46.2586	0.587603	0.270778	0.0189216	22.3061	0.00125098
2008-06-30	0.001	0.0382024	19.2931	0.266714	0.247622	0.0192672	28.8021	0.00102144
2008-07-01	0	0	0	0	0	0	0	0
2008-07-02	0.001	0.0381938	70.8048	0.879703	0	0	0	0
2009-06-12	0.00293125	0.11208	4.41396	0.0600705	3.63175	0.239432	65.6887	0.0743157
2009-06-13 00:00:00	0.00379931	0.145253	6.61972	0.0913111	2.74583	0.128021	68.6131	0.0322895
2009-06-14 00:00:00	0.00794167	0.303675	64.6969	0.830511	2.5191	0.233294	36.7012	0.0420038
2009-06-15 00:00:00	0.0110861	0.423924	288.511	2.47685	2.8036	0.105267	48.1074	0.0162473
2009-06-16 00:00:00	0.011075	0.423498	481.283	5.80525	2.85437	0.151426	51.8158	0.0142364
2009-06-17 00:00:00	0.00840069	0.321224	183.933	2.05599	2.20577	0.149954	52.494	0.00928581
2009-06-18 00:00:00	0.00772431	0.295358	177.952	2.08882	0	0	48.028	0
2009-06-19 00:00:00	0.00654097	0.250104	131.206	2.00422	0	0	48.3427	0
2009-06-20 00:00:00	0.00585556	0.22388	251.297	1.60118	0	0	41.4235	0
2009-06-21 00:00:01	0.00398472	0.152365	56.0008	0.20073	0	0	27.2935	0
2009-06-22 00:00:01	0.00606319	0.23183	426.627	4.52458	0	0	39.0974	0
2009-06-23 00:00:01	0.00499097	0.190839	207.291	3.86541	0	0	32.2514	0
2009-06-24 00:00:01	0.00718194	0.274568	681.287	5.57985	0	0	44.5697	0
2009-06-25 00:00:01	0.00711597	0.272018	1043.39	7.70308	0	0	51.2778	0
2009-06-26 00:00:01	0.00650208	0.248538	817.29	6.35709	0.9657	0.057133	50.9843	0.00693944
2009-06-27 00:00:01	0.00725694	0.277379	662.813	4.10559	0	0	46.5993	0
2009-06-28 00:00:01	0.00632708	0.241762	723.452	8.64529	0	0	48.3282	0
2009-06-29 00:00:02	0.00611597	0.233646	566.91	3.01434	0	0	45.5802	0
2009-06-30 00:00:02	0.00496944	0.189808	574.969	6.0257	0	0	31.9629	0
2009-07-01 00:00:02	0.00421736	0.161087	328.318	1.58324	0	0	34.4956	0
2009-07-02 00:00:02	0.00341042	0.130313	119.301	1.37555	0	0	34.2291	0
2009-07-03 00:00:02	0.00310764	0.118703	76.5225	0.628881	0	0	0	0
2009-07-04 00:00:02	0.00298889	0.11426	73.5984	0.60485	0	0	0	0
2009-07-05 00:00:02	0.00283125	0.108227	69.7167	0.572949	0	0	0	0
2009-07-06 00:00:02	0.00289167	0.11054	71.2044	0.585175	0	0	0	0
2009-07-07 00:00:02	0.00314861	0.120362	77.5314	0.637172	0	0	0	0
2009-07-08 00:00:03	0.00334722	0.127947	82.422	0.677364	0	0	0	0
2009-07-09 00:00:03	0.00307292	0.117467	75.6675	0.621854	0	0	0	0
2009-07-10 00:00:03	0.00295556	0.112997	72.7776	0.598104	0	0	0	0
2009-07-11 00:00:03	0.00311181	0.118923	76.6251	0.629724	0	0	0	0
2009-07-12 00:00:03	0.00328056	0.125407	80.7804	0.663873	0	0	0	0
2009-07-13 00:00:03	0.00272361	0.10413	67.0662	0.551167	0	0	0	0
2009-07-14 00:00:03	0.00331319	0.126581	81.5841	0.670478	0	0	0	0
2009-07-15 00:00:03	0.00359931	0.137498	88.6293	0.728377	0	0	0	0
2009-07-16 00:00:04	0.00320833	0.122582	79.002	0.649258	0	0	0	0
2009-07-17 00:00:04	0.00319861	0.122262	78.7626	0.64729	0	0	0	0
2009-07-18 00:00:04	0.00591528	0.226142	145.658	2.04926	0	0	138.51	0
2009-07-19 00:00:04	0.00712917	0.272538	148.28	1.89471	0	0	129.406	0
2009-07-20 00:00:04	0.0122361	0.467723	1009.73	8.41476	6.98386	0.327732	133.545	0.0103088
2009-07-21 00:00:04	0.00508889	0.194471	171.209	2.2437	3.20834	0.166815	68.7369	0.00376608
2009-07-22 00:00:04	0.00379722	0.145146	16.5767	0.217238	0	0	76.6752	0
2009-07-23 00:00:04	0.00389722	0.148954	44.281	0.52451	0	0	84.2296	0
2009-07-24 00:00:05	0.00459375	0.175598	50.3594	0.686401	0	0	88.153	0
2009-07-25 00:00:05	0.00345347	0.131994	11.0069	0.139623	0	0	77.9609	0
2009-07-26 00:00:05	0.0125236	0.47863	3124.8	29.8936	5.94581	0.252765	141.4	0.00444012
2009-07-27 00:00:05	0.0116764	0.446303	763.842	8.73242	5.478	0.24313	132.772	0.00496172
2009-07-28 00:00:05	0.00416597	0.159234	25.4305	0.335939	0	0	64.8341	0
2010-06-11	0.0130835	0.500303	2.37386	0.0355753	2.27382	0.156562	9.56669	0.0301669
2010-06-11 23:59:59	0.0765885	2.9287	393.528	5.4881	12.2221	0.747749	185.466	0.125291
2010-06-12 23:59:59	0.0954368	3.64946	4605.24	52.0782	26.5018	1.50897	264.208	0.0328109
2010-06-13 23:59:59	0.0343986	1.31539	596.458	7.05678	8.96961	0.499302	60.4536	0.10813
2010-06-14 23:59:59	0.0344299	1.3166	387.729	5.16906	8.39474	0.455136	54.3792	0
2010-06-15 23:59:59	0.0229803	0.878753	4221.37	61.0189	4.39391	0.256129	37.3581	0
2010-06-16 23:59:59	0.0173389	0.662979	5628.99	64.3267	2.6576	0.152804	60.0449	0.0142797
2010-06-17 23:59:59	0.0118363	0.452555	1662.29	19.531	1.68329	0.144194	71.2512	0.018626
2010-06-18 23:59:59	0.011834	0.452449	1932.47	24.5647	1.64616	0.0920213	26.8666	0
2010-06-19 23:59:59	0.00753188	0.287954	707.389	8.345	1.02103	0.0676785	22.7885	0.0129342
2010-06-20 23:59:59	0.00867773	0.33174	1422.06	17.2172	1.20523	0.101967	21.6167	0.00222916
2010-06-21 23:59:59	0.00535283	0.204624	1249.52	13.6105	0.76125	0.077235	25.7791	0.00366192
2010-06-22 23:59:59	0.00475976	0.181953	619.447	7.05347	0.7279	0.0452367	22.0554	0.00198712
2010-06-23 23:59:59	0.00392705	0.150058	437.109	6.17089	0.7434	0.0515731	20.9738	0
2010-06-24 23:59:59	0.00389784	0.148928	187.635	5.04104	1.10057	0.0963171	7.18642	0.000674266
2010-06-25 23:59:59	0.00318585	0.121756	153.361	2.02485	0.527117	0.0338566	5.59746	0.00205613
2010-06-26 23:59:59	0.00197976	0.0756373	72.382	0.919806	0.180972	0.0126578	13.8338	0.00159595
2010-06-27 23:59:59	0.00149329	0.0570325	21.6578	0.305485	0.275845	0.01316	7.37998	8.77448e-05
2010-06-28 23:59:59	0.00137855	0.0526323	7.12799	0.218022	0.290382	0.0109578	8.326	0
2010-06-29 23:59:59	0.00092945	0.0354841	4.80587	0.146996	0.195782	0.00738802	5.61359	0
2012-06-06	0.00222219	0.0849746	1.58894	0.0267375	1.54212	0.11155	24.2704	0.000229344
2012-06-06 23:59:59	0.00525862	0.201087	7.97889	0.119937	2.11657	0.129943	40.4842	0.000446005
2012-06-07 23:59:59	0.033497	1.28091	138.028	2.35655	9.28729	0.544098	236.123	0.00511181
2012-06-08 23:59:59	0.0313202	1.19766	342.681	4.40611	6.02506	0.357201	159.64	0.00731334
2012-06-09 23:59:59	0.00650821	0.248866	181.448	0.774601	1.31468	0.092781	36.8561	0.00376686
2012-06-11 00:00:00	0.00446798	0.170838	245.796	1.89227	0.7435	0.0494122	24.368	0.00564308
2012-06-12 00:00:00	0.00378819	0.144829	285.801	2.83752	0.630216	0.0474585	22.2607	0.00580754
2012-06-13 00:00:00	0.00571494	0.218473	1232.82	3.81534	0.836942	0.0834473	48.4894	0.0546506
2012-06-14 00:00:00	0.00576768	0.220499	376.579	4.58699	0.743255	0.0702641	114.648	0.0161358
2012-06-15 00:00:00	0.0034043	0.130152	105.01	1.45608	0.494141	0.0864747	69.7306	0.00433794
2012-06-16 00:00:00	0.00352478	0.134716	147.84	2.02056	0.604666	0.0581674	69.4679	0.00482488
2012-06-17 00:00:00	0.00332427	0.127069	126.96	1.76178	0.519431	0.0459546	46.1016	0.00387037
2012-06-18 00:00:00	0.0026254	0.100356	49.7102	0.646616	0.397188	0.0303959	61.1742	0.00155657
2012-06-19 00:00:01	0.00254576	0.0973022	113.386	1.40734	0.349396	0.028374	57.1843	0.00309641
2012-06-20 00:00:01	0.00195527	0.0747344	37.1946	0.471925	0.308138	0.0207791	63.3667	0.000422383
2012-06-21 00:00:01	0.00176101	0.0673051	25.9814	0.330531	0.274367	0.0191711	48.9907	0.000132789
2012-06-22 00:00:01	0.00180595	0.0690205	44.6825	0.726448	0.266974	0.0151353	38.4054	0.000212288
2012-06-23 00:00:01	0.00135978	0.0519557	12.0328	0.182393	0.216525	0.0110436	35.6894	5.7168e-05
2012-06-24 00:00:01	0.00119721	0.0457496	5.91899	0.100789	0.150814	0.011099	36.2269	2.81213e-05
2012-06-25 00:00:01	0.00137049	0.0523685	0	0	0	0	0	0
2012-06-26 00:00:01	0.00111801	0.0427135	0	0	0	0	0	0
2012-06-27 00:00:02	0.00135101	0.0516179	0	0	0	0	0	0
2012-06-28 00:00:02	0.00158128	0.0604139	0	0	0	0	0	0
2012-06-29 00:00:02	0.000713185	0.0272196	0	0	0	0	0	0
2012-06-30 00:00:02	0.000652362	0.0248853	0	0	0	0	0	0
2012-07-01 00:00:02	0.00085888	0.0327728	0	0	0	0	0	0
2012-07-02 00:00:02	0.000983065	0.0375183	0	0	0	0	0	0
2012-07-03 00:00:02	0.000657992	0.0251061	0	0	0	0	0	0
2012-07-04 00:00:02	0.00094507	0.0360664	0	0	0	0	0	0
2012-07-05 00:00:02	0.00103279	0.0394178	0	0	0	0	0	0
2012-07-06 00:00:03	0.0011058	0.0422082	0	0	0	0	0	0
2012-07-07 00:00:03	0.000865051	0.0330036	0	0	0	0	0	0
2012-07-08 00:00:03	0.00192034	0.0733293	0	0	0	0	0	0
2012-07-09 00:00:03	0.0024626	0.0941203	0	0	0	0	0	0
2012-07-10 00:00:03	0.00203227	0.0776431	7.80393	0.124301	1.10147	0.0920258	83.7554	9.81874e-05
2012-07-11 00:00:03	0.000866809	0.0331035	0	0	0	0	0	0
2012-07-12 00:00:03	0.00114565	0.0437441	0	0	0	0	0	0
2012-07-13 00:00:03	0.00124178	0.0474222	0	0	0	0	0	0
2012-07-14 00:00:04	0.00108741	0.041523	0	0	0	0	0	0
2012-07-15 00:00:04	0.00127889	0.0488254	0	0	0	0	0	0
2012-07-16 00:00:04	0.00141129	0.0538888	0	0	0	0	0	0
2012-07-17 00:00:04	0.00157228	0.0600465	0	0	0	0	0	0
2012-07-18 00:00:04	0.00264733	0.101161	20.3655	0.279191	1.49097	0.171307	193.554	0.00633906
2012-07-19 00:00:04	0.00282879	0.108077	4.15488	0.0658381	1.50677	0.153097	215.758	0.000983146
2012-07-20 00:00:04	0.00250587	0.0957609	3.05165	0.0536599	1.16015	0.12814	199.773	0.000680468
2012-07-21 00:00:04	0.00255344	0.0975663	0.630335	0.0096933	0	0.129282	205.039	2.99474e-06
2012-07-22 00:00:05	0.00240777	0.0920278	59.1156	0.987112	1.61536	0.120866	163.433	0.00381548
2012-07-23 00:00:05	0.00214854	0.0821202	3.75688	0.0602528	0	0	154.11	1.7849e-05
2012-07-24 00:00:05	0.012813	0.489791	853.663	11.5555	0	0	510.575	0.00405577
2012-07-25 00:00:05	0.00508644	0.194441	33.1929	0.484882	0	0	180.701	0.0001577
2014-06-15	0.00825	0.315493	0.07128	0.00102643	0	0	17.8686	0
2014-06-16	0.00379167	0.144991	0.03276	0.000471744	0	0	10.3375	0
2014-06-17	0.005875	0.22465	0.05076	0.000730944	0	0	12.2688	0
2014-06-18	0.0130417	0.498697	0.11268	0.00162259	9.35131	0.647572	149.163	0.306366
2014-06-19	0.0105417	0.403103	1591.41	22.6114	7.33558	0.419059	120.388	0.0913016
2014-06-20	0.00345833	0.132244	125.961	1.81347	1.18414	0.0856958	24.1549	0.0249985
2014-06-21	0.002625	0.100378	222.328	3.30343	1.59735	0.092353	22.2448	0.022646
2014-06-22	0.00320833	0.122684	271.734	4.03753	1.95232	0.112876	27.188	0.0276784
2014-06-23	0.00583333	0.223062	256.603	4.05582	0	0	4.7735	0.00273379
2014-06-24	0.00666667	0.254927	44.8111	0.610271	0	0	33.2808	0.00956558
2014-06-25	0.0045	0.172074	224	2.9266	0	0	8.76334	0.00539889
2014-06-26	0.003625	0.138603	202.994	2.34654	0	0	17.255	0
2014-06-27	0.00379167	0.144969	168.1	2.6508	0	0	15.9213	0.00439968
2014-06-28	0.001625	0.0621265	48.8332	0.678948	0	0	9.63302	0
2014-06-29	0.001	0.0382299	153.893	2.24445	0	0	7.29272	0
2014-06-30	0.000958333	0.0366372	58.6188	0.766807	0.160301	0.0205261	5.4044	0.0015205
2014-07-01	0.000666667	0.0254861	29.7107	0.402187	0	0	5.98795	0.00106506
2014-07-02	0.000708333	0.0270794	22.9354	0.335653	0	0	5.05951	0
2014-07-03	0.000708333	0.0270782	19.2439	0.27994	0	0	1.12867	0.000190844
2014-07-04	0.000625	0.0238902	20.6666	0.281077	0.124497	0.00785565	5.18287	0.000329359
2014-07-05	0.000333333	0.0127416	6.60684	0.0487746	0.207166	0.00638856	3.03185	0.000261507
2014-07-06	0.000291667	0.0111479	7.8624	0.115599	0.11306	0.0048258	2.06105	0
2014-07-07	0.000416667	0.0159251	11.4592	0.162179	0.180108	0.0078732	3.05128	0
2014-07-08	0.000166667	0.00636984	2.86222	0.041216	0.070776	0.00262728	1.27957	0
2014-07-09	0	0	0	0	0	0	0	0
2014-07-10	0	0	0	0	0	0	0	0
2014-07-11	0	0	0	0	0	0	0	0
2014-07-12	0	0	0	0	0	0	0	0
2014-07-13	0	0	0	0	0	0	0	0
2014-07-14	4.16667e-05	0.00159224	0	0	0	0	0	0
2014-07-15	8.33333e-05	0.00318512	0	0	0	0	0	0
2014-07-16	0	0	0	0	0	0	0	0
2014-07-17	0	0	0	0	0	0	0	0
2014-07-18	0.000125	0.0047781	0	0	0	0	0	0
2014-07-19	0.000125	0.00477823	0	0	0	0	0	0
2014-07-20	0	0	0	0	0	0	0	0
2014-07-21	0	0	0	0	0	0	0	0
2014-07-22	8.33333e-05	0.00318506	0	0	0	0	0	0
2014-07-23	0.000125	0.00477873	0	0	0	0	0	0
2014-07-24	0	0	0	0	0	0	0	0
2014-07-25	0	0	0	0	0	0	0	0
2014-07-26	0	0	0	0	0	0	0	0
2014-07-27	0.000583333	0.0223018	0	0	0	0	0	0
2014-07-28	0	0	0	0	0	0	0	0
2014-07-29	4.16667e-05	0.00159295	0	0	0	0	0	0
2014-07-30	0	0	0	0	0	0	0	0
2014-07-31	0	0	0	0	0	0	0	0
2014-08-01	0	0	0	0	0	0	0	0
2014-08-02	0	0	0	0	0	0	0	0
2014-08-03	0	0	0	0	0	0	0	0
2016-06-12	0.0172142	0.657929	294.302	3.43203	2.03762	0.100641	28.9974	0.0496767
2016-06-13	0.00719931	0.275158	348.767	2.54817	1.40639	0.118184	35.7692	0.0703252
2016-06-14	0.0061074	0.233425	63.1104	2.93446	1.25231	0.0990981	23.3358	0.0451203
2016-06-15	0.00311968	0.119234	172.317	1.89795	0.420482	0.0337464	6.68429	0.0153211
2016-06-16	0.00331838	0.126829	160.557	0.456835	0.564385	0.0355805	17.4317	0.0198692
2016-06-17	0.00290094	0.110874	53.7125	1.78673	0.419825	0.0231342	14.917	0.0108015
2016-06-18	0.00252739	0.0965967	58.2819	1.51731	0.281256	0.019642	5.98561	0.00931703
2016-06-19	0.00287162	0.109753	79.9403	0.677227	0.378736	0.0212703	12.6243	0.017747
2016-06-20	0.00287773	0.109987	45.0031	0.808731	0.393922	0.0250128	10.632	0.0137706
2016-06-21	0.00217506	0.0831307	34.2023	0.817958	0.279538	0.0148667	5.05686	0.00934022
2016-06-22	0.00232112	0.0887133	57.9174	0.50616	0.210071	0.0146354	2.2173	0.00893174
2016-06-23	0.00222899	0.0851921	24.1887	0.585273	0.247953	0.0160115	6.63694	0.000422753
2016-06-24	0.00270833	0.103513	15.6312	0.912702	0.323915	0.03276	9.78958	0.0267646
2016-06-25	0.0018365	0.070191	10.5994	0.234157	0.234995	0.0300528	11.3923	0.0444992
2016-06-26	0.000172456	0.00659126	0.995331	0.0125664	0.0232815	0.00296811	1.47292	0.000984979
2016-06-27	0	0	0	0	0	0	0	0
2016-06-28	0	0	0	0	0	0	0	0
2016-06-29	0	0	0	0	0	0	0	0
2016-06-30	0	0	0	0	0	0	0	0
2016-07-01	0	0	0	0	0	0	0	0
2016-07-02	0	0	0	0	0	0	0	0
2016-07-03	0	0	0	0	0	0	0	0
2016-07-04	0	0	0	0	0	0	0	0
2016-07-05	0	0	0	0	0	0	0	0
2016-07-06	0	0	0	0	0	0	0	0
2016-07-07	0	0	0	0	0	0	0	0
2016-07-08	0	0	0	0	0	0	0	0
2016-07-09	0	0	0	0	0	0	0	0
2016-07-10	0	0	0	0	0	0	0	0
2016-07-11	0	0	0	0	0	0	0	0
2016-07-12	0	0	0	0	0	0	0	0
2016-07-13	0.000727856	0.0278187	0	0	0	0	0	0
2016-07-14	0	0	0	0	0	0	0	0
2016-07-15	0	0	0	0	0	0	0	0
2016-07-16	0	0	0	0	0	0	0	0
2016-07-17	0	0	0	0	0	0	0	0
2016-07-18	0	0	0	0	0	0	0	0
2016-07-19	0	0	0	0	0	0	0	0
2016-07-20	0	0	0	0	0	0	0	0
2016-07-21	0	0	0	0	0	0	0	0
2016-07-22	0.00356471	0.136243	0	0	0	0	0	0
2016-07-23	0.00627579	0.239861	0	0	4.95027	0.314872	161.462	0.0021
2016-07-24	0.00269453	0.102985	0	0	0	0	0	0
2016-07-25	0.00134069	0.051241	0	0	0	0	0	0
2016-07-26	0.00130875	0.0500205	0	0	0	0	0	0
2016-07-27	0.00168019	0.0642168	0	0	0	0	0	0
2016-07-28	0.00139285	0.0532346	0	0	0	0	0	0
2016-07-29	0.00093181	0.0356138	10.9733	0.169918	0	0	0	0
2016-07-30	0.00315629	0.120633	0	0	0	0	0	0
2016-07-31	0.00305857	0.116898	0	0	0	0	0	0
2016-08-01	0.00192612	0.0736164	0.249625	0.0471542	0	0	0	0
2016-08-02	0.00110521	0.0422411	0.181431	0.0274811	0	0	0	0
2016-08-03	0.000719836	0.0275122	0.416699	0.00140678	0.477338	0.0238949	18.4364	0.000203132
2016-08-04	0.000833583	0.0318596	0	0	0.418337	0.0222835	18.1175	0.000317535
2016-08-05	0.000733593	0.0280379	0	0	0.333994	0.0192936	17.0159	0.00216174
2016-08-06	0.000930093	0.0355482	0	0	0	0	0	0
2016-08-07	0.000727959	0.0278226	0	0	0	0	0	0
2017-06-22	0.000165847	0.00633867	0	0	0	0	0	0
2017-06-23	0.000376715	0.014398	1.10859	0.0138461	0.0874895	0.00581961	2.12889	0.000833006
2017-06-24	0.00378221	0.144556	14.2608	0.199402	0.677039	0.0447365	17.3537	0.0172377
2017-06-25	0.011173	0.427033	62.9601	0.900829	1.83754	0.138141	44.1512	3.31107e-05
2017-06-26	0.012791	0.488873	100.734	1.33149	1.53974	0.121234	48.5585	0.0247892
2017-06-27	0.00415575	0.158833	36.8572	0.500324	0.512464	0.0374496	14.3781	0.00122271
2017-06-28	0.00274749	0.105009	21.5164	0.291409	0.361712	0.0263495	11.4744	0.000557699
2017-06-29	0.00933595	0.35682	461.132	1.20656	1.20712	0.0806626	33.667	0.00370702
2017-06-30	0.0086732	0.33149	234.544	3.25553	1.25781	0.0953941	39.5536	0.00245582
2017-07-01	0.00598229	0.228643	126.917	1.87992	0.742743	0.0836296	31.6996	0.00732167
2017-07-02	0.00706592	0.270059	181.586	2.34538	0.851031	0.0744194	30.2734	0.0149019
2017-07-03	0.0050902	0.194547	168.225	2.32092	0.514998	0.0458265	21.4938	0.00588808
2017-07-04	0.00436087	0.166672	98.6031	1.73716	0.545199	0.045628	22.4559	0.00739767
2017-07-05	0.00318247	0.121634	193.02	2.65159	0.390726	0.0314561	16.9969	0.00931373
2017-07-06	0.00207485	0.0793007	102.378	1.27434	0.220503	0.0331285	13.1621	0.011421
2017-07-07	0.00158037	0.0604016	31.7259	0.426309	0.179077	0.0154431	11.276	0.00413134
2017-07-08	0.00156007	0.0596259	41.8698	0.602605	0.206633	0.0152987	13.1403	0.00956953
2017-07-09	0.000817066	0.0312282	9.38624	0.125952	0.118599	0.00933259	7.34347	0.000920628
2017-07-10	0.000514855	0.0196777	2.26866	0.0278606	0.0719964	0.00646344	5.71543	0.000667588
2017-07-11	0.000250877	0.00958851	2.2261	0.0344997	0.0320205	0.00267804	1.42863	0.000192333
2017-07-12	0.000221218	0.00845496	0	0	0.0255353	0.00194573	1.25974	0.000110972
2017-07-13	0.000208297	0.00796113	0.904704	0.0136776	0.0240439	0.00183208	2.82072	4.92906e-05
2017-07-14	0.000247166	0.00944669	0	0	0	0	0	0
2017-07-15	0.000168278	0.0064316	0	0	0	0	0	0
2017-07-16	0.000239969	0.0091716	0	0	0	0	0	0
2017-07-17	0.000223919	0.00855819	0	0	0	0	0	0
2017-07-18	0.000354875	0.0135633	0	0	0	0	0	0
2017-07-19	0.000409954	0.0156685	0	0	0	0	0	0
2017-07-20	0.000510509	0.0195117	0	0	0	0	0	0
2017-07-21	0.000312435	0.0119413	0	0	0	0	0	0
2017-07-22	0.000372416	0.0142337	0	0	0	0	0	0
2017-07-23	0.000125593	0.00480018	0	0	0	0	0	0
2017-07-24	0.000201163	0.00768846	0	0	0	0	0	0
2017-07-25	0.000188613	0.00720878	0	0	0	0	0	0
2017-07-26	0.000158545	0.0060596	0	0	0	0	0	0
2017-07-27	0.000224466	0.00857908	0	0	0	0	0	0
2017-07-28	0.000136553	0.00521906	0	0	0	0	0	0
2017-07-29	0.000200742	0.00767236	0	0	0	0	0	0
2017-07-30	0.000385197	0.0147222	0	0	0	0	0	0
2017-07-31	0.000285929	0.0109282	0	0	0	0	0	0
2017-08-01	0.00019337	0.0073906	0	0	0	0	0	0
2017-08-02	0.000521586	0.019935	0	0	0	0	0	0
2017-08-03	0.000379071	0.0144881	0	0	0	0	0	0
2017-08-04	0.000324279	0.0123939	0	0	0	0	0	0
2017-08-05	0.000276324	0.0105611	0	0	0	0	0	0
2017-08-06	0.000277515	0.0106066	0	0	0	0	0	0
2017-08-07	0.000215112	0.00822157	0	0	0	0	0	0
2017-08-08	0.000110604	0.00422728	0	0	0	0	0	0
2017-08-09	0.000155367	0.00593812	0	0	0	0	0	0
2017-08-10	0.000143921	0.00550066	0	0	0	0	0	0

## Sheet: WR
Date	Daily Q (m3 s-1)	Stream Power (W)	SSC (kg)	POC (kg)	DOC (kg)	TDN (kg)	major ion (kg)	DIN (kg)
2003-06-26 08:59:59	0.040313	2.04092	102.12
2003-06-27 08:59:59	0.253672	12.8426	1073.45
2003-06-28 08:59:59	0.189094	9.57322	960.423
2003-06-29 08:59:59	0.405134	20.5106	2977.11
2003-06-30 08:59:59	0.574889	29.1048	29994
2003-07-01 08:59:59	0.622629	31.5217	23033.2
2003-07-02 08:59:59	0.485009	24.5544	33394
2003-07-03 08:59:59	0.347737	17.6048	10576.6
2003-07-04 08:59:59	0.285618	14.4599	4273.93
2003-07-05 08:59:59	0.256583	12.99	5189.46
2003-07-06 08:59:59	0.236215	11.9588	4754.35
2003-07-07 08:59:59	0.236438	11.9701	2625.4
2003-07-08 08:59:59	0.188771	9.55688	2996.15
2003-07-09 08:59:59	0.184079	9.31931	1637.5
2003-07-10 08:59:59	0.132483	6.70717	394.555
2003-07-11 08:59:59	0.125135	6.33518	424.715
2003-07-12 08:59:59	0.102444	5.18642	434.205
2003-07-13 08:59:59	0.098718	4.99778	485.812
2003-07-14 08:59:59	0.103985	5.26442	767.206
2003-07-15 08:59:59	0.0957367	4.84684	295.064
2003-07-16 08:59:59	0.0978442	4.95354	338.657
2003-07-17 08:59:59	0.108414	5.48866	291.114
2003-07-18 08:59:59	0.157185	7.9578	779.666
2003-07-19 08:59:59	0.138375	7.0055	298.992
2003-07-20 08:59:59	0.101217	5.12428	244.329
2003-07-21 08:59:59	0.0833148	4.21796	272.401
2003-07-22 08:59:59	0.0818984	4.14625	270.981
2003-07-23 08:59:59	0.0836783	4.23636	332.086
2003-07-24 08:59:59	0.0825733	4.18042	222.295
2003-07-25 08:59:59	0.0883443	4.47259	261.846
2003-07-26 08:59:59	0.115389	5.84178	421.415
2003-07-27 08:59:59	0.0899182	4.55227	265.015
2003-07-28 08:59:59	0.257526	13.0377	1792.72
2003-07-29 08:59:59	0.169554	8.58396	567.982
2003-07-30 08:59:59	0.100802	5.1033	213.987
2003-07-31 08:59:59	0.088191	4.46483	219.862
2004-06-25	0.206587	10.4588	3207.32
2004-06-26 09:00:01	0.302916	15.3357	9618.34
2004-06-27 09:00:01	0.296326	15.002	9724.28
2004-06-28 09:00:01	1.21277	61.3987	29388.7
2004-06-29 09:00:01	0.407406	20.6256	22031.9
2004-06-30 09:00:01	0.181431	9.18528	4203.57
2004-07-01 09:00:01	0.160228	8.11181	6494.05
2004-07-02 09:00:01	0.427758	21.656	28686.1
2004-07-03 09:00:01	0.407189	20.6147	67855.2
2004-07-04 09:00:01	0.266924	13.5135	14686
2004-07-05 09:00:01	0.151077	7.64852	3066.21
2004-07-06 09:00:01	0.165799	8.39388	1661.62
2004-07-07 09:00:01	0.288771	14.6196	7265.4
2004-07-08 09:00:01	0.23725	12.0112	2915.46
2004-07-09 09:00:01	0.170032	8.60819	1333.59
2004-07-10 09:00:01	0.139636	7.06933	677.601
2004-07-11 09:00:01	0.130934	6.62879	590.638
2004-07-12 09:00:01	0.101279	5.12745	272.043
2004-07-13 09:00:01	0.0872377	4.41657	197.968
2004-07-14 09:00:01	0.100057	5.06557	351.86
2004-07-15 09:00:01	0.106313	5.38231	269.135
2004-07-16 09:00:01	0.0839458	4.24991	169.482
2004-07-17 09:00:01	0.0763395	3.86482	131.978
2004-07-18 09:00:01	0.0740691	3.74988	235.059
2004-07-19 09:00:01	0.0690134	3.49393	110.711
2004-07-20 09:00:01	0.062008	3.13927	101.623
2004-07-21 09:00:01	0.0958691	4.85354	450.862
2004-07-22 09:00:01	0.128502	6.50567	519.514
2004-07-23 09:00:01	0.096054	4.86291	223.387
2004-07-24 09:00:01	0.0923351	4.67463	157.773
2004-07-25 09:00:01	0.0901691	4.56498	172.474
2004-07-26 09:00:01	0.0770067	3.89861	74.6953
2004-07-27 09:00:01	0.088337	4.47222	123.491
2004-07-28 09:00:01	0.0800246	4.05139	74.5026
2004-07-29 09:00:01	0.0712437	3.60684	72.1907
2004-07-30 09:00:01	0.0697384	3.53063	73.314
2004-07-31 09:00:01	0.0660486	3.34383	60.3759
2004-08-01 09:00:01	0.0594986	3.01222	62.5107
2004-08-02 09:00:01	0.0638496	3.2325	95.1338
2004-08-03 09:00:01	0.111669	5.65345	464.007
2004-08-04 09:00:01	0.0777205	3.93474	87.1361
2004-08-05 09:00:01	0.069027	3.49462	94.8787
2004-08-06 09:00:01	0.0589725	2.98559	51.7335
2004-08-07 09:00:01	0.0574994	2.91101	50.4557
2004-08-08 09:00:01	0.0588022	2.97697	54.1731
2004-08-09 09:00:01	0.0604558	3.06068	45.5757
2004-08-10 09:00:01	0.0590378	2.9889
2004-08-11 09:00:01	0.058711	2.97235
2004-08-12 09:00:01	0.0596565	3.02022
2005-06-10 12:00:00	0.378939	19.1935	1199.99	18.9598			736.399
2005-06-11	0.564753	28.605	4462.29	70.5042			876.978
2005-06-12	0.498883	25.2687	2059.11	32.5339			657.14
2005-06-13	0.342182	17.3315	1627.39	25.7128			284.408
2005-06-14	0.307053	15.5522	1599.88	25.278			405.714
2005-06-15	0.344033	17.4252	3404.86	53.7968			447.873
2005-06-16 00:01:00	0.360987	18.2837	4659.67	73.6228			442.536
2005-06-17 00:01:00	0.34928	17.6908	3564.15	56.3136			401.366
2005-06-18 00:01:00	0.426964	21.6254	4963.02	78.4157			468.513
2005-06-19 00:01:00	0.456008	23.0962	3630.82	57.367			508.147
2005-06-20 00:01:00	0.497809	25.2133	6388.24	100.934			563.203
2005-06-21 00:01:00	0.445517	22.5651	2095.7	33.1121			485.481
2005-06-22 00:01:00	0.519683	26.3208	6424.16	101.502			530.026
2005-06-23	0.55738	28.23	6229.67	98.4288			582.406
2005-06-24	0.459446	23.2694	2419.89	38.2343			479.845
2005-06-25	0.382319	19.3632	1122.47	17.735			433.583
2005-06-26	0.497302	25.1867	2084.55	32.9359			0
2006-06-20	1.33763	67.7521	7559.87	85.4265	515.85	32.2327	3601.4
2006-06-21	0.840301	42.562	6180.97	69.845	263.255	15.8998	2338.2
2006-06-22	0.318866	16.1508	1792.32	20.2533	143.673	9.14386	883.045
2006-06-23	0.411647	20.85	4519.96	51.0755	137.232	8.34207	1025.98
2006-06-24	0.56059	28.3943	5258.72	59.4236	199.068	13.0193	1195.99
2006-06-25	0.665421	33.704	11026.9	124.603	163.48	8.54912	1381.89
2006-06-26	1.59667	80.8715	70691.3	798.812	365.021	21.1963	2870.95
2006-06-27	1.30865	66.2832	84208.4	951.555	277.807	20.8553	2378.11
2006-06-28	1.04353	52.8541	73363.9	829.012	240.64	25.6959	1980.82
2006-06-29	0.350682	17.7619	9877.1	111.611	64.8245	4.78117	626.97
2006-06-30	0.615677	31.1836	19635.3	221.879	124.635	11.5804	1110.6
2006-07-01	0.795039	40.2666	32130.8	363.078	152.666	9.44506	1368.94
2006-07-02	0.528313	26.7573	11877.5	134.215	119.958	7.57727	1020.13
2006-07-03	0.372521	18.8665	7238.91	81.7996	71.356	4.57683	676.572
2006-07-04	0.181051	9.16946	1862.9	21.0508	30.128	1.86931	283.815
2006-07-05	0.212638	10.7683	1172.29	13.2469	35.9906	2.13114	362.83
2006-07-06	0.363625	18.4143	2659.6	30.0535	61.8919	3.76064	635.501
2006-07-07	0.370054	18.7403	1721.3	19.4507	71.459	5.20835	651.891
2006-07-08	0.592006	29.9773	8358.41	94.4501	93.0917	6.03562	972.369
2006-07-09	0.522295	26.4478	4134.61	46.721	79.4223	6.76895	862.463
2006-07-10	0.74169	37.5469	11374.7	128.534	149.952	9.93912	1212.98
2006-07-11	0.403678	20.4361	2615.66	29.5569	90.3334	5.38164	737.319
2006-07-12	0.286118	14.482	1804.56	20.3916	45.2881	3.43616	558.876
2006-07-13	0.26727	13.5271	1800.77	20.3487	48.7244	3.76171	559.113
2006-07-14	0.264424	13.3848	1161.96	13.1301	46.7205	3.77191	566.54
2006-07-15	0.163557	8.27957	648.079	7.3233	27.98	2.36417	358.706
2006-07-16	0.142329	7.20381	450.703	5.09294	29.7592	1.98231	319.573
2006-07-17	0.161119	8.15455	403.995	4.56515	26.8808	2.32475	358.459
2006-07-18	0.105804	5.35675	158.722	1.79356	19.8186	1.45349	255.561
2006-07-19	0.118508	6.00041	189.863	2.14545	21.6557	1.58092	289.266
2006-07-20	0.0953409	4.82777	132.537	1.49767	18.4437	1.47121	241.396
2006-07-21	0.0886023	4.48702	128.209	1.44876	17.5764	1.41009	235.337
2006-07-22	0.0782071	3.96078	54.7634	0.618827	20.2037	1.12911	225.911
2006-07-23	0.0764354	3.87097	36.3799	0.411093	11.491	0.974753	216.471
2006-07-24	0.0757232	3.83463	52.1872	0.589716	12.9737	1.03437	232.866
2006-07-25	0.0766442	3.88119	56.6766	0.640445	11.5555	0.937684	228.485
2006-07-26	0.0795109	4.02628	42.2003	0.476863	13.5197	1.12183	251.09
2006-07-27	0.0786108	3.98001	29.3466	0.331616	11.8248	0.961743	237.145
2007-06-12	0.195121	9.88303	834.741	9.51605	93.5477	4.87716	616.204	0.5066
2007-06-13	0.158191	8.01233	387.936	4.42247	64.6929	3.06192	508.566	0.212906
2007-06-14	0.146452	7.41782	631.304	7.19687	49.5701	2.00874	437.167	0.182223
2007-06-15	0.236002	11.9537	568.897	6.48543	74.4766	3.97005	613.304	0.250232
2007-06-16	0.29372	14.8769	1750.83	19.9595	88.0978	4.54256	742.514	0.2637
2007-06-17	0.281752	14.2708	985.602	11.2359	81.7937	3.83408	733.39	0.318027
2007-06-18	0.219332	11.1093	2218.76	25.2939	54.7569	2.83496	488.275	0.21784
2007-06-19	0.357933	18.1295	8600.86	98.0498	74.0972	4.54603	811.259	0.82527
2007-06-20	0.289923	14.6848	3715.02	42.3513	55.6846	3.04099	633.681	0.823027
2007-06-21	0.370997	18.7906	9801.23	111.734	78.8212	5.98772	732.764	0.681139
2007-06-22	0.422908	21.4198	7790.02	88.8062	81.9759	4.92001	849.745	0.13581
2007-06-23	0.495158	25.0793	6706.74	76.4568	96.9647	6.58838	992.765	0
2007-06-24	0.319068	16.1597	2591.91	29.5478	62.4402	3.81671	566.146	0.206404
2007-06-25	0.378388	19.1625	3869.45	44.1117	61.1026	3.8136	674.433	0.330604
2007-06-26	0.304574	15.4237	2243.92	25.5807	69.3406	3.35519	487.197	0.0877897
2007-06-27	0.353851	17.9187	2561.74	29.2038	54.6946	4.73878	517.301	0.592214
2007-06-28	0.39493	19.9978	4140.98	47.2072	57.4613	4.89649	582.549	0.526071
2007-06-29	0.249603	12.6397	1162.3	13.2502	31.4212	2.44771	378.997	0.127864
2007-06-30	0.808	40.9146	29544.1	336.803	186.675	11.3373	1546.23	0.429189
2007-07-01	0.330142	16.7142	3232.28	36.848	51.03	3.77947	387.096	0.0360884
2007-07-02	0.230169	11.6533	1553.23	17.7068	31.0629	2.86367	328.967	0
2007-07-03	0.176674	8.94437	736.01	8.39052	20.2257	1.73788	241.938	0.093343
2007-07-04	0.105748	5.35335	215.738	2.45941	13.9105	1.04157	169.662	0.0159262
2007-07-05	0.0846476	4.28584	134.356	1.53166	10.8241	1.35666	146.615	0.00702661
2007-07-06	0.0840182	4.25362	195.544	2.2292	10.1592	6.47518	152.535	0
2007-07-07	0.0922708	4.66949	395.62	4.51007	11.6474	6.99162	183.728	0
2007-07-08	0.0950145	4.80866	299.022	3.40885	11.887	7.37601	178.121	0.00149473
2007-07-09	0.0805542	4.07729	159.207	1.81496	10.76	0.821962	162.285	0.000181083
2007-07-10	0.0688283	3.48361	211.482	2.41089	8.41765	0.701124	147.966	0
2007-07-11	0.0617221	3.12394	131.031	1.49375	8.25249	0.616204	143.982	0
2007-07-12	0.0621557	3.14568	179.545	2.04682	9.05155	0.676114	155.423	0.0124757
2007-07-13	0.0801542	4.05617	292.076	3.32966	11.4233	1.00625	204.066	0.0271477
2007-07-14	0.0756758	3.8299	178.008	2.02929	11.743	1.00397	205.774	0.00484507
2007-07-15	0.0773377	3.91395	153.129	1.74567	11.3159	1.166	232.054	0.0292118
2007-07-16	0.0931409	4.71381	157.393	1.79428	13.6242	1.14836	290.767	0.344736
2007-07-17	0.108229	5.47737	281.775	3.21224	15.6395	1.06274	328.474	0.26905
2007-07-18	0.0905193	4.58094	173.884	1.98228	13.6396	1.07732	362.213	0.419757
2007-07-19	0.110451	5.58927	140.242	1.59876	21.3191	1.49157	578.342	0.167828
2007-07-20	0.160084	8.10235	177.616	2.02482	36.9502	3.00899	1113.44	0.408694
2007-07-21	0.277949	14.0704	854.827	9.74503	105.065	7.68474	2512.69	0.641933
2007-07-22	0.847188	42.8828	26986.5	307.646	385.748	21.9408	6111.92	0.640886
2007-07-23	0.257361	13.0273	5421.59	61.8062	74.2459	5.06424	1730.33	0.294527
2007-07-24	0.164689	8.33632	4278.29	48.7725	0	0	1047.41	0
2007-07-25	0.146022	7.39165	2778.22	31.6717	0	0	1075.47	0
2007-07-26	0.170088	8.60998	2863.8	32.6473	0	0	1461.38	0
2007-07-27	0.184629	9.3466	5626.65	64.1438	0	0	1714.65	0
2007-07-28	0.185048	9.36826	8143.09	92.8312	0	0	2013.11	0
2007-07-29	0.225921	11.4382	4606.86	52.5182	0	0	2417.24	0
2007-07-30	0.335232	16.9743	10807.5	123.205	0	0	4143.65	0
2007-07-31	0.25598	12.9618	4319.9	49.2468	0	0	2499.05	0
2008-06-14	0.251507	12.7393	678.163	12.7495	33.7904	10.8434	1665.33	0.955161
2008-06-15	0.490806	24.8603	3172.47	59.6424	372.915	20.8636	2266.52	0.711228
2008-06-16	0.345227	17.4864	2074.13	38.9937	217.294	11.4866	2609.7	1.35525
2008-06-17	0.350991	17.7783	1561.01	29.347	199.634	10.5063	2333.26	0.689088
2008-06-18	1.17463	59.4965	13761.7	258.72	484.045	26.336	4670.59	1.02388
2008-06-19	0.768165	38.9086	8716.52	163.871	316.383	15.63	1957.8	0.664943
2008-06-20	0.616953	31.2491	16632.2	312.685	156.05	9.33899	2551.92	6.00461
2008-06-21	0.5873	29.7467	22461.3	422.272	144.541	8.06809	2227.63	1.056
2008-06-22	0.651968	33.0219	34131.1	641.664	158.569	6.63005	2322.36	3.21326
2008-06-23	0.584362	29.5965	23922.2	449.738	93.3791	5.92487	1814.33	0.883588
2008-06-24	0.4318	21.8683	10552.3	198.383	78.8494	4.73619	1263.03	0.647587
2008-06-25	0.418116	21.1714	8786.25	165.182	79.2768	4.92928	1249.25	0.848342
2008-06-26	0.409693	20.7437	7004.14	131.678	58.2289	4.23	1120.38	0.416866
2008-06-27	0.247853	12.552	1855.75	34.888	33.321	3.96169	658.416	0.954647
2008-06-28	0.177776	9.00208	587.003	11.0356	25.267	1.95685	532.84	0.22837
2008-06-29	0.191242	9.68187	941.895	17.7076	27.5113	2.58589	543.951	0.185339
2008-06-30	0.163141	8.25758	1288.91	24.2314	23.941	1.9945	454.237	0.156513
2008-07-01	0.128915	6.52481	1509.23	28.3736	27.9125	2.7996	396.441	0.165728
2008-07-02	0.131146	6.63641	808.281	15.1957	18.3449	1.52686	441.452	0.211375
2008-07-03	0.160261	8.10971	1327.54	24.9578	19.766	12.4065	442.009	0.175147
2008-07-04	0.129661	6.56236	793.619	14.92	18.0476	1.41546	375.003	0.105722
2008-07-05	0.0840882	4.25717	370.254	6.96078	10.8361	0.863109	306.248	0.174792
2008-07-06	0.0646897	3.27511	187.983	3.53408	8.02048	0.735537	270.604	0.297726
2008-07-07	0.0516921	2.61683	300.836	5.65571	6.02937	0.542643	240.779	0.764832
2008-07-08	0.0391621	1.98239	146.679	2.75757	5.14308	0.489439	196.272	0.196556
2008-07-09	0.0418854	2.12027	217.043	4.08041	5.14245	0.511531	212.589	0.0421386
2008-07-10	0.0541121	2.73912	279.952	5.2631	7.35188	0.622982	282.611	0.377282
2008-07-11	0.0454403	2.30009	251.365	4.72566	5.8498	0.543757	206.257	0.200033
2008-07-12	0.0382015	1.934	154.427	2.90324	4.94762	0.417693	187.513	0.21933
2008-07-13	0.0278965	1.4124	61.1602	1.14981	3.35267	0.349728	143.559	0.15008
2008-07-14	0.0141725	0.717657	17.1124	0.321713	1.66287	0.1609	99.4322	0.067999
2008-07-15	0.0148045	0.749712	12.4713	0.234461	1.70506	0.211181	109.263	0.0910257
2008-07-16	0.0129818	0.657381	6.9354	0.130386	1.51139	0.133866	80.7788	0.0296486
2008-07-17	0.0153387	0.776796	12.0378	0.226311	1.76393	0.198525	94.9534	0.0571422
2008-07-18	0.00968716	0.490593	4.49872	0.0845759	1.13702	0.108346	57.141	0.0369926
2008-07-19	0.00505615	0.256004	1.10851	0.02084	0.579702	0.0607224	33.3934	0.0181742
2008-07-20	0.00475667	0.240843	0	0	0.595094	0.0615643	35.2847	0.0170906
2008-07-21	0.0210169	1.06439	57.9487	1.08943	3.44378	0.297529	155.034	0.117257
2008-07-22	0.00725973	0.367674	7.86142	0.147795	0.909499	0.111555	54.4089	0.0588605
2008-07-23	0.00269729	0.136577	1.61093	0.0302855	0.344908	0.0352249	16.9035	0.0116496
2008-07-24	0.00262555	0.132925	1.30627	0.0245578	0.28322	0.0313844	17.4516	0.00941973
2008-07-25	0.00288872	0.146262	0	0	0	0.0361275	21.0605	0
2008-07-26	0.0035605	0.180274	0	0	0	0.0455057	25.9582	0
2008-07-27	0.00346017	0.175165	0	0	0	0.047086	25.2267	0
2008-07-28	0.00357462	0.18091	0.108096	0.00203221	0.421576	0.0486434	28.3623	0.0187701
2008-07-29	0.00372595	0.188595	0	0	0	0.0632496	31.0433	0.0220894
2008-07-30	0.00484964	0.245546	0.116973	0.0021991	0.529627	0.064276	42.3322	0.0320374
2008-07-31	0.0603546	3.05612	1811.41	34.0546	23.3068	1.65565	537.738	0.636103
2008-08-01	0.0241736	1.22415	149.422	2.80913	8.71782	0.570919	189.208	0.183962
2008-08-02	0.149686	7.57838	3636.02	68.3571	74.3898	4.13075	1482.07	0.565237
2008-08-03	0.0384103	1.9449	188.804	3.54951	11.8509	0.81506	413.625	0.207055
2008-08-04	0.02539	1.28562	101.559	1.90931	7.19533	0.545573	280.886	0.0881757
2008-08-05	0.0233529	1.18244	111.024	2.08724	5.98044	0.450147	266.423	0.107938
2008-08-06	0.245212	12.4129	7024.6	132.062	103.516	6.31565	3470.3	0.661308
2008-08-07	0.394292	19.9618	13883.8	261.015	144.954	8.83523	5014.83	1.04345
2008-08-08	0.390231	19.7576	6126.47	115.178	0	0	0	0
2008-08-09	0.294601	14.9118	3726.6	70.0601	0	0	0	0
2008-08-10	0.097616	4.94238	509.609	9.58066	0	0	0	0
2009-06-13	0.47223	23.9194	2243.22	25.5727	272.753	13.6268	2395.51	2.1839
2009-06-14	0.312825	15.8449	1388.57	15.8297	144.6	7.08405	1479.01	0.49466
2009-06-15	0.354095	17.9353	1879.23	21.4232	150.361	7.87052	1643.27	1.59073
2009-06-16	0.220804	11.1839	864.129	9.85107	81.677	4.27693	978.963	0.685712
2009-06-17	0.10903	5.52237	616.667	7.03001	46.2671	2.32599	522.68	0.543797
2009-06-18	0.0805396	4.07933	877.744	10.0063	30.5101	1.70173	380.399	0.240541
2009-06-19	0.127586	6.46229	310.356	3.53806	40.232	2.18885	585.513	0.973126
2009-06-20	0.11844	5.99897	484.244	5.52038	34.1226	1.96452	541.438	0.538885
2009-06-21	0.074069	3.75166	264.782	3.01851	24.105	1.198	323.064	0.322209
2009-06-22	0.0570747	2.89083	243.111	2.77147	14.3882	0.922063	236.326	0.239469
2009-06-23	0.0568577	2.87987	178.672	2.03686	15.8674	0.872461	247.519	0.185347
2009-06-24	0.134989	6.83692	1713.88	19.5382	34.9307	2.55012	550.224	0.28276
2009-06-25	0.247995	12.5608	3563.63	40.6254	52.7314	3.67978	961.594	0.555796
2009-06-26	0.256966	13.0151	5358.78	61.0901	56.8866	3.6411	950.73	0.47109
2009-06-27	0.299766	15.1825	8241.95	93.9582	68.6343	3.2815	883.173	0.454886
2009-06-28	0.30695	15.5454	5623.67	64.1098	60.533	3.97177	908.619	0.197603
2009-06-29	0.386178	19.5562	9534.97	108.699	63.8955	5.40025	1029.1	0.669047
2009-06-30	0.379905	19.2354	8449.53	96.3247	60.445	4.80869	977.163	0.59702
2009-07-01	0.390183	19.7534	4541.4	51.772	59.0631	4.55446	903.936	0.443282
2009-07-02	0.311611	15.7767	2770.17	31.58	46.6243	3.05242	705.095	0.378511
2009-07-03	0.277097	14.0277	2612.48	29.7823	42.5585	2.94492	671.796	0.25426
2009-07-04	0.184805	9.35817	872.271	9.94389	29.1161	1.89929	477.919	0.114667
2009-07-05	0.0933138	4.72561	192.454	2.19398	14.6331	1.00456	281.139	0.161825
2009-07-06	0.0937858	4.7493	260.076	2.96486	12.811	0.924968	269.674	0.101343
2009-07-07	0.1002	5.0742	226.533	2.58248	15.7476	1.14709	312.026	0.122982
2009-07-08	0.115826	5.86519	185.261	2.11197	21.7659	1.13683	358.84	0.0995849
2009-07-09	0.0992039	5.02369	212.316	2.42041	13.5425	1.40997	298.254	0.0769508
2009-07-10	0.0826646	4.1865	129.215	1.47305	12.8417	1.04419	266.321	0.0817131
2009-07-11	0.0764222	3.87012	196.656	2.24187	10.3335	6.47874	255.767	0.0355158
2009-07-12	0.098846	5.00555	325.848	3.71467	13.357	8.34472	291.884	0.0468693
2009-07-13	0.085155	4.31276	151.011	1.72152	15.6639	1.19778	302.662	0.0450112
2009-07-14	0.113204	5.73202	556.817	6.34771	13.5661	7.30631	334.313	0.00337233
2009-07-15	0.199851	10.1157	1230.28	14.0252	29.2678	3.23759	486.602	0.0290935
2009-07-16	0.134433	6.80532	491.752	5.60597	21.604	1.53319	399.963	0.0536659
2009-07-17	0.196087	9.9281	1357.75	15.4784	33.223	16.7928	554.89	0.067361
2009-07-18	0.427416	21.644	7783.49	88.7318	162.191	8.16124	1860.76	0.324841
2009-07-19	0.322966	16.3543	1499.16	17.0904	127.857	6.54633	1679.12	0.108608
2009-07-20	0.768373	38.9063	192844	2198.42	314.942	17.6823	4200.7	0.60157
2009-07-21	0.243937	12.3489	19724.5	224.859	79.3727	5.92766	1305.31	0.16806
2009-07-22	0.105212	5.32684	358.839	4.09077	26.1982	1.76806	507.17	0.0950199
2009-07-23	0.11461	5.80244	809.099	9.22373	31.3902	1.92797	585.405	0.0439368
2009-07-24	0.146165	7.40065	1515.96	17.282	45.1031	2.69621	874.065	0.0967256
2009-07-25	0.122715	6.21315	399.141	4.55021	30.3895	2.26188	641.302	0.0590675
2009-07-26	0.631922	31.9919	60785.4	692.953	237.228	13.1581	5072.24	0.49141
2009-07-27	0.93594	47.3882	64741	738.048	301.951	14.7822	5700.58	2.35634
2009-07-28	0.183228	9.27715	1191.57	13.5839	45.0707	2.91448	1001.87	0.702694
2010-06-13	0.354026	17.9312	2180.61	30.0924	175.33	9.29106	824.8	0.653288
2010-06-14	0.207068	10.4883	479.253	6.6137	95.3214	4.39931	493.302	0.0957697
2010-06-15	0.222494	11.2697	962.936	13.2885	87.5725	3.98022	784.579	0.346765
2010-06-16	0.541129	27.4086	5578.26	76.98	176.869	7.86394	667.186	1.59534
2010-06-17	0.760277	38.5095	13039.2	179.941	193.057	8.82189	985.134	0.0219862
2010-06-18	0.591142	29.9425	8482.08	117.053	141.324	6.99723	1089.33	0.787266
2010-06-19	0.536242	27.1616	23198.9	320.145	125.419	7.08869	632.086	0.353766
2010-06-20	0.479519	24.2885	18784.6	259.228	89.8212	5.64283	383.574	0.628693
2010-06-21	0.469934	23.8029	17343.9	239.346	84.128	4.71799	593.728	0.299096
2010-06-22	0.375337	19.0108	12810.1	176.779	56.232	4.38117	314.598	0.103713
2010-06-23	0.26593	13.4687	5050.23	69.6932	36.4635	2.08625	461.259	0.22497
2010-06-24	0.238349	12.0711	3854.43	53.1911	32.6198	2.34352	488.6	0.108493
2010-06-25	0.370652	18.7697	11932.1	164.663	52.5519	2.97987	611.851	0.133339
2010-06-26	0.334616	16.9435	4469.97	61.6856	41.169	2.37358	335.029	0.290119
2010-06-27	0.25273	12.7956	1801.83	24.8653	28.1683	1.79491	323.186	0.265947
2010-06-28	0.261358	13.23	2059.87	28.4262	32.9575	1.69699	517.556	0.160754
2010-06-29	0.250377	12.6717	1250.61	17.2584	33.7468	1.65489	305.121	0.176166
2010-06-30	0.211379	10.6969	564.627	7.79185	27.4768	1.34821	327.864	0.41525
2010-07-01	0.175998	8.90552	480.553	6.63164	22.4557	1.09042	291.094	0.733992
2010-07-02	0.149832	7.58128	384.38	5.30444	18.7581	0.903792	229.996	0.0940269
2010-07-03	0.172827	8.74324	481.678	6.64715	22.1595	0.995982	176.455	0.460232
2010-07-04	0.14129	7.14868	361.514	4.98889	16.358	0.861847	260.484	0.023268
2010-07-05	0.115655	5.85148	185.813	2.56422	13.7549	0.808853	239.845	0.0795275
2010-07-06	0.103526	5.23776	238.564	3.29219	13.5936	0.820058	83.3803	0.105725
2010-07-07	0.100051	5.06237	187.523	2.58782	13.7565	0.8001	246.274	0.300514
2010-07-08	0.0813171	4.11577	96.8565	1.33662	11.6839	0.867686	228.535	0
2010-07-09	0.0691755	3.50222	65.9884	0.91064	7.82358	0.442878	253.642	0
2010-07-10	0.0519326	2.62925	58.3045	0.804603	5.36867	0.388722	148.858	0.000528282
2010-07-11	0.03779	1.91283	38.0175	0.524642	3.72298	0.242384	81.4538	0
2010-07-12	0.0344896	1.74596	38.6319	0.533121	3.23021	0.185648	104.822	0
2010-07-13	0.0491039	2.48582	52.3623	0.722599	5.60021	0.313569	118.509	0.0504117
2010-07-14	0.042342	2.14388	46.4382	0.640847	4.92414	0.306936	119.913	0.0440854
2010-07-15	0.0364506	1.84556	25.3692	0.350095	5.30663	0.254466	123.31	0
2010-07-16	0.0267344	1.35351	21.7819	0.30059	3.19453	0.167002	101.541	0
2010-07-17	0.0243885	1.2346	24.6503	0.340174	2.27784	0.109994	70.3839	0.00032245
2010-07-18	0.0256281	1.29711	14.0652	0.1941	2.47777	0.141197	70.9387	0
2010-07-19	0.0218656	1.10662	17.7355	0.244751	2.18579	0.126198	57.9449	0
2010-07-20	0.0226323	1.14565	17.141	0.236546	2.47656	0.140053	89.8815	0.000410448
2010-07-21	0.0321504	1.62797	34.9783	0.4827	3.67017	0.209863	109.659	0.0144514
2010-07-22	0.020336	1.0297	23.4366	0.323426	2.41768	0.148118	91.5233	0.00179807
2010-07-23	0.0122441	0.619822	10.1734	0.140392	1.43767	0.0845516	46.969	0
2010-07-24	0.0121671	0.61587	10.9579	0.151218	1.4197	0.0880326	43.7222	0
2010-07-25	0.0144145	0.729558	13.7281	0.189448	1.67664	0.102051	47.7106	0.000228662
2010-07-26	0.0127961	0.647627	9.83416	0.135711	1.48369	0.0961857	48.0285	0.00828229
2010-07-27	0.0209989	1.06265	19.6822	0.271614	2.6253	0.139883	96.1663	0
2010-07-28	0.0177268	0.897089	17.0629	0.235467	2.13581	0.125668	117.402	0
2012-06-06	0.00190848	0.0966662	0	0	1.36102	0.071992	13.0028	0
2012-06-07	0.00581073	0.294319	0	0	3.88509	0.20102	29.3583	0.0402309
2012-06-08	0.50189	25.4218	542.612	6.61308	266.836	13.5272	3154.16	2.25944
2012-06-09	0.378791	19.1865	510.977	9.96405	154.818	7.77279	2295.64	1.00688
2012-06-10	0.282481	14.3082	356.129	6.94452	104.667	5.35597	1623.48	0.620966
2012-06-11	0.480572	24.3419	5393.44	105.172	143.892	7.3306	2500.55	0.92286
2012-06-12	0.666111	33.7397	9172.71	178.868	143.592	8.09469	2518.97	1.65096
2012-06-13	0.567792	28.7595	22032.3	429.63	103.118	7.03726	1862.57	0.925973
2012-06-14	0.553603	28.0406	24800.5	483.61	83.3221	5.2447	1819.17	0.979914
2012-06-15	0.310243	15.7137	5291.24	103.179	45.153	6.40104	1125.54	0.410881
2012-06-16	0.247314	12.5251	4546.39	88.6546	38.8682	3.57592	963.875	0.258259
2012-06-17	0.22099	11.191	4887.4	95.3044	32.23	2.54517	858.507	0.364452
2012-06-18	0.191057	9.67496	2400.56	46.8108	26.4613	1.53716	768.972	0.377482
2012-06-19	0.171759	8.69699	976.191	19.0357	22.4009	1.35786	658.235	0.340926
2012-06-20	0.137578	6.96537	1012.93	19.7521	16.9149	1.06297	526.037	0.233547
2012-06-21	0.118622	6.00628	705.684	13.7608	13.8976	0.972266	467.513	0.169241
2012-06-22	0.132784	6.72286	277.324	5.40782	14.3292	0.666667	420.026	0.0896229
2012-06-23	0.130437	6.60255	1019.96	19.8893	14.9437	1.01912	423.979	0.00486686
2012-06-24	0.114819	5.81201	525.637	10.2499	12.589	1.03966	373.347	0.0717954
2012-06-25	0.112879	5.71391	177.505	3.46135	12.6298	0.737307	355.819	0.0614918
2012-06-26	0.118427	5.99355	269.663	5.25843	13.0459	0.802912	350.14	0.258958
2012-06-27	0.113801	5.75944	193.155	3.76652	12.9985	1.46995	317.694	0.0803664
2012-06-28	0.0963053	4.87356	98.7129	1.9249	9.16949	0.535026	289.017	0.210606
2012-06-29	0.0765738	3.87341	97.4916	1.90109	8.51476	1.82402	259.77	0.0433766
2012-06-30	0.0979142	4.95158	142.681	2.78228	11.8099	1.77063	268.404	0.21422
2012-07-01	0.0870483	4.40228	106.608	2.07885	9.5366	0.432381	239.31	0
2012-07-02	0.0618072	3.12594	35.9235	0.700508	6.59508	0.354105	202.906	0.0219155
2012-07-03	0.035636	1.8022	9.2025	0.179449	4.08577	0.48124	136.778	0.0250178
2012-07-04	0.0368739	1.86498	13.677	0.266701	3.77848	0.202496	122.821	0.0204996
2012-07-05	0.0215789	1.0914	8.92819	0.1741	2.18136	0.113897	88.8394	0
2012-07-06	0.0149028	0.753816	8.5534	0.166791	1.69062	0.131335	70.5831	0.00948417
2012-07-07	0.0138547	0.700704	14.3397	0.279624	1.55137	0.0933095	62.064	0.00869451
2012-07-08	0.0087303	0.441675	6.39918	0.124784	1.20461	0.0935329	44.4375	0.00272779
2012-07-09	0.0574524	2.90826	141.013	2.74975	12.921	0.948599	311.413	0.311331
2012-07-10	0.0796041	4.02854	119.037	2.32122	24.822	1.50108	565.383	0.383829
2012-07-11	0.0378249	1.9137	18.7341	0.365315	5.87272	0.394783	248.513	0.0411581
2012-07-12	0.0194799	0.985379	5.80244	0.113148	2.59023	0.192037	140.783	0.026943
2012-07-13	0.0171947	0.869932	9.92058	0.193451	2.05015	0.1808	136.156	0.0458378
2012-07-14	0.0180908	0.915272	7.11739	0.138789	2.12262	0.234613	164.765	0.111433
2012-07-15	0.0164833	0.833802	5.08638	0.0991845	2.05078	0.289958	176.024	0.170943
2012-07-16	0.016834	0.851558	6.11016	0.119148	2.03478	0.366959	239.271	0.323422
2012-07-17	0.0211455	1.06967	13.1455	0.256338	3.06748	0.603448	368.593	0.557591
2012-07-18	0.0479188	2.42513	36.3109	0.708062	9.88538	1.6656	1103.21	1.60252
2012-07-19	0.0670793	3.39456	14.9815	0.292138	16.1815	1.99979	1556.85	1.4572
2012-07-20	0.0578808	2.92966	24.7489	0.482603	10.5244	1.47252	1221.93	1.19402
2012-07-21	0.0339474	1.71815	6.01389	0.117271	6.21587	0.962701	820.218	0.811509
2012-07-22	0.0322574	1.63292	6.5311	0.127356	5.94755	1.00891	825.304	0.907936
2012-07-23	0.0329286	1.66702	6.14169	0.119763	0	0	808.099	0.601675
2012-07-24	0.195438	9.89553	1307.11	25.4886	0	0	4583.52	1.1653
2012-07-25	0.200325	10.1434	0	0	0	0	3168.61	1.32791
2014-06-21	0.205454	10.4062	177.512	3.79876	89.91	4.72183	599.3	0.512302
2014-06-22	0.604696	30.6285	1288.11	27.5655	218.949	12.3	2521.32	1.83222
2014-06-23	0.470297	23.8207	1056.41	22.6072	131.755	7.86261	1014.53	0.356971
2014-06-24	0.327996	16.6128	1262.28	27.0128	95.5444	4.86011	795.089	0.754342
2014-06-25	0.513983	26.027	7622.28	163.117	105.647	7.4428	300.006	1.87695
2014-06-26	0.645229	32.6762	13208.9	282.67	128.666	7.67647	2635.32	3.22852
2014-06-27	0.475021	24.06	10989.8	235.182	82.7403	6.11318	1291.66	1.45871
2014-06-28	0.366578	18.5673	8161.34	174.653	66.0368	3.97804	312.898	0.814505
2014-06-29	0.223735	11.3318	4734.49	101.318	35.6893	2.42117	501.849	0.993628
2014-06-30	0.216372	10.9587	4617.87	98.8224	33.4539	2.37888	485.334	0.380489
2014-07-01	0.184208	9.32926	3272.66	70.0349	26.006	1.79209	669.143	0.819712
2014-07-02	0.165327	8.37277	1946.85	41.6627	23.5047	1.58627	375.726	0.116192
2014-07-03	0.164327	8.32199	1715.63	36.7144	35.7751	1.63133	149.982	0.0523439
2014-07-04	0.19088	9.66594	2046.27	43.7903	48.7648	1.9543	417.213	0.355021
2014-07-05	0.128702	6.51747	698.538	14.9487	37.7408	1.34606	372.284	0.107338
2014-07-06	0.0997966	5.05328	850.32	18.1968	29.4197	1.06401	290.272	0.108776
2014-07-07	0.115114	5.82888	441.645	9.4512	23.941	1.10455	338.036	0.118839
2014-07-08	0.111843	5.6629	235.455	5.03874	22.0273	1.08542	335.08	0.100083
2014-07-09	0.0891539	4.51406	176.639	3.78008	18.383	0.742444	265.668	0.195881
2014-07-10	0.125066	6.33159	273.7	5.85719	13.9259	0.809871	361.828	0.101229
2014-07-11	0.174642	8.84104	416.946	8.92264	19.0537	1.41752	487.217	0.108042
2014-07-12	0.160717	8.13579	252.582	5.40525	17.7983	1.24734	486.864	0.247765
2014-07-13	0.238437	12.072	663.405	14.1969	28.8929	1.62356	713.175	0.242593
2014-07-14	0.197774	10.0122	340.237	7.28107	21.7783	1.36052	697.02	0.131887
2014-07-15	0.198239	10.0371	319.473	6.83673	27.8156	1.43878	759.481	0.0827566
2014-07-16	0.131636	6.66465	1468.24	31.4203	19.983	1.04788	514.897	0.0367944
2014-07-17	0.0960118	4.86098	353.749	7.57024	11.991	0.676616	353.753	0.0253044
2014-07-18	0.115302	5.83763	459.223	9.82736	11.1172	0.709249	397.248	0.0823989
2014-07-19	0.0698021	3.53448	110.48	2.36427	6.61138	0.453991	279.901	0.0813697
2014-07-20	0.0865565	4.38105	576.36	12.3341	7.60562	0.506293	298.942	0.083389
2014-07-21	0.0508315	2.57346	20.5156	0.439033	4.91959	0.356486	214.178	0.0408542
2014-07-22	0.058995	2.98669	205.501	4.39772	5.5642	0.347474	240.641	0.00702733
2014-07-23	0.037236	1.88543	139.362	2.98235	3.3425	0.23233	160.081	0.0328279
2014-07-24	0.0547473	2.77224	40.9325	0.875956	5.71246	0.460683	261.962	0.0192618
2014-07-25	0.0771645	3.90561	353.992	7.57543	10.2739	0.588364	313.28	0.0176395
2014-07-26	0.0484791	2.45404	26.6071	0.569392	9.83849	0.369575	203.304	0.00510787
2014-07-27	0.0354952	1.79739	13.8613	0.296631	7.98515	0.346394	147.032	2.00959
2014-07-28	0.0321782	1.62918	10.0152	0.214326	3.43493	0.290023	146.576	0.0219223
2014-07-29	0.0330403	1.67302	10.2953	0.220319	3.82099	0.240832	153.083	0.00628502
2014-07-30	0.0284272	1.43931	7.87998	0.168632	3.04742	0.207891	140.12	0.0108949
2014-07-31	0.0315287	1.5963	9.61916	0.20585	3.26192	0.27486	148.522	0.0160813
2014-08-01	0.0251787	1.27477	7.70504	0.164888	2.51073	0.171145	106.262	0.0080384
2016-06-07	0.62703	31.7601	5048.16	70.1695	285.721	18.4914	2513.52
2016-06-08	0.254241	12.8772	1675.69	23.2921	118.652	6.91751	1118.95
2016-06-09	0.534744	27.0854	2118.41	29.4459	255.45	13.3292	2867.96	4.30098
2016-06-10	0.218764	11.0807	562.097	7.81314	94.3926	5.7377	804.079	1.96639
2016-06-11	0.635861	32.207	8450.63	117.464	244.842	13.2374	2602.82	5.58409
2016-06-12	0.479263	24.2755	1635.35	22.7313	150.644	7.37275	1709.18	3.09949
2016-06-13	0.760705	38.53	11108.4	154.304	230.695	14.5581	2908.32	12.1341
2016-06-14	1.23999	62.8058	23879.9	331.93	317.602	20.3503	3649.41	8.81283
2016-06-15	0.962318	48.742	28734	399.402	249.71	13.6856	2926.73	7.02862
2016-06-16	0.433555	21.9602	3971.17	55.1993	85.1384	4.5644	1675.29	5.36396
2016-06-17	0.322386	16.3291	2007.79	27.9082	67.0217	3.21855	834.079	1.72687
2016-06-18	0.283956	14.3823	1483	20.6137	55.7592	2.50613	773.321	1.23744
2016-06-19	0.261019	13.2204	1834.81	25.5038	48.2839	2.40517	746.399	1.63381
2016-06-20	0.263561	13.349	2211.86	30.7449	43.0964	2.55555	783.25	1.7251
2016-06-21	0.31138	15.77	3730.14	51.8489	50.0804	2.55016	960.516	3.13391
2016-06-22	0.25871	13.1024	1698.68	23.6116	38.2731	1.90278	757.518	1.03232
2016-06-23	0.236057	11.9545	1943.94	27.0207	29.2775	1.61725	640.283	1.26844
2016-06-24	0.206377	10.451	1330.97	18.5005	26.5102	1.46388	523.532	1.26664
2016-06-25	0.225483	11.4155	1401.68	19.4833	26.7144	1.48748	689.191	2.59518
2016-06-26	0.223352	11.306	569.635	7.91792	26.9057	1.48133	625.933	6.06983
2016-06-27	0.135516	6.86143	131.022	1.82121	15.3646	0.999916	366.81	0.905358
2016-06-28	0.0658313	3.33299	77.9365	1.08332	8.06818	0.489437	178.589	0.43454
2016-06-29	0.0657812	3.33079	55.6563	0.773623	15.7163	0.811413	178.852	0.428947
2016-06-30	0.050448	2.55447	32.6147	0.453345	4.9602	0.474227	168.974	0.283053
2016-07-01	0.0371284	1.87979	25.9769	0.361078	4.0644	0.274227	112.113	0.248537
2016-07-02	0.0458317	2.32009	32.0419	0.445382	4.95477	0.320189	115.254
2016-07-03	0.0502872	2.54572	43.102	0.599118	5.1573	0.580685	113.764
2016-07-04	0.0562597	2.84799	53.9743	0.750243	7.21834	0.317413	113.073	0.348661
2016-07-05	0.0645254	3.26484	47.1005	0.654698	8.22032	0.489819	169.42
2016-07-06	0.0477749	2.41755	23.0162	0.319925	6.62917	0.44623	129.532
2016-07-07	0.0350459	1.77346	19.0703	0.265077	3.95301	0.263569	97.4099
2016-07-08	0.0309122	1.56434	20.05	0.278695	3.54194	0.416914	88.028
2016-07-09	0.0298639	1.51136	15.326	0.213031	3.40399	0.203265	84.0248
2016-07-10	0.0300704	1.52149	23.652	0.328763	3.64771	0.219031	87.1556
2016-07-11	0.0274768	1.39038	14.6141	0.203136	2.87016	0.182584	85.7395
2016-07-12	0.022982	1.16321	13.4134	0.186447	2.68062	0.163101	83.1811	0.000580303
2016-07-13	0.0223022	1.12896	10.7293	0.149137	2.80494	0.168576	77.0672	0.0731828
2016-07-14	0.0438091	2.21787	34.066	0.473517	9.81195	0.37429	144.21
2016-07-15	0.0264223	1.33741	15.3176	0.212915	3.71198	0.179401	89.2081	0.130488
2016-07-16	0.0174487	0.883342	7.10474	0.098756	2.11211	0.176838	64.3666	0.0123308
2016-07-17	0.017828	0.902539	5.16911	0.0718506	2.76875	0.185816	66.8989	0.0632431
2016-07-18	0.012807	0.648442	8.78598	0.122125	1.85315	0.117651	58.4992	0.0693657
2016-07-19	0.0169403	0.857652	4.92052	0.0683953	2.39001	0.148942	55.0641	0.0672279
2016-07-20	0.0153578	0.777573	4.3996	0.0611545	2.17415	0.106342	58.0403	0.0370381
2016-07-21	0.012345	0.625073	3.30493	0.0459385	1.66231	0.110341	56.7001	0.0213335
2016-07-22	0.021107	1.06864	8.3463	0.116014	2.55128	0.173848	89.0506	0.114962
2016-07-23	0.106021	5.36786	126.65	1.76044	18.2563	1.71885	632.659	0.519551
2016-07-24	0.0609203	3.08374	27.3961	0.380806	13.6167	0.7011	236.022	0.218082
2016-07-25	0.0400694	2.02828	11.5618	0.160708	6.37959	0.44175	197.984	0.170959
2016-07-26	0.0267122	1.35229	4.97081	0.0690942	4.25121	0.283183	169.075	0.188658
2016-07-27	0.0222919	1.12848	0.577806	0.0080315	3.57806	0.22207	124.709	0.155076
2016-07-28	0.0199563	1.01021	5.50487	0.0765177	3.1299	0.212424	131.517	0.0347861
2016-07-29	0.0214457	1.0855	1.27897	0.0177777	3.00295	0.180159	143.16	0.110905
2016-07-30	0.0179792	0.910277	0	0	2.63146	0.179056	122.2	0.0537179
2016-07-31	0.261693	13.2501	4366.23	60.6905	77.8303	3.08028	2086.36	1.61079
2016-08-01	0.23265	11.7791	483.317	6.7181	84.223	4.15487	2162.74	0.824244
2016-08-02	0.0874253	4.42692	37.2245	0.517421	29.4815	1.5515	791.685	0.205161
2016-08-03	0.0459216	2.32536	19.7469	0.274482	11.397	0.673703	395.362	0.17708
2016-08-04	0.0177002	0.8964	2.42285	0.0336776	3.21473	0.14914	113.784	0.155043
2016-08-05	0.00904038	0.457795	0.0594279	0.000826047	1.62506	0.112477	75.2563	0.0533437
2016-08-06	0.00393784	0.199409	0.0125034	0.000173798	0.609861	0.0442298	31.9475	0.0441281
2016-08-07	0.00692799	0.350742	0	0	1.12802	0.0477606	56.5231	0.0303784
2017-06-22	0.371669	18.8258	500.734	5.85859	136.862	7.64109	1819.18	6.19604
2017-06-23	1.83781	93.0897	1535.88	17.9698	515.939	32.6863	10321.4	4.58808
2017-06-24	1.14414	57.9534	1900.46	22.2354	295.473	17.3142	5017.25	0.997949
2017-06-25	0.604372	30.6128	1958.74	22.9173	134.748	8.09897	2550.69	0.759554
2017-06-26	0.874503	44.2955	5242.6	61.3385	176.955	10.9048	3212.57	0.760008
2017-06-27	1.30771	66.2384	16128	188.698	202.208	16.387	4943.52	1.14381
2017-06-28	0.868399	43.9861	10258.1	120.02	142.556	9.9827	3305.33	1.55747
2017-06-29	0.780495	39.533	39168.2	458.268	124.299	9.0711	2905.12	1.09448
2017-06-30	0.885683	44.8606	61970.2	725.051	128.348	9.98625	2962.69	1.64861
2017-07-01	0.644476	32.6429	23138.8	270.724	93.2685	7.44478	2256.39	1.11827
2017-07-02	0.616922	31.2454	21429.2	250.722	76.8349	4.95362	1901.65	1.85332
2017-07-03	0.624781	31.6398	10476.4	122.574	74.8022	5.72247	1775.86	0.814775
2017-07-04	0.532618	26.9687	5136.93	60.1021	59.2484	4.43247	1503.78	1.75537
2017-07-05	0.487016	24.6537	4104.24	48.0196	78.3497	4.33258	1314.49	0.611537
2017-07-06	0.422537	21.3909	3238.15	37.8863	66.2606	3.96535	1094.35	1.82087
2017-07-07	0.370831	18.7744	1656.51	19.3812	50.775	3.0574	881.374	0.653903
2017-07-08	0.36284	18.3684	1574.63	18.4232	52.5259	3.24701	885.933	0.794203
2017-07-09	0.269377	13.6375	925.825	10.8322	39.8105	2.19786	695.092	0.19817
2017-07-10	0.106171	5.37526	194.399	2.27446	14.911	0.90215	325.724	0.125798
2017-07-11	0.0565993	2.86585	101.484	1.18736	7.0443	0.463271	167.736	0.142751
2017-07-12	0.0331497	1.67865	59.2075	0.692728	4.34202	0.277162	105.853	0.100628
2017-07-13	0.0346118	1.75267	63.8148	0.746633	3.96336	0.260639	111.753	0.0851136
2017-07-14	0.0491079	2.4866	140.758	1.64687	6.68685	0.380696	192.144	0.1625
2017-07-15	0.0381491	1.93182	96.3052	1.12677	6.17603	0.357864	115.92	0.000579873
2017-07-16	0.0338402	1.71356	120.009	1.40411	4.24389	0.276489	104.716	0.0468349
2017-07-17	0.0246214	1.24677	70.4562	0.824337	2.52704	0.216473	86.4841	0.0324971
2017-07-18	0.02826	1.43085	104.772	1.22583	3.17417	0.27774	87.8519	0.00877977
2017-07-19	0.0333833	1.69022	123.103	1.44031	3.71528	0.27035	102.355	0.0432103
2017-07-20	0.0362993	1.83754	110.489	1.29272	4.08714	0.286756	107.862	0.0712631
2017-07-21	0.0270166	1.3678	65.4442	0.765697	3.0345	0.237364	92.33	0.010503
2017-07-22	0.027485	1.39148	75.2877	0.880866	3.54623	0.253619	93.5212	0.0144152
2017-07-23	0.0144467	0.731534	20.4362	0.239103	1.80707	0.152092	52.9978	0.0497796
2017-07-24	0.0153596	0.777759	23.2437	0.271951	1.80117	0.139486	59.6267	0.027457
2017-07-25	0.025505	1.29152	68.8409	0.805438	4.19241	0.230357	92.4474	0.0290394
2017-07-26	0.0183581	0.929675	43.8865	0.513472	1.98743	0.154596	63.4049	0.017242
2017-07-27	0.0149617	0.757618	30.3445	0.355031	1.54978	0.136099	49.8923	0.010428
2017-07-28	0.0145074	0.734695	20.6094	0.24113	1.59876	0.134181	51.5111	0.00639951
2017-07-29	0.0149648	0.757803	25.834	0.302258	1.28998	0.121318	50.3207	0.0100887
2017-07-30	0.0141313	0.715414	33.443	0.391283	1.35708	0.100432	46.737	0.00820091
2017-07-31	0.0136737	0.69232	33.4552	0.391425	1.39288	0.100355	49.8202	0.00388911
2017-08-01	0.0175278	0.88755	21.1234	0.247143	1.71203	0.132911	66.2123	0.0122914
2017-08-02	0.0201472	1.01991	51.3096	0.600323	1.77327	0.187967	73.2732	0.0180682
2017-08-03	0.0144487	0.731456	27.0384	0.31635	1.46823	0.110292	51.5709	0.00648953
2017-08-04	0.0154033	0.779842	19.5534	0.228775	1.62397	0.104032	59.8305	0.00404222
2017-08-05	0.0233074	1.18018	25.483	0.298151	2.30844	0.175001	94.6507	0.0105628
2017-08-06	0.0300189	1.52005	22.0505	0.257991	2.67554	0.289233	130.361	0.00788664
2017-08-07	0.0320824	1.62454	19.3853	0.226808	2.79441	0.309866	139.146	0.0180976
2017-08-08	0.0466774	2.36386	31.1976	0.365012	3.89642	0.347835	212.121	0.0683355
2017-08-09	0.0358323	1.81454	19.3914	0.22688	3.02749	0.254995	170.547	0.028807
2017-08-10	0.0252684	1.27952	89.0493	1.04188	2.2572	0.204183	112.216	0.0155636
2017-08-11	0.0295148	1.49461	135.482	1.58514	5.71599	0.316083	131.713	0.0721632
2017-08-12	0.0466096	2.36004	239.223	2.79891	9.8945	0.583119	200.203	0.107156
2017-08-13	0.015585	0.789296	6.9995	0.0818941	3.16338	0.135597	65.1165	0

## Sheet: ER
Date	Daily Q (m3 s-1)	Stream Power (W)	SSC (kg)	POC (kg)	DOC (kg)	TDN (kg)	major ion (kg)	DIN (kg)
2003-06-19 09:00:00	0.0922132	4.10456	5493.16
2003-06-20 09:00:00	1.11041	49.426	3861.25
2003-06-21 09:00:00	0.686419	30.5536	3116.79
2003-06-22 09:00:00	0.513413	22.8528	2221.56
2003-06-23 09:00:00	0.517055	23.0149	2786.79
2003-06-24 09:00:00	0.499746	22.2445	3085.59
2003-06-25 09:00:00	0.542349	24.1408	2217.76
2003-06-26 09:00:00	0.684628	30.4739	3407.5
2003-06-27 09:00:00	0.564229	25.1147	22867.8
2003-06-28 09:00:00	0.431075	19.1879	23183.9
2003-06-29 09:00:00	0.417261	18.573	10122.4
2003-06-30 09:00:00	0.328463	14.6204	5060.53
2003-07-01 09:00:00	0.180487	8.03378	1518.5
2003-07-02 09:00:00	0.174078	7.74851	2315.05
2003-07-03 09:00:00	0.240262	10.6945	456.123
2003-07-04 09:00:00	0.0943961	4.20172	1191.19
2003-07-05 09:00:00	0.117447	5.22778	916.364
2003-07-06 09:00:00	0.127203	5.662	1016.37
2003-07-07 09:00:00	0.125294	5.57704	643.376
2003-07-08 09:00:00	0.0974146	4.33608	762.229
2003-07-09 09:00:00	0.0983547	4.37793	304.438
2003-07-10 09:00:00	0.0667315	2.97033	276.476
2003-07-11 09:00:00	0.0587312	2.61422	391.787
2003-07-12 09:00:00	0.0673908	2.99967	477.379
2003-07-13 09:00:00	0.0625535	2.78435	1295.99
2003-07-14 09:00:00	0.0557115	2.47981	232.824
2003-07-15 09:00:00	0.0426893	1.90017	194.22
2003-07-16 09:00:00	0.0255488	1.13722	231.707
2003-07-17 09:00:00	0.0264785	1.1786	171.78
2003-07-18 09:00:00	0.0225983	1.00589	819.567
2003-07-19 09:00:00	0.0582785	2.59407	162.077
2003-07-20 09:00:00	0.0331559	1.47582	83.6042
2003-07-21 09:00:00	0.0171041	0.761331	166.338
2003-07-22 09:00:00	0.0170616	0.759438	97.9479
2003-07-23 09:00:00	0.0157098	0.69927	117.024
2003-07-24 09:00:00	0.0167362	0.744956	49.0037
2003-07-25 09:00:00	0.0100154	0.445803	104.334
2003-07-26 09:00:00	0.0218894	0.974334	148.294
2003-07-27 09:00:00	0.0262078	1.16655	250.522
2003-07-28 09:00:00	0.0832642	3.70622	637.166
2003-07-29 09:00:00	0.118502	5.27473	156.745
2003-07-30 09:00:00	0.0507922	2.26084	50.8794
2003-07-31 09:00:00	0.022631	1.00734	0
2004-06-26 09:00:01	0.290933	12.9499	1696.1
2004-06-27 09:00:01	0.564511	25.1273	6199.59
2004-06-28 09:00:01	0.648044	28.8455	8318.13
2004-06-29 09:00:01	1.36962	60.9639	20369.3
2004-06-30 09:00:01	0.693471	30.8675	8031.16
2004-07-01 09:00:01	0.467215	20.7965	13336.6
2004-07-02 09:00:01	0.707281	31.4822	60079
2004-07-03 09:00:01	1.04722	46.6134	103981
2004-07-04 09:00:01	0.873972	38.9019	27506.3
2004-07-05 09:00:01	0.367101	16.3403	6225.31
2004-07-06 09:00:01	0.387561	17.251	9293.89
2004-07-07 09:00:01	0.449958	20.0284	12716.8
2004-07-08 09:00:01	0.625491	27.8416	10922.8
2004-07-09 09:00:01	0.450876	20.0692	4624.62
2004-07-10 09:00:01	0.344384	15.3291	1888.58
2004-07-11 09:00:01	0.28269	12.583	1313.38
2004-07-12 09:00:01	0.243173	10.824	571.583
2004-07-13 09:00:01	0.123019	5.47576	446.791
2004-07-14 09:00:01	0.088844	3.95459	359.571
2004-07-15 09:00:01	0.099748	4.43994	271.609
2004-07-16 09:00:01	0.0810241	3.60651	329.625
2004-07-17 09:00:01	0.0615019	2.73755	96.2897
2004-07-18 09:00:01	0.0545598	2.42854	115.82
2004-07-19 09:00:01	0.0447309	1.99104	174.163
2004-07-20 09:00:01	0.0663405	2.95292	196.586
2004-07-21 09:00:01	0.0728595	3.24309	390.57
2004-07-22 09:00:01	0.14119	6.28458	481.557
2005-06-07	0.115541	5.1443	1926.27	24.3689			757.149
2005-06-08	0.289131	12.875	9600.04	108.3			1931.32
2005-06-09	0.600162	26.7269	2317.58	50.4682			3856.93
2005-06-10	0.497877	22.1718	2245.38	45.0624			3005.27
2005-06-11	0.660644	29.4198	5265.15	82.4229			3412.26
2005-06-12	0.361139	16.0822	2176.35	38.1081			1884.57
2005-06-13	0.244237	10.8761	1935.14	30.3588			1324.14
2005-06-14	0.239369	10.6594	2568.29	36.4038			1204.48
2005-06-15	0.270154	12.0299	2227.11	34.438			1260.58
2005-06-16	0.263953	11.754	2529.29	37.1451			1177.36
2005-06-17	0.237179	10.5617	2203.52	32.6921			1012.78
2005-06-18	0.250954	11.1748	1987.69	31.1872			976.376
2005-06-19	0.270806	12.0587	2456.76	36.7414			1029.24
2005-06-20	0.248451	11.063	2181.1	32.9872			921.913
2005-06-21	0.214158	9.53648	1535.02	25.0182			824.459
2005-06-22	0.219343	9.76688	2364.02	33.4631			756.434
2005-06-23	0.211303	9.40904	1741.93	26.9357			757.441
2005-06-24	0.191138	8.51113	903.155	17.707			703.159
2005-06-25	0.149147	6.64141	608.427	12.8635			531.942
2005-06-26	0.167066	7.43912	114.165	8.79207			606.27
2005-06-27	0.127846	5.69222	0	0			467.929
2005-06-28	0.120519	5.36397	0	0			444.869
2006-06-18 23:59:59	0.0169729	0.755808	224.881	3.49642	6.78235	0.611072	58.1754
2006-06-20	0.022242	0.990299	475.662	7.51356	7.53597	0.614273	73.768
2006-06-21	0.17317	7.71103	4776.64	75.8854	53.4101	4.29056	564.732
2006-06-22	0.395623	17.6181	4706.84	72.8326	109.997	7.60887	1268.24
2006-06-23	0.82258	36.6318	14402.2	226.209	219.893	15.7067	2484.41
2006-06-24	1.21564	54.1361	16948.5	264.063	288.468	19.6671	3157.28
2006-06-25	1.35266	60.2381	19024.5	296.509	360.894	25.3023	3131.05
2006-06-26	2.17221	96.7348	52709.6	835.128	493.877	28.2457	4480.14
2006-06-27	0.988689	44.029	25925.8	411.456	266.305	17.1529	2070.1
2006-06-28	0.931963	41.5023	32827.7	523.756	239.471	15.6131	2127.92
2006-06-29	0.652588	29.0615	19889.8	316.576	139.662	9.0101	1450.89
2006-06-30	1.05821	47.1249	53254.2	853.575	272.002	19.4653	2603.42
2006-07-01	1.0257	45.6752	70498.9	1133.22	275.432	19.6294	2275.58
2006-07-02	0.745984	33.2189	31486.4	503.634	227.455	15.7588	2076.57
2006-07-03	0.632599	28.1687	24473.8	391.011	158.067	11.6637	1809.97
2006-07-04	0.452565	20.1516	11565.8	183.455	114.646	8.39512	1162.69
2006-07-05	0.360262	16.04	7317.74	115.435	80.9603	5.63392	959.62
2006-07-06	0.395594	17.6131	8262.14	130.429	83.1583	5.5849	1054.5
2006-07-07	0.290668	12.9419	3573.57	55.3805	61.855	4.33462	761.67
2006-07-08	0.440044	19.5904	7671.45	120.475	81.0963	5.48626	1048.46
2006-07-09	0.334361	14.8857	3747.48	57.8203	58.702	3.91732	800.111
2006-07-10	0.376224	16.745	4506.38	69.7528	74.6333	5.69176	843.318
2006-07-11	0.163262	7.2669	1496.45	22.8319	31.8227	2.38247	448.199
2006-07-12	0.101687	4.5255	1198.82	18.5423	19.645	1.54015	297.821
2006-07-13	0.0813642	3.62121	1267.63	19.8326	16.6186	1.46151	254.693
2006-07-14	0.0790474	3.51814	1342.97	21.0732	15.5102	1.40419	257.079
2006-07-15	0.0339417	1.51066	681.002	10.739	6.38712	0.596189	114.527
2006-07-16	0.0441116	1.96292	921.225	14.5427	7.69871	0.735951	163.331
2006-07-17	0.0632996	2.81665	1584.12	25.1158	9.4451	0.98006	208.47
2006-07-18	0.0226393	1.00758	665.557	10.5864	4.18396	0.405682	96.3608
2006-07-19	0.0242403	1.07877	521.191	8.23386	4.18873	0.478981	106.748
2006-07-20	0.0240536	1.07071	724.02	11.5213	4.31232	0.517894	109.042
2006-07-21	0.0182926	0.814389	671.442	10.7193	3.40436	0.383741	92.218
2006-07-22	0.00306937	0.136652	72.0409	1.14054	0.496442	0.0576531	16.0861
2006-07-23	0.00292973	0.130432	72.9338	1.15621	0.403234	0.0560934	16.3503
2006-07-24	0.0155398	0.691761	402.322	6.38335	2.35499	0.322905	83.2497
2006-07-25	0.00793163	0.353075	161.241	2.54357	1.06769	0.150422	42.9996
2006-07-26	0.00657262	0.292575	102.019	1.59591	0.890995	0.135041	39.9262
2006-07-27	0.0115008	0.511897	189.191	2.96552	1.56205	0.247622	69.9153
2006-07-28	0.00495678	0.220573	69.5146	1.08331	0.721627	0.105139	30.1331
2007-06-09	0.245944	10.9511	174.247	0.697837	114.897	6.02612	686.274	0
2007-06-10	0.272667	12.1416	759.7	9.95129	130.113	6.54629	780.031	0
2007-06-11	0.414514	18.4592	4480.72	69.0063	201.955	10.361	1200.41	0.807031
2007-06-12	0.855951	38.1183	4954.93	72.8745	382.713	19.7051	2508.91	1.34031
2007-06-13	1.14261	50.884	9208.67	139.308	406.141	22.0149	3240.2	0.677214
2007-06-14	0.632458	28.1644	4036.86	59.9326	226.119	13.7321	1709.45	0.630014
2007-06-15	0.359611	16.0138	2024.24	29.6856	127.342	6.04941	995.084	0.210051
2007-06-16	0.486424	21.6597	4849.22	74.3546	153.251	7.65102	1320.6	0.178014
2007-06-17	0.361458	16.0953	2216.55	32.7851	107.853	4.96869	972.04	0.831117
2007-06-18	0.214514	9.55225	984.078	14.0887	58.2338	2.86536	507.646	0.408284
2007-06-19	0.274556	12.2253	2781.65	42.6906	64.2144	3.35423	713.524	1.71327
2007-06-20	0.297944	13.2667	4031.47	62.7356	67.9342	4.18185	777.274	0.918526
2007-06-21	0.418181	18.6201	10500.4	166.493	91.989	5.13961	1035.92	2.58121
2007-06-22	0.257681	11.4743	3976.46	62.1924	50.2712	2.78295	628.516	2.1383
2007-06-23	0.19909	8.86545	2836.73	44.2348	51.3634	2.95004	507.012	0.399991
2007-06-24	0.182465	8.12436	1759.98	26.9353	38.9553	2.25912	466.152	0.750708
2007-06-25	0.27216	12.1169	4036.04	63.0323	55.8942	2.95108	682.85	0.0184396
2007-06-26	0.151618	6.75037	972.005	14.4365	30.5029	2.06518	385.529	0.42758
2007-06-27	0.211271	9.40464	1155.31	16.8907	36.4893	2.34196	515.16	1.0164
2007-06-28	0.247507	11.0185	2091.06	31.7367	46.1694	2.89975	601.422	0.83941
2007-06-29	0.144049	6.41365	441.67	5.91048	24.6614	1.60924	355.198	0.290132
2007-06-30	0.582306	25.9239	16839.6	267.77	179.888	10.4999	1664.5	1.04745
2007-07-01	0.182083	8.10407	1545.25	23.4598	40.1323	2.3126	485.059	0.158963
2007-07-02	0.359444	15.998	3529.82	54.0776	56.0871	3.88821	883.215	0
2007-07-03	0.272007	12.1053	1278.18	18.3564	32.5964	1.97647	659.716	1.12067
2007-07-04	0.0342569	1.52475	96.1318	1.26136	3.91138	0.251583	87.8029	0.103972
2007-07-05	0.0474444	2.11211	76.4842	0.829125	4.8719	0.368518	111.685	0.0462152
2007-07-06	0.0413194	1.83937	100.139	1.26524	4.41252	0.334509	107.309	0.0404932
2007-07-07	0.0344444	1.53282	117.949	1.61317	3.07718	0.219331	95.7779	0.0251561
2007-07-08	0.0475417	2.11577	170.876	2.35743	4.12403	0.39474	127.549	0
2007-07-09	0.0290556	1.29316	132.141	1.88965	2.94219	0.295725	83.9536	0
2007-07-10	0.0277222	1.23358	163.123	2.40307	2.43113	0.229939	68.0974	0.000155103
2007-07-11	0.0208542	0.927743	104.129	1.50671	1.95856	0.179955	63.1995	0.0069087
2007-07-12	0.0232431	1.03369	107.388	1.53887	2.3275	0.192586	81.3263	0.0152702
2007-07-13	0.0451597	2.00774	239.879	3.49587	4.23345	0.350382	175.397	0.108405
2007-07-14	0.0296319	1.31813	153.271	2.22696	2.8367	0.382494	134.645	0.127836
2007-07-15	0.0216458	0.962727	80.6524	1.11955	2.435	0.403776	112.803	0.182629
2007-07-16	0.0303819	1.35117	106.17	1.45746	3.42562	0.7224	231.228	1.24231
2007-07-17	0.0351875	1.56429	108.408	1.4522	3.85497	0.91814	482.612	0.609013
2007-07-18	0.0319375	1.41979	70.8821	0.87235	4.42884	0.874178	628.162	0.872644
2007-07-19	0.0413403	1.83872	121.248	1.60703	7.47578	1.43944	1050.77	1.29973
2007-07-20	0.0307431	1.36855	118.168	1.6487	9.71372	1.29543	771.643	1.19257
2007-07-21	0.179729	7.99977	3270.97	51.4369	99.9731	7.67423	3470.17	2.01782
2007-07-22	0.691542	30.7784	34492.8	552.809	0	0	8083.5	0
2007-07-23	0.185181	8.23765	757.361	10.6693	0	0	2445.98	0
2007-07-24	0.0267569	1.19011	110.874	1.56498	0	0	404.812	0
2007-07-25	0.001	0.044492	3.6288	0.0501466	0	0	18.5286	0
2007-07-26	0.001	0.0444883	4.55458	0.0651441	0	0	21.9159	0
2007-07-27	0.001	0.044498	2.78201	0.0364285	0	0	23.1741	0
2007-07-28	0.001	0.0444996	3.35923	0.0457796	0	0	24.5179	0
2007-07-29	0.001	0.0445177	2.58275	0.0332005	0	0	22.827	0
2007-07-30	0.001	0.0445211	9.25978	0.141368	0	0	18.2895	0
2007-07-31	0.001	0.0445228	3.15713	0.0425055	0	0	16.2832	0
2008-06-08	0.137317	6.11504	258.59	7.39469	0	0	0	0
2008-06-09	0.175643	7.82152	325.894	9.38652	0	0	0	0
2008-06-10	0.249057	11.0892	474.196	13.4887	0	0	226.74	0
2008-06-11	0.342143	15.2349	670.546	18.8131	0	0	964.202	0
2008-06-12	0.450029	20.0399	827.922	23.9452	0	0	1826.89	0
2008-06-13	0.610604	27.1903	924.881	29.552	275.361	16.2515	2505.76	8.51323
2008-06-14	0.445127	19.8227	1525.81	34.1466	224.927	12.6741	2980.36	2.70727
2008-06-15	0.303031	13.4948	1014.5	22.8875	65.7557	5.13426	2457.38	1.87961
2008-06-16	0.247847	11.0375	1332.01	26.1529	155.797	7.92959	2114.94	0.857323
2008-06-17	0.385816	17.1819	2106.39	41.1983	244.459	12.7805	3124.58	1.16815
2008-06-18	0.951683	42.382	6315.87	118.2	540.92	28.0841	1181.48	0.183399
2008-06-19	0.554225	24.6814	5643.44	97.9219	268.515	13.6472	1889.44	0.918526
2008-06-20	0.443456	19.7482	4310.49	75.3164	170.27	8.55947	2250.54	1.0313
2008-06-21	0.566948	25.2474	18090.5	282.469	176.295	9.64991	2551.53	5.27736
2008-06-22	0.566567	25.2303	32720	498.975	145.508	8.6032	2441.84	5.25868
2008-06-23	0.357819	15.9343	27332.1	413.811	82.1582	5.12117	1299.96	0.650234
2008-06-24	0.243754	10.8544	6085.96	96.4051	48.4493	3.04638	831.588	0.540532
2008-06-25	0.236756	10.5418	6182.47	97.6516	51.0165	3.05813	839.598	0.623117
2008-06-26	0.195717	8.714	4382.49	69.9456	36.3056	2.58891	681.428	0.453725
2008-06-27	0.0938749	4.17993	624.598	11.683	18.3385	1.47981	377.283	0.356553
2008-06-28	0.0781401	3.47916	323.191	6.81334	15.9027	1.29625	332.863	0.321316
2008-06-29	0.105229	4.68467	706.272	13.1867	20.3339	1.68199	422.589	0.339789
2008-06-30	0.0825516	3.67448	516.241	9.7851	16.237	1.39047	346.748	0.282193
2008-07-01	0.0607706	2.70464	488.836	8.81362	10.2308	0.962038	257.956	0.221923
2008-07-02	0.0589784	2.62463	291.255	5.84286	8.25763	0.873918	252.966	0.229146
2008-07-03	0.0792162	3.52546	863.917	14.844	10.0132	1.07387	266.59	0.241388
2008-07-04	0.054375	2.42004	733.372	12.2666	6.31881	1.02651	187.571	0.192825
2008-07-05	0.0211025	0.939183	206.231	3.60047	2.49695	0.327913	94.3177	0.115495
2008-07-06	0.0106886	0.47571	78.4759	1.43914	1.11327	0.161288	59.5911	0.113864
2008-07-07	0.00764066	0.340002	44.4924	0.856996	0.827172	0.118564	39.7039	0.0558514
2008-07-08	0.00489468	0.217809	19.8858	0.421476	0.551251	0.0824021	30.6753	0.0458931
2008-07-09	0.00424352	0.188853	11.3417	0.278106	0.431169	0.0772511	31.8121	0.0440557
2008-07-10	0.00597163	0.26576	11.3268	0.322782	0.600048	0.098185	43.3391	0.0602673
2008-07-11	0.00334669	0.14895	5.54827	0.169063	0.345395	0.0534357	20.1058	0.0334563
2008-07-12	0.00243754	0.108498	3.15484	0.11002	0.243668	0.0454798	17.2336	0.0266629
2008-07-13	0.00137778	0.0613304	0.7503	0.0468998	0.135944	0.0268554	11.2568	0.0180741
2008-07-14	0.000518582	0.0230896	0.189135	0.0162722	0.0484796	0.011869	5.76055	0.00973502
2008-07-15	0.000377574	0.016811	0.110223	0.0114409	0.0372221	0.00909023	4.44683	0.0081147
2008-07-16	0.000192191	0.00855707	0.155633	0.00729658	0.021288	0.00481387	1.93095	0.00390606
2008-07-17	0.000284193	0.0126541	0.652538	0.017041	0.0316995	0.0077616	3.02279	0.00655969
2008-07-18	4.32592e-05	0.0019262	0.022343	0.00145457	0.00410388	0.00118258	0.472333	0.00107935
2008-07-19	8.5435e-08	3.80356e-06	0	2.21964e-06	1.06996e-05	2.64531e-06	0.000949384	0
2008-07-20	3.42995e-07	1.52714e-05	0	8.91117e-06	4.81639e-05	1.11228e-05	0.00384469	0
2008-07-21	0.000499506	0.0222422	0.401459	0.018919	0.0777264	0.0191014	5.64743	0.0154519
2008-07-22	0.000223547	0.00995424	0.0541092	0.00660867	0.0253406	0.00741578	3.42654	0.00757408
2008-07-23	5.02269e-05	0.00223611	0.00104843	0.00132044	0.00612318	0.00164384	0.776452	0.00184475
2008-07-24	1.54678e-05	0.000688572	0	0	0.00160771	0.000564235	0.189871	0.000544275
2008-07-25	4.50028e-06	0.000200349	0	0	0	0	0	0
2008-07-26	4.29281e-09	1.91132e-07	0	0	0	0	0	0
2008-07-27	5.35873e-09	2.38534e-07	0	0	0	0	0	0
2008-07-28	3.21382e-08	1.4301e-06	0	0	0	0	0	0
2008-07-29	7.42107e-08	3.30237e-06	0	0	0	0	0	0
2008-07-30	3.78499e-07	1.68514e-05	0	0	0	0	0	0
2008-07-31	0.00640929	0.285335	64.7502	1.12482	1.7067	0.324615	104.904	0.197554
2008-08-01	0.00432579	0.192594	2.1067	0.143565	1.0777	0.229575	78.3047	0.205251
2008-08-02	0.125954	5.60607	643.064	12.7897	69.4841	4.91993	1469.28	1.53358
2008-08-03	0.0270622	1.20451	10.0551	0.851905	10.8187	1.10058	441.52	0.577089
2008-08-04	0.0106789	0.475277	3.51457	0.329459	3.51164	0.402926	184.116	0.230519
2008-08-05	0.00672932	0.299535	2.70963	0.214934	1.91227	0.271636	130.343	0.178285
2008-08-06	0.326651	14.538	1283.1	27.4764	169.59	11.3286	4061.72	1.06798
2008-08-07	0.505351	22.4951	2548.95	50.8538	235.755	16.7423	6931.49	2.49594
2008-08-08	0.507887	22.6095	639.847	22.6649	0	0	0	0
2008-08-09	0.392116	17.4513	415.905	16.3428	0	0	0	0
2008-08-10	0.119137	5.30363	57.6859	3.94898	0	0	0	0
2009-06-15	0.069902	3.11262	84.9462	2.81216	13.5527	1.18707	309.408	0.706121
2009-06-16	0.369783	16.4677	580.264	16.5388	145.241	7.58395	1734.72	3.06992
2009-06-17	0.261696	11.6542	566.182	13.6797	109.531	6.19076	1123.83	1.59672
2009-06-18	0.207752	9.25181	265.091	8.51823	78.1937	3.85786	868.652	1.06074
2009-06-19	0.153337	6.82851	180.919	6.09995	61.4956	3.38181	657.515	0.895074
2009-06-20	0.155885	6.9419	236.691	6.87143	59.6216	3.11493	655.338	0.490584
2009-06-21	0.131832	5.87089	109.125	4.6549	50.4333	2.92616	560.658	0.664868
2009-06-22	0.0606769	2.70207	61.7837	2.28925	20.8284	1.28244	259.774	0.345118
2009-06-23	0.0875432	3.89852	85.5645	3.25746	28.3508	1.60291	372.591	0.32884
2009-06-24	0.18514	8.24452	766.846	14.3298	57.514	3.08485	744.475	0.509219
2009-06-25	0.245805	10.946	923.661	17.8257	77.4055	4.30538	962.306	0.773055
2009-06-26	0.191919	8.54643	820.578	15.1803	54.8029	3.34759	744.539	0.690301
2009-06-27	0.225557	10.0444	2803.76	41.2009	64.3499	3.49033	789.079	0.644499
2009-06-28	0.208797	9.29777	4443.21	61.6063	45.2986	2.93241	684.735	0.869487
2009-06-29	0.208884	9.3015	7555.03	101.129	42.8539	2.676	631.85	0.543044
2009-06-30	0.190743	8.49337	4411.9	60.761	29.1947	1.51634	549.937	0.75251
2009-07-01	0.171171	7.62111	2061.25	30.4224	31.0425	2.33854	469.435	0.437857
2009-07-02	0.13646	6.07561	1201.7	18.6453	23.9162	1.71045	365.3	0.302807
2009-07-03	0.117706	5.2401	921.906	14.6269	20.0752	1.5303	334.485	0.270812
2009-07-04	0.0777961	3.46396	345.481	6.3167	12.9021	0.972277	233.886	0.185347
2009-07-05	0.0395926	1.76286	73.2452	1.91198	6.47045	0.526974	134.846	0.132856
2009-07-06	0.0386467	1.72069	93.1649	2.14151	5.52284	0.483666	121.577	0.117582
2009-07-07	0.0376505	1.67633	98.4318	2.1837	6.24089	0.607336	124.876	0.105887
2009-07-08	0.0427265	1.90232	80.8197	2.08589	7.09705	0.591574	149.276	0.113571
2009-07-09	0.0353891	1.57566	80.2734	1.89701	4.91207	0.410638	113.513	0.0735856
2009-07-10	0.0281277	1.25241	43.7909	1.25362	3.93455	0.31836	93.3679	0.0552294
2009-07-11	0.0245345	1.09226	43.5633	1.16163	3.04824	0.412403	76.9264	0.0442527
2009-07-12	0.0363826	1.61998	73.8634	1.84024	4.17923	0.345309	115.12	0.0617425
2009-07-13	0.0332173	1.47906	44.1278	1.38411	4.60918	0.374531	121.223	0.0687845
2009-07-14	0.0457257	2.03546	143.275	2.95345	5.99717	0.473689	142.571	0.0668473
2009-07-15	0.096716	4.3052	483.736	8.5417	10.2657	0.915011	121.634	0.0994366
2009-07-16	0.0539984	2.40392	134.678	3.0494	5.64755	0.479143	132.477	0.0608511
2009-07-17	0.0682129	3.03707	284.369	5.30295	6.00558	0.520758	186.222	0.134548
2009-07-18	0.225818	10.0549	7731.59	103.791	97.0315	4.73037	1241.52	0.655346
2009-07-19	0.208243	9.27204	2059.9	31.3244	101.17	5.22314	1434.16	0.233409
2009-07-20	0.767081	34.1525	121278	1559.25	316.533	14.9883	5263.53	0.919849
2009-07-21	0.129963	5.78501	2509.78	35.0969	58.4909	3.59603	946.739	0.287328
2009-07-22	0.0372699	1.65926	594.701	8.47688	11.6601	0.811792	282.483	0.169982
2009-07-23	0.0370956	1.65139	627.865	8.89374	11.5542	0.852546	254.571	0.137176
2009-07-24	0.0692371	3.08256	1388.49	19.3507	26.1238	1.46621	589.649	0.146439
2009-07-25	0.0444077	1.97701	244.944	4.21196	13.8529	0.958823	329.177	0.0907268
2009-07-26	0.639465	28.4663	123814	1588.3	251.718	12.6632	4899.02	0.609527
2009-07-27	0.715626	31.8573	33252.5	440.052	312.767	17.6185	5446.32	1.10403
2009-07-28	0.128537	5.72126	118.458	4.69171	45.3996	3.25727	1001.43	0.400172
2010-06-14	0.326187	14.5257	3250.78	54.0432	105.699	7.60929	1801.95	0.517074
2010-06-15	0.432731	19.2713	5123.73	86.2149	192.212	10.9472	1935.64	0.133906
2010-06-16	1.05876	47.1505	10946.5	182.486	405.836	22.1282	3121.25	0.496028
2010-06-17	0.992662	44.2067	7533.97	122.242	320.079	16.3813	2502.17	0.474423
2010-06-18	0.459029	20.4421	3248	52.3051	128.062	6.95836	1563.98	0.143957
2010-06-19	0.471574	21.0006	7347.21	125.522	111.068	6.51497	1580.83	0.127313
2010-06-20	0.351823	15.6677	5337.61	91.0717	101.315	8.15262	542.803	0.0796303
2010-06-21	0.368925	16.4291	9564.43	166.514	80.2297	6.52484	622.136	0.0311578
2010-06-22	0.283269	12.6146	6760.22	117.408	54.2475	4.12027	506.474	0.219051
2010-06-23	0.183967	8.1924	3739.77	64.6038	30.4544	2.09811	613.225	0.112673
2010-06-24	0.171233	7.62517	6562.61	115.295	30.092	2.05644	328.299	0.162268
2010-06-25	0.197285	8.78469	13745.4	243.535	31.517	2.4963	374.651	0.145508
2010-06-26	0.143779	6.40202	6003.83	105.641	21.8201	1.66197	118.777	0.0115342
2010-06-27	0.106977	4.76308	1661.54	28.382	15.3801	1.08788	46.0505	0.0153603
2010-06-28	0.110761	4.93104	1884.73	32.329	20.9674	1.7551	202.182	0.0896515
2010-06-29	0.0953485	4.24468	1042.07	17.4411	17.6872	1.70735	95.7892	0.0327083
2010-06-30	0.0725774	3.2307	385.472	5.97753	13.1872	1.44916	118.449	0.0212249
2010-07-01	0.0605764	2.69646	362.081	5.71135	9.68776	0.986506	129.397	0
2010-07-02	0.0522726	2.32676	332.834	5.29338	7.22164	0.597061	68.3406	0.0215126
2010-07-03	0.0533999	2.37685	317.236	4.99984	7.52503	0.852622	132.922	0.0492157
2010-07-04	0.0406433	1.80921	181.184	2.72664	6.75979	0.811526	61.5705	0.011506
2010-07-05	0.0305182	1.35845	115.73	1.6837	4.00263	0.481739	20.3918	0.0465922
2010-07-06	0.0205636	0.915364	84.1182	1.24436	2.51624	0.354509	24.8798	0.0239894
2010-07-07	0.0201642	0.8976	115.174	1.80533	2.2901	0.35618	35.3197	0.0162623
2010-07-08	0.0158928	0.707521	157.491	2.6171	1.73513	0.26853	32.7882	0
2010-07-09	0.0130179	0.579594	69.6415	1.08113	1.39265	0.224776	28.8844	0
2010-07-10	0.0166422	0.74092	135.69	2.21734	1.7438	0.287505	39.518	0.0157651
2010-07-11	0.0184127	0.819635	205.491	3.44428	1.84837	0.286216	61.3101	0.0266202
2010-07-12	0.014748	0.656545	106.517	1.71922	1.41566	0.158386	63.1951	0.0286733
2010-07-13	0.0210007	0.934888	227.108	3.79833	2.11112	0.298099	49.6657	0.0290654
2010-07-14	0.0158654	0.706381	145.971	2.41124	1.66686	0.209728	7.05869	0.0130704
2010-07-15	0.0161575	0.719341	99.3173	1.57243	2.99025	0.65054	29.8879	0.0120496
2010-07-16	0.0126449	0.562928	71.3399	1.11627	2.26178	0.285252	15.4068	0.0103204
2010-07-17	0.0116657	0.519289	65.4391	1.0231	2.01433	0.295689	6.84861	0
2010-07-18	0.0113452	0.50496	152.946	2.59355	1.88864	0.319911	14.3244	0
2010-07-19	0.0110116	0.490097	64.5904	1.01622	1.76486	0.27115	21.3419	0.00926243
2010-07-20	0.0105446	0.469365	49.3982	0.750211	1.73556	0.275283	26.9296	0.0214894
2010-07-21	0.0128571	0.572444	61.1852	0.931809	2.17171	0.337588	40.7519	0.0415893
2010-07-22	0.00883644	0.393407	20.5236	0.255067	1.30515	0.206835	29.3122	0.0259782
2010-07-23	0.00791859	0.352464	84.9614	1.42017	1.00162	0.13177	27.4362	0.0209451
2010-07-24	0.00754707	0.335921	36.1326	0.550855	1.21545	0.183492	23.9065	0.0187826
2010-07-25	0.0080703	0.359181	29.1466	0.419156	1.18781	0.172438	16.3645	0.0126112
2010-07-26	0.00752927	0.33509	23.9622	0.333231	1.00377	0.158924	6.68468	0.00479326
2010-07-27	0.00905309	0.402945	27.5363	0.377841	1.26968	0.201544	23.6633	0.0232499
2012-06-07	0.0518768	2.31023	147.855	1.94704	20.605	1.80843	397.627
2012-06-08	0.372276	16.5757	1202.88	16.2702	129.454	11.0179	3631.69
2012-06-09	0.474449	21.1287	1551.65	21.0375	144.949	11.9985	4448.01
2012-06-10	0.113427	5.05124	361.722	4.87989	30.6137	2.47774	1003.12
2012-06-11	0.150942	6.72164	857.464	12.5868	36.2683	2.89288	1195.58
2012-06-12	0.162631	7.24208	2130.8	33.1139	35.1349	2.7903	895.875
2012-06-13	0.138175	6.15288	4890.51	78.0325	27.1599	2.17266	643.642
2012-06-14	0.0595807	2.65307	378.829	5.62225	10.7978	0.880026	278.111
2012-06-15	0.0184245	0.820322	52.6512	0.693762	3.12157	0.261637	96.6891
2012-06-16	0.0666084	2.96565	583.084	8.87046	10.6927	0.927125	380.005
2012-06-17	0.0729404	3.24788	441.217	6.51751	11.2278	1.00879	414.574
2012-06-18	0.0669183	2.97968	308.752	4.4236	9.97138	0.926077	396.243
2012-06-19	0.0580361	2.58408	289.493	4.18836	8.42367	0.803749	324.692
2012-06-20	0.0479515	2.13499	196.743	2.77293	6.79594	0.660072	267.559
2012-06-21	0.0358211	1.59487	141.883	1.98902	4.94802	0.483307	207.024
2012-06-22	0.0310908	1.38419	291.895	4.46007	4.1583	0.40213	138.647
2012-06-23	0.0274971	1.22403	198.089	2.97146	3.52268	0.330998	126.691
2012-06-24	0.0250268	1.11408	95.2339	1.32656	3.03789	0.273259	115.358
2012-06-25	0.0265218	1.18062	119.111	1.70045	3.02058	0.2582	117.776
2012-06-26	0.0258095	1.14887	114.346	1.62942	2.73435	0.223148	106.046
2012-06-27	0.0234116	1.0421	108.646	1.55779	2.29114	0.182809	89.642
2012-06-28	0.0206789	0.920411	105.239	1.5262	1.86048	0.152633	86.5256
2012-06-29	0.0144572	0.643323	111.224	1.67691	1.19389	0.108747	70.0924
2012-06-30	0.0176501	0.785274	169.05	2.58612	1.34234	0.147227	66.0711
2012-07-01	0.0164082	0.73	191.239	2.9563	1.16321	0.160124	61.6437
2012-07-02	0.01138	0.506254	162.499	2.53416	0.769742	0.132524	53.0582
2012-07-03	0.00866373	0.385361	49.3902	0.725266	0.579097	0.120191	48.5572
2012-07-04	0.00800128	0.355858	75.224	1.1495	0.552399	0.130522	37.9564
2012-07-05	0.008962	0.39863	26.0618	0.34477	0.670137	0.168809	54.4676
2012-07-06	0.0106042	0.471765	30.7712	0.406873	0.89705	0.226026	75.59
2012-07-07	0.0119659	0.532178	34.5271	0.455953	1.17914	0.283066	80.0877
2012-07-08	0.0146134	0.650283	42.9986	0.570317	1.67581	0.378622	112.941
2012-07-09	0.0318583	1.41822	524.146	8.21592	4.15941	0.897128	264.077
2012-07-10	0.0251132	1.11761	93.9814	1.30552	3.61012	0.76579	279.838
2012-07-11	0.0105264	0.468277	31.6085	0.421109	1.59813	0.347323	107.789
2012-07-12	0.00919745	0.40915	26.7812	0.354389	1.40097	0.328817	104.433
2012-07-13	0.0123505	0.549499	36.2241	0.480122	1.76388	0.479759	154.722
2012-07-14	0.0124329	0.55321	36.2459	0.479764	1.5278	0.526712	180.841
2012-07-15	0.0118442	0.527013	34.4659	0.456013	1.18588	0.549491	203.855
2012-07-16	0.0127113	0.565583	37.0474	0.490343	1.0697	0.648492	295.01
2012-07-17	0.0101592	0.452017	30.0377	0.398836	0.85941	0.572182	291.244
2012-07-18	0.0210196	0.935519	137.568	2.04699	2.33445	1.31146	801.997
2012-07-19	0.0260956	1.16124	86.5387	1.17646	4.51898	1.80879	1003.93
2012-07-20	0.0230212	1.0246	77.7676	1.06093	6.45839	1.7766	803.711
2012-07-21	0.0182402	0.811761	67.0313	0.928311		0	731.196
2012-07-22	0.0240868	1.07213	99.6205	1.40574		0	1023.74
2012-07-23	0.0263753	1.17404	86.8611	1.17927		0	1074.29
2012-07-24	0.382345	17.0215	12457.6	198.51		0	14867.2
2012-07-25	0.201464	8.96888	637.333	8.58415		0	5223.88
2012-07-26	0.0277515	1.23507	79.3046	1.04496		0	0
2014-06-13	1.44756	64.4648	4608.86	64.8384
2014-06-14	0.96119	42.7964	2969.62	41.1847
2014-06-15	0.747685	33.2929	2181.38	29.3872
2014-06-16	0.555993	24.7552	1636.45	22.1481
2014-06-17	0.618694	27.5454	1863.03	25.5117
2014-06-18	0.745168	33.1808	2480.22	35.5956
2014-06-19	0.702045	31.2547	2598.21	38.9231
2014-06-20	0.676386	30.1137	16015.9	315.861
2014-06-21	0.718341	31.9798	3032.48	47.53			2903.22
2014-06-22	0.725686	32.308	2688.67	40.2949			4475.21
2014-06-23	0.601628	26.7929	1858.74	25.7783			2583.22
2014-06-24	0.46894	20.8836	2805.03	48.0313			1703.42
2014-06-25	0.295384	13.1545	2014.66	35.3591			1013.84
2014-06-26	0.22417	9.98297	3870.77	75.076			769.263
2014-06-27	0.226561	10.0894	8300.28	166.274			752
2014-06-28	0.146279	6.51418	3704.56	73.2719			463.486
2014-06-29	0.0779325	3.47048	896.094	16.8388			269.84
2014-06-30	0.064997	2.89443	491.709	8.7775			232.334
2014-07-01	0.0471587	2.09998	239.297	3.94879			168.089
2014-07-02	0.0357502	1.5919	142.216	2.18618			126.893
2014-07-03	0.0351309	1.56432	134.795	2.04617			120.293
2014-07-04	0.0346047	1.54074	160.113	2.57867			119.62
2014-07-05	0.0198645	0.884471	68.8696	1.0056			79.4632
2014-07-06	0.0132855	0.591473	63.0276	1.02208			53.5065
2014-07-07	0.015632	0.695908	74.908	1.21801			63.6969
2014-07-08	0.0140285	0.624528	57.3691	0.89006			58.5783
2014-07-09	0.0121551	0.541132	58.4338	0.950953			50.4233
2014-07-10	0.0106036	0.472013	59.4363	1.00387			42.426
2014-07-11	0.012693	0.565005	62.5032	1.0236			48.5612
2014-07-12	0.010272	0.457246	44.2674	0.698287			43.4733
2014-07-13	0.0192747	0.858115	80.593	1.25937			80.3226
2014-07-14	0.0117446	0.522815	49.9767	0.785274			59.5694
2014-07-15	0.0167748	0.746809	65.1004	0.992212			93.8161
2014-07-16	0.00937637	0.417423	39.1221	0.610919			53.7176
2014-07-17	0.00720846	0.320909	34.4883	0.560548			38.5206
2014-07-18	0.0126941	0.565125	105.905	1.91765			62.6835
2014-07-19	0.0157009	0.699043	135.458	2.46392			92.5727
2014-07-20	0.00480794	0.214014	58.8456	1.11223			23.8104
2014-07-21	0.0052003	0.231511	37.812	0.670779			32.4572
2014-07-22	0.00438163	0.195058	43.7148	0.809402			26.3477
2014-07-23	0.00765205	0.340671	148.262	2.89507			48.8707
2014-07-24	0.00693335	0.308701	69.0443	1.27812			49.9961
2014-07-25	0.0028711	0.127795	12.6576	0.201038			17.1715
2014-07-26	0.00290019	0.129097	15.6696	0.26248			18.0035
2014-07-27	0.00711944	0.316989	14.3755	0.148076			43.5754
2014-07-28	0.0034806	0.154949	8.77562	0.108394			23.7415
2014-07-29	0.00624738	0.278147	23.2688	0.349415			43.4416
2014-07-30	0.00449907	0.200289	13.2325	0.179025			33.543
2014-07-31	0.00400768	0.178396	17.5334	0.277843			28.3943
2014-08-01	0.00674971	0.30051	33.2396	0.544366			42.2055
2016-06-08	0.202257	9.00718	1093.06	18.525	102.797	5.67937	817.785
2016-06-09	0.700226	31.1837	4632.82	79.2395	322.568	17.8307	2864.54
2016-06-10	0.262672	11.6977	613.883	9.71749	108.504	6.00165	1018.93
2016-06-11	0.753823	33.5704	4590.64	78.2419	332.973	16.5716	3135.85
2016-06-12	0.366248	16.3103	626.275	9.46107	135.151	7.34137	1548.12
2016-06-13	0.861075	38.3462	4833.6	82.0727	252.875	14.6041	3358.52
2016-06-14	0.815854	36.332	6876.63	118.647	227.259	12.3533	2847.05
2016-06-15	0.645348	28.739	11636.6	204.159	170.495	11.0706	1950.88
2016-06-16	0.199455	8.88233	4147.89	72.9139	47.7087	3.09919	596.564
2016-06-17	0.145342	6.47247	1468.1	25.4629	30.9795	1.69213	435.442
2016-06-18	0.14966	6.6646	858.84	14.5982	28.8354	1.83874	410.58
2016-06-19	0.153303	6.82676	919.46	15.6604	26.7666	2.12096	402.393
2016-06-20	0.154035	6.85934	911.195	15.5099	24.8073	1.93374	413.777
2016-06-21	0.182616	8.13182	1626.4	28.109	28.1629	2.15726	496.852
2016-06-22	0.128985	5.74355	690.608	11.6988	19.1347	1.12836	349.311
2016-06-23	0.142439	6.34209	650.52	10.9233	19.6549	1.67188	368.46
2016-06-24	0.110157	4.90449	409.089	6.7745	13.9748	1.1789	299.394
2016-06-25	0.151739	6.75477	588.491	9.77636	18.3595	1.55912	409.788
2016-06-26	0.124643	5.5483	387.579	6.32492	15.7553	1.07907	348.317
2016-06-27	0.0602661	2.68304	74.0632	1.04079	8.54988	0.602188	176.771
2016-06-28	0.039333	1.7511	56.8968	0.831631	5.68354	0.389656	123.757
2016-06-29	0.0385457	1.71613	74.2831	1.14473	5.14087	0.374193	113.094
2016-06-30	0.0330607	1.47194	54.4194	0.816418	3.79769	0.294918	98.4677
2016-07-01	0.0314847	1.40167	60.08	0.924434	3.00304	0.282517	97.1302
2016-07-02	0.0288547	1.28446	70.9455	1.12995	2.34546	0.182902	92.1324
2016-07-03	0.0255538	1.13756	47.0858	0.720449	1.96309	0.20847	74.7282
2016-07-04	0.0195158	0.868752	46.4846	0.737553	1.51537	0.15165	60.3626
2016-07-05	0.0245922	1.09448	70.1563	1.13553	1.90039	0.168462	79.8042
2016-07-06	0.0180255	0.802253	28.5208	0.42466	1.28457	0.132367	62.0944
2016-07-07	0.0156982	0.698629	23.6686	0.349008	0.994629	0.119219	58.4811
2016-07-08	0.0132495	0.589655	19.8716	0.292699	0.78645	0.100682	53.2464
2016-07-09	0.0118911	0.529203	25.7402	0.403415	0.755245	0.0873609	51.7249
2016-07-10	0.0127935	0.569255	26.9222	0.420299	0.945945	0.0961077	63.8496
2016-07-11	0.0111633	0.496771	17.8978	0.267172	0.97354	0.084804	66.3534
2016-07-12	0.0109088	0.48551	18.5664	0.280246	1.08974	0.136264	66.9571
2016-07-13	0.009285	0.41328	10.8806	0.150916	1.0081	0.161407	60.8492
2016-07-14	0.0150677	0.670707	19.29	0.273974	1.65465	0.261932	109.84
2016-07-15	0.0112606	0.501129	5.86508	0.0525419	1.15653	0.170192	89.5839
2016-07-16	0.00861346	0.383407	4.24337	0.0358659	0.830138	0.143133	79.7066
2016-07-17	0.00973569	0.433358	3.3913	0.0155311	0.99762	0.201669	90.2685
2016-07-18	0.0066929	0.297953	2.43128	0.0124551	0.864365	0.11684	62.425
2016-07-19	0.00739507	0.329179	2.42312	0.00907644	1.26187	0.129235	72.1689
2016-07-20	0.00800407	0.356326	2.84053	0.0137018	1.7424	0.144603	74.3786
2016-07-21	0.00698043	0.310768	3.61697	0.0322363	1.82228	0.142197	65.2296
2016-07-22	0.00815784	0.363165	4.16557	0.0365793	2.37787	0.165622	76.2701
2016-07-23	0.0353142	1.57211	89.0606	1.42265	10.5844	0.993759	329.236
2016-07-24	0.0177497	0.789997	0	0	4.96926	0.386743	172.842
2016-07-25	0.0126207	0.561712	0	0	3.03102	0.284384	131.665
2016-07-26	0.0103772	0.461919	2.40629	0	1.98954	0.22896	115.903
2016-07-27	0.0112725	0.501757	5.66164	0.0488659	1.68259	0.264299	134.235
2016-07-28	0.0107705	0.479405	3.96284	0.0209391	1.51147	0.242418	133.036
2016-07-29	0.00961836	0.428102	3.30685	0.0145681	1.88228	0.218394	122.311
2016-07-30	0.00786219	0.350013	2.74827	0.0127129	2.60237	0.19715	100.691
2016-07-31	0.148268	6.60071	3729.5	65.7023	74.3426	3.80725	1764.74
2016-08-01	0.135419	6.02825	356.047	5.71401	87.6112	4.69296	1499.28
2016-08-02	0.0563785	2.51	37.6584	0.410689	39.8998	1.49585	643.137
2016-08-03	0.0270045	1.20227	23.9622	0.302167	16.8428	0.68616	313.337
2016-08-04	0.0160581	0.715007	6.10709	0.0347569	5.37902	0.394165	188.047
2017-06-23	0.241917	10.7734	519.71	17.0841	27.4021	2.83705	906.089	1.06976
2017-06-24	0.784475	34.9357	910.529	44.8627	113.365	9.50595	2711.95	0
2017-06-25	1.99128	88.6792	4513.16	143.823	327.74	24.1295	6682.35	0
2017-06-26	1.79237	79.8211	7784.58	180.08	314.484	20.3719	6050.71	2.16683
2017-06-27	1.38351	61.6129	12510.3	227.421	247.748	16.6139	4774.57	0
2017-06-28	1.24298	55.3542	8568.05	167.988	220.493	14.9263	4369.75	0
2017-06-29	1.50042	66.8186	25223.7	405.164	258.625	16.2564	5256.47	1.82426
2017-06-30	1.45101	64.6178	38191.9	579.486	240.822	17.5624	4903.7	0
2017-07-01	0.996593	44.381	37795.1	555.275	159.653	12.0623	3222.72	0
2017-07-02	1.14341	50.9186	58180.9	838.601	179.601	16.5523	3643.76	2.15623
2017-07-03	0.941514	41.9271	53862	771.505	148.614	10.4632	3122.73	0
2017-07-04	0.783101	34.8715	27797.9	410.474	125.831	8.70276	2765.35	0
2017-07-05	0.748246	33.3171	23751.2	353.996	121.959	8.82451	2765.18	4.3828
2017-07-06	0.638228	28.417	13332.1	207.742	103.874	6.82118	2370.3	0
2017-07-07	0.557453	24.8184	6089.07	105.891	89.3134	6.21917	2033.54	0
2017-07-08	0.529487	23.5725	5774.2	100.451	82.7118	5.78708	1905.43	3.81193
2017-07-09	0.40056	17.8325	2158.75	45.9434	60.6406	4.44631	1456.99	0
2017-07-10	0.222746	9.91649	775.289	19.7663	32.458	2.43681	827.929	0
2017-07-11	0.160743	7.15635	436.391	12.5902	22.3415	1.80269	604.46	0.571155
2017-07-12	0.11291	5.02707	254.902	8.14145	14.8154	1.22956	419.317	0
2017-07-13	0.106833	4.75658	274.795	8.16043	13.1706	1.14074	386.073	0
2017-07-14	0.130195	5.79654	292.633	9.37026	15.141	1.36899	458.308	0.160267
2017-07-15	0.110996	4.94201	173.411	6.95394	12.3323	1.15747	385.744	0
2017-07-16	0.107657	4.7931	319.153	8.7978	11.5804	1.1006	371.726	0
2017-07-17	0.0947827	4.21991	250.359	7.32916	9.97857	0.956502	323.148	0.260699
2017-07-18	0.102311	4.55455	310.812	8.46304	10.6304	1.02901	340.22	0
2017-07-19	0.0984489	4.38254	248.031	7.44929	10.1747	0.980331	322.679	0
2017-07-20	0.102093	4.54429	189.858	6.809	10.5762	1.00646	343.761	0.21997
2017-07-21	0.0791503	3.52364	114.291	4.83141	8.27921	0.781997	288.966	0
2017-07-22	0.0877468	3.90608	136.081	5.48367	9.32921	0.853374	351.873	0
2017-07-23	0.0476276	2.12066	56.5793	2.7414	5.1767	0.467878	203.955	0.042552
2017-07-24	0.052749	2.34851	80	3.27196	5.87567	0.507955	229.602	0
2017-07-25	0.0833664	3.71174	148.053	5.46513	9.42137	0.793988	358.33	0
2017-07-26	0.0736278	3.27827	113.154	4.5873	8.23807	0.687672	312.448	0.155288
2017-07-27	0.0711477	3.16752	169.682	5.2534	7.61787	0.668006	305.149	0
2017-07-28	0.0514374	2.29031	85.2706	3.28934	5.16986	0.514464	228.186	0
2017-07-29	0.0532949	2.37277	133.532	4.0226	5.05594	0.495809	248.493	0.120492
2017-07-30	0.0538633	2.39767	138.087	4.10808	4.96056	0.711511	265.826	0
2017-07-31	0.0508543	2.26393	176.368	4.50412	4.64006	0.672274	263.412	0
2017-08-01	0.0372494	1.65841	74.7248	2.55849	3.37605	0.446063	197.855	0.178876
2017-08-02	0.0520904	2.31848	137.416	4.02554	4.64026	0.705448	275.672	0
2017-08-03	0.0490256	2.18228	89.7785	3.25079	4.28172	0.664595	258.176	0
2017-08-04	0.0406694	1.81042	61.9494	2.52634	3.5235	0.426229	220.601	0.154818
2017-08-05	0.0264339	1.17681	41.4661	1.65838	2.32141	0.385893	155.851	0
2017-08-06	0.00948471	0.42227	14.8523	0.594685	0.854627	0.138688	62.2719	0
2017-08-07	0.00351667	0.156563	4.64314	0.208747	0.324653	0.0625758	25.5184	0.026814
2017-08-08	0.00154042	0.0685907	1.22721	0.0804678	0.143688	0.0201347	12.0028	0
2017-08-09	0.00237314	0.105662	1.95615	0.124859	0.217874	0.0310593	18.9735	0
2017-08-10	0.00247493	0.110161	1.99872	0.129652	0.214647	0.0363732	19.0306	0.0268334
