# Supplementary material for: Emerging dominance of summer rainfall driving High Arctic terrestrial-aquatic connectivity
Source: Nat Commun. 2021 Mar 4;12:1448. doi: 10.1038/s41467-021-21759-3 (PMC7933336; doi:10.1038/s41467-021-21759-3)
Supplement: Supplementary file 5 — Supplementary Data 3 [file 41467_2021_21759_MOESM5_ESM.xlsx]

## Sheet: All_Rainfall_Events
Year	End Date	Total Rainfall (mm)	Duration (min)	Duration (hr)	intensity (mm/h)
2003	2020-06-17	5.2	1560	26	0.2
2003	2020-07-09	0.8	180	3	0.27
2003	2020-07-19	8.2	3120	52	0.16
2003	2020-07-26	8.4	2760	46	0.18
2003	2020-07-28	8.2	1080	18	0.46
2003	2020-08-26	21.2	4200	70	0.3
2004	2020-06-28	4.8	540	9	0.53
2004	2020-07-02	2.6	360	6	0.43
2004	2020-07-08	8.2	1440	24	0.34
2004	2020-07-11	1.6	840	14	0.11
2004	2020-07-20	2.4	480	8	0.3
2004	2020-07-24	1.6	360	6	0.27
2004	2020-08-08	8.4	960	16	0.53
2004	2020-08-12	4.6	3060	51	0.09
2004	2020-08-15	13.6	1860	31	0.44
2005	2020-06-21	1.4	300	5	0.28
2005	2020-07-01	5.2	2820	47	0.11
2005	2020-07-05	11.4	1320	22	0.52
2005	2020-07-07	2.8	1020	17	0.16
2005	2020-07-11	7.8	1500	25	0.31
2005	2020-07-15	8.4	1440	24	0.35
2005	2020-07-19	2.8	900	15	0.19
2005	2020-07-22	2.8	360	6	0.47
2005	2020-08-17	2	660	11	0.18
2005	2020-08-28	4	420	7	0.57
2006	2020-06-30	12.2	2280	38	0.32
2006	2020-07-02	5.8	4680	78	0.07
2006	2020-07-23	1.4	240	4	0.35
2006	2020-08-23	2.6	480	8	0.33
2006	2020-08-26	4.8	1560	60	0.08
2007	2020-06-23	4.6	840	14	0.33
2007	2020-06-30	10.4	3240	54	0.19
2007	2020-07-22	11.8	2280	38	0.31
2007	2020-07-30	2.6	1680	28	0.09
2007	2020-08-01	2.2	1560	26	0.08
2008	2020-06-28	2	480	8	0.25
2008	2020-07-21	10	960	16	0.63
2008	2020-07-31	12	720	12	1.02
2008	2020-08-02	7.2	1140	19	0.38
2008	2020-08-06	6.6	1380	23	0.29
2008	2020-08-09	9.2	2820	47	0.2
2009	2020-07-20	28.2	4500	75	0.38
2009	2020-07-23	4.2	2160	36	0.12
2009	2020-07-27	12.8	1980	33	0.39
2009	2020-08-31	4	2880	48	0.08
2010	2020-06-16	4.8	2460	41	0.12
2010	2020-07-08	2	780	13	0.15
2010	2020-07-14	5.2	2820	47	0.11
2010	2020-07-21	2.4	1440	24	0.1
2010	2020-08-03	9	1440	24	0.38
2010	2020-08-23	4.2	1620	27	0.16
2010	2020-08-31	2.4	720	12	0.2
2011	2020-06-28	5.4	1380	23	0.23
2011	2020-07-01	10.8	2520	42	0.26
2011	2020-08-20	5	1980	33	0.15
2011	2020-08-23	3.2	840	14	0.23
2012	2020-07-10	9.4	1500	25	0.38
2012	2019-07-19	1.6	1020	17	0.09
2012	2020-07-25	6	1260	21	0.29
2013	2020-06-30	5	1560	26	0.19
2013	2020-07-08	16.4	1800	30	0.55
2013	2020-07-25	7.8	1680	28	0.28
2013	2020-08-07	4.8	960	16	0.3
2013	2020-08-14	4.2	660	11	0.38
2014	2020-07-13	4	3960	66	0.06
2014	2020-07-24	2.8	660	11	0.25
2015	2020-06-19	2	600	10	0.2
2015	2020-06-24	9.6	3840	64	0.15
2015	2020-07-25	3.8	660	11	0.35
2015	2020-08-02	6	2400	40	0.15
2015	2020-08-26	4.8	1680	28	0.17
2016	2020-06-06	6.8	1500	25	0.272
2016	2020-06-11	3.6	420	7	0.51
2016	2020-07-04	3.4	1080	18	0.188889
2016	2020-07-14	6.4	2100	35	0.182857
2016	2020-07-19	3.4	2220	37	0.0918919
2016	2020-07-23	8.4	1500	25	0.336
2016	2020-08-01	9.6	1680	28	0.342857
2016	2020-08-19	4.2	960	16	0.2625
2017	2020-07-21	2.2	300	5	0.44
2017	2020-07-25	3.4	1320	22	0.15
2017	2020-07-29	1.6	1140	19	0.08
2017	2020-08-08	1.2	660	11	0.11
2017	2020-08-12	9.4	1020	7	0.55
2017	2020-08-21	5.8	540	9	0.64
2017	2020-08-24	5	600	10	0.5
2018	2020-06-11	2.8	1140	19	0.14
2018	2020-06-29	3.2	900	15	0.21
2018	2020-07-14	4	420	7	0.57
2018	2020-07-23	6.2	600	10	0.62
2018	2020-07-26	5.2	420	7	0.74
2018	2020-08-01	15.6	2400	40	0.39
2018	2020-08-08	2.6	960	16	0.16
2018	2020-08-14	9.2	660	11	0.84
2019	2020-06-15	3.2	720	12	0.27
2019	2020-06-26	13	3000	50	0.26
2019	2020-06-29	6	1440	24	0.25
2019	2020-07-06	3.2	1320	22	0.15
2019	2020-07-16	9.2	4980	83	0.11
2019	2020-07-31	11.2	3360	56	0.2
2019	2020-08-06	30.2	3480	58	0.52

## Sheet: GS
						Flux									DOM optical properties
Year	Date	Rainfall (mm/hr)	Duration (mins)	Runoff (mm)	Stream Power (W)	SS (kg)	POC (kg)	DOC (kg)	TDN (kg)	Major ions (kg)	DIN (kg)	POC:DOC	DOC:TDN	% DIN	α254 (m-1)	α350 (m-1)	BIX	FI	β:α	HIX	Peak ratio A:T	Peak ratio C:A	Peak Ratio C:M	Peak Ratio C:T	SR	SUVA254 (L mg-C−1 m−1)
2006	2006-06-30	0.32	2280
2007	2007-06-22	0.33	840	1.6	0.107857	0.6	0.01	1	0.05	4.6	0.003	0.01	20	6
2007	2007-06-30	0.19	3240	4.5	0.110732	1.4	0.02	2.9	0.1	11.7	0.001	0.00689655	29	1
2007	2007-07-20	0.31	2280
2007	2007-07-29	0.31	1800
2008	2008-06-24	0.25	480	4.5		1.01	0.03	3.19	0.17	24.84	0.01	0.00940439	18.7647	5.88235
2008	2008-07-21	0.63	960
2008	2008-07-31	1.02	720
2008	2008-08-02	0.38	1140
2008	5-6 Aug	0.29	1380
2008	2008-08-07	0.44	840
2009	17-21 Jul	0.38	4500	9.2	0.594795	5.9	0.1	10.5	0.4	79.6	0.004	0.00952381	26.25	1
2009	2009-07-24	0.12	2160	1.4	0.0915737	0.14	0.002	1.9	0.09	15.33	0.002	0.00105263	21.1111	2.22222
2009	26-28 Jul	0.39	1980	8	0.52053	5.8	0.1	9.4	0.4	80.1	0.011	0.0106383	23.5	2.75
2010	14-15 Jun	0.12	2460	7.7	0.498869	11.8	0.1	11.2	0.6	29	0.025	0.00892857	18.6667	4.16667
2010	2010-07-08	0.15	780
2010	13-14 Jul	0.11	2820	3.9	0.252501	2.54	0.03	4.2	0.26	12.98	0.02	0.00714286	16.1538	7.69231
2010	2010-07-21	0.1	1440	1.2	0.126242	1.24	0.02	1.62	0.1	5.52	0.01	0.0123457	16.2	10
2012	9-10 Jul	0.38	1500	1.9	0.11825	278.8	5.4	43.6	2.8	1125.3	0.7	0.123853	15.5714	25
2012	2012-07-19	0.09	1020	1.9	0.10528	76	1.5	36.6	5.1	3882	4.3	0.0409836	7.17647	84.3137
2012	24-25 Jul	0.29	1260	4.3	0.343225	1307.1	25.5			7752.1	2.5
2014	2014-07-13	0.06	3960	8.3		2791.4	59.7	98.5	5.5	2684.6	0.5	0.606091	17.9091	9.09091	9.94399	5.00495	0.533745	1.43463	0.533745	0.93164	Inf	0.574043	1.3517	Inf	0.410156	0.906348
2014	2014-07-25	0.25	660	3		766.4	16.4	34.7	2	1179.3	0.1	0.472622	17.35	5
2016	2016-06-11	0.51	420												6.38008	3.12494	0.541396	1.45758	0.541277	0.938511	Inf	0.553968	1.30589	Inf	0.415523	0.535537
2016	2016-07-04	0.19	1080												7.53969	3.57674	0.577536	1.43379	0.570091	0.917592	Inf	0.562979	1.30127	Inf	0.459058	0.605821
2016	2016-07-14	0.18	2100												10.7652	5.52583	0.600463	1.45963	0.595196	0.909666	Inf	0.545224	1.22749	Inf	0.395926	0.503165
2016	2016-07-20	0.09	2220
2016	2016-07-23	0.34	1500	1.3	0.0841216	0.08	0.003	0.52	0.02	3.43	0.01	0.00576923	26	50	11.5806	5.63392	0.680865	1.47808	0.627867	0.928439	Inf	0.533808	1.25265	Inf	0.474907	0.63692
2016	30 Jul - 2 Aug	0.34	1680	5.5	0.356535	1.35	0.02	7.1	0.33	37.33	0.04	0.0028169	21.5152	12.1212	11.3419	5.36989	0.556873	1.45759	0.553425	0.93098	Inf	0.548723	1.32467	Inf	0.441591	0.607257
2017	2017-07-21	0.5	240	1.5		3.4	0.03	1.2	0.1	10.2	0.0003	0.025	12	0.3
2017	2017-07-25	0.15	1320
2017	2017-08-08	0.11	660
2017	2017-08-12	0.55	1020

## Sheet: PT
						Flux									DOM optical properties
Year	Date	Rainfall (mm/hr)	Duration (mins)	Runoff (mm)	Stream Power (W)	SS (kg)	POC (kg)	DOC (kg)	TDN (kg)	Major ions (kg)	DIN (kg)	POC:DOC	DOC:TDN	% DIN	α254 (m-1)	α350 (m-1)	BIX	FI	β:α	HIX	Peak ratio A:T	Peak ratio C:A	Peak Ratio C:M	Peak Ratio C:T	SR	SUVA254 (L mg-C−1 m−1)
2006	2006-06-30	0.32	2280
2007	2007-06-22	0.33	840	3.7	0.34343	22.1	0.3	1.9	0.1	26.3	0.013	0.157895	19	13
2007	2007-06-30	0.19	3240	11.6	1.08784	40.5	0.5	10.6	0.6	152	0.004	0.0471698	17.6667	0.666667
2007	2007-07-20	0.31	2280
2007	2007-07-29	0.31	1800
2008	2008-06-24	0.25	480	3.2	0.251489	956.3	12.1	1.6	0.1	76.1		7.5625	16
2008	2008-07-21	0.63	960
2008	2008-07-31	1.02	720
2008	2008-08-02	0.38	1140
2008	5-6 Aug	0.29	1380
2008	2008-08-07	0.44	840
2009	17-21 Jul	0.38	4500	12.3	1.16087	1474.9	14.6	10.2	0.5	470.2	0.014	1.43137	20.4	2.8
2009	2009-07-24	0.12	2160	1.9	0.175598	50.4	0.7			88.2
2009	26-28 Jul	0.39	1980	9.8	0.924933	3888.6	38.6	11.4	0.5	274.2	0.009	3.38596	22.8	1.8
2010	14-15 Jun	0.12	2460
2010	2010-07-08	0.15	780
2010	13-14 Jul	0.11	2820
2010	2010-07-21	0.1	1440
2012	9-10 Jul	0.38	1500	1.8	0.171763	7.8	0.1	1.1	0.1	83.8		0.0909091	11
2012	2012-07-19	0.09	1020	2.2	0.209238	24.5	0.3	3	0.3	409.3	0.007	0.1	10	2.33333
2012	24-25 Jul	0.29	1260	7.2	0.684231	886.9	12			691.3	0.004
2014	2014-07-13	0.06	3960		0										2.84488	1.06738	0.615053	1.6023	0.602993	0.787665	1.40553	0.561197	0.903054	0.78878	0.528544	0.70307
2014	2014-07-25	0.25	660		0
2016	2016-06-11	0.51	420												6.79141	3.12664	0.551697	1.46918	0.551697	0.907516	11.0919	0.546933	1.2999	6.06652	0.582437	0.859373
2016	2016-07-04	0.19	1080
2016	2016-07-14	0.18	2100
2016	2016-07-20	0.09	2220
2016	2016-07-23	0.34	1500	4	0.376104			5	0.3	161.5	0.002		16.6667	0.666667	21.1456	9.17957	0.75627	1.50642	0.752299	0.819553	3.74087	0.471149	0.925691	1.7625	0.639839	1.00572
2016	30 Jul - 2 Aug	0.34	1680	3.3	0.311148	0.2	0.0472								20.5079	9.0785	0.594033	1.50816	0.585649	0.928002	Inf	0.525	1.23466	Inf	0.632951	1.05982
2017	2017-07-21	0.5	240	0.9	0.0874096	0.4	0.001	1.2	0.1	53.6	0.003	0.000833333	12	3	14.9829	6.50145	0.657212	1.55106	0.653562	0.92018	Inf	0.516578	1.15096	Inf	0.504261	1.12005
2017	2017-07-25	0.15	1320	0.5	0.0456867
2017	2017-08-08	0.11	660
2017	2017-08-12	0.55	1020

## Sheet: WR
						Flux									DOM optical properties
Year	Date	Rainfall (mm/hr)	Duration (mins)	Runoff (mm)	Stream Power (W)	SS (kg)	POC (kg)	DOC (kg)	TDN (kg)	Major ions (kg)	DIN (kg)	POC:DOC	DOC:TDN	% DIN	α254 (m-1)	α350 (m-1)	BIX	FI	β:α	HIX	Peak ratio A:T	Peak ratio C:A	Peak Ratio C:M	Peak Ratio C:T	SR	SUVA254 (L mg-C−1 m−1)
2006	2006-06-30	0.32	2280	25	117.074	199718	70882.5	801	468.6	33.2		88.4925	1.70935
2007	2007-06-22	0.33	840	5.3		6706.7	76.5	97	6.6	992.8		0.78866	14.697
2007	2007-06-30	0.19	3240	12.3	57.6288	32776.4	373.7	237.7	15.1	1933.3	0.5	1.57215	15.7417	3.31126
2007	2007-07-20	0.31	2280	16.7	78.0828	33440.6	430	602	37.7	12515.8	2	0.714286	15.9682	5.30504
2007	2007-07-29	0.31	1800	8.8	41.3743	19734.2	225			9059.9
2008	2008-06-24	0.25	480
2008	2008-07-21	0.63	960	0.3	1.30523	65.8	1.2	4.4	0.4	209.4	0.2	0.272727	11	50
2008	2008-07-31	1.02	720	2.5	4.28027	5596.9	105.2	106.4	6.4	2209	1.3	0.988722	16.625	20.3125
2008	2008-08-02	0.38	1140	1.6	7.57838	3636	68.4	74.4	4.1	1482.1	0.6	0.919355	18.1463	14.6341
2008	5-6 Aug	0.29	1380	15.4		31271.1	587.9	248.5	15.2	8485.1	1.7	2.36579	16.3487	11.1842
2008	2008-08-07	0.44	840		71.9865
2009	17-21 Jul	0.38	4500	21.2	99.1816	223209	2544.6	717.6	55.1	9600.8	1.3	3.54599	13.0236	2.35935
2009	2009-07-24	0.12	2160	1.6	7.40065	1516	17.3	45.1	2.7	874.1	0.1	0.383592	16.7037	3.7037
2009	26-28 Jul	0.39	1980	20.2	94.8704	127117	1449.1	614.6	33.1	12416	3.6	2.35779	18.568	10.8761
2010	14-15 Jun	0.12	2460
2010	2010-07-08	0.15	780
2010	13-14 Jul	0.11	2820	1	4.62969	98.8	1.4	10.5	0.6	238.4	0.1	0.133333	17.5	16.6667
2010	2010-07-21	0.1	1440	0.3	1.62797	35	0.5	3.7	0.2	109.7		0.135135	18.5
2012	9-10 Jul	0.38	1500	1.9	8.85049	278.8	5.4	43.6	2.8	1125.3	0.7	0.123853	15.5714	25
2012	2012-07-19	0.09	1020	1.9	8.74936	76	1.5	36.6	5.1	3882	4.3	0.0409836	7.17647	84.3137
2012	24-25 Jul	0.29	1260	4.3	20.0389	1307.1	25.5			7752.1	2.5
2014	2014-07-13	0.06	3960	8.3	38.7859	2791.4	59.7	98.5	5.5	2684.6	0.5	0.606091	17.9091	9.09091	3.05574	1.33058	0.602106	1.47158	0.602106	0.841282	7.21218	0.564064	1.20155	4.06813	0.629709	0.894106
2014	2014-07-25	0.25	660	3	14.004	766.4	16.4	34.7	2	1179.3	0.1	0.472622	17.35	5	2.50912	1.0839	0.630765	1.51465	0.630765	0.866089	12.6393	0.56375	1.22011	7.12542	0.602966	1.083
2016	2016-06-11	0.51	420	6.9	32.207	8450.6	117.5	244.8	13.2	2602.8	5.6	0.479984	18.5455	42.4242	6.49749	3.10627	0.743031	1.61388	0.736198	0.909962	29.1749	0.550515	1.06151	16.0612	0.385443	0.540344
2016	2016-07-04	0.19	1080	1.3	6.11283	101.1	1.4	15.4	0.8	282.5	0.3	0.0909091	19.25	37.5	3.15753	1.3821	0.681032	1.54767	0.671001	0.789681	6.05303	0.554114	1.19294	3.35407	0.81501	0.810315
2016	2016-07-14	0.18	2100	0.8	3.55528	49.4	0.7	13.5	0.6	233.4	0.1	0.0518519	22.5	16.6667	4.09875	1.94097	0.673588	1.49125	0.665118	0.843652	4.06083	0.538286	1.15325	2.18589	0.504266	0.661492
2016	2016-07-20	0.09	2220		1.63522										2.7462	1.17943	0.722389	1.5366	0.715111	0.84453	6.24899	0.540912	1.0819	3.38015	0.630876	0.786572
2016	2016-07-23	0.34	1500	1.8	8.45161	154	2.1	31.9	2.4	868.7	0.7	0.0658307	13.2917	29.1667	2.58412	1.112	0.740009	1.54031	0.731793	0.813579	4.27179	0.537104	1.02383	2.29439	0.645475	0.712422
2016	30 Jul - 2 Aug	0.34	1680	6.8	31.7815	4906.5	68.2	202.9	9.5	5436.1	2.8	0.336126	21.3579	29.4737	4.97114	2.258	0.61269	1.52631	0.605217	0.91542	Inf	0.57502	1.24685	Inf	0.476555	0.553048
2017	2017-07-21	0.5	240	0.7	3.20533	175.9	2.1	7.1	0.5	200.2	0.1	0.295775	14.2	20
2017	2017-07-25	0.15	1320	0.3	1.29152	68.8	0.8	4.2	0.2	92.4	0.03	0.190476	21	15
2017	2017-08-08	0.11	660	0.9	4.1784	50.6	0.6	6.9	0.6	382.7	0.1	0.0869565	11.5	16.6667	2.95553	1.07476	0.763826	1.55356	0.747774	0.794043	4.95318	0.530974	1.02159	2.63001	0.774927	1.29971
2017	2017-08-12	0.55	1020	0.8	3.85465	374.7	4.4	15.6	0.9	331.9	0.2	0.282051	17.3333	22.2222	1.72448	0.897179	0.579976	1.49435	0.579976	0.856908	15.7801	0.545596	1.26185	8.60953	0.246789	#VALUE!

## Sheet: ER
						Flux									DOM optical properties
Year	Date	Rainfall (mm/hr)	Duration (mins)	Runoff (mm)	Stream Power (W)	SS (kg)	POC (kg)	DOC (kg)	TDN (kg)	Major ions (kg)	DIN (kg)	POC:DOC	DOC:TDN	% DIN	α254 (m-1)	α350 (m-1)	BIX	FI	β:α	HIX	Peak ratio A:T	Peak ratio C:A	Peak Ratio C:M	Peak Ratio C:T	SR	SUVA254 (L mg-C−1 m−1)
2006	2006-06-30	0.32	2280	15.5	92.8001	123753	1986.8	547.4	39.1	4879		3.62952	14
2007	2007-06-22	0.33	840	3.1		10500.4	166.5	92	5.1	1035.9	2.6	1.80978	18.0392	50.9804
2007	2007-06-30	0.19	3240	4.3	18.6201	16839.6	267.8	179.9	10.5	1664.5	1	1.4886	17.1333	9.52381
2007	2007-07-20	0.31	2280	7.9	25.9239	38521.1	614.9	100	7.7	13999.7	2	6.149	12.987	25.974
2007	2007-07-29	0.31	1800		47.0158
2008	2008-06-24	0.25	480
2008	2008-07-21	0.63	960	0.01	0.0321965	0.5	0.03	0.1	0.03	9.1	0.02	0.3	3.33333	66.6667
2008	2008-07-31	1.02	720	0.05	0.285335	64.8	1.1	1.7	0.3	104.9	0.2	0.647059	5.66667	66.6667
2008	2008-08-02	0.38	1140	0.9	5.60607	643.1	12.8	69.5	4.9	1469.3	1.5	0.184173	14.1837	30.6122
2008	5-6 Aug	0.29	1380	6.2		3832.1	78.3	405.3	28.1	10993.2	3.6	0.19319	14.4235	12.8114
2008	2008-08-07	0.44	840		77.0939
2009	17-21 Jul	0.38	4500	10.4	62.3016	133864	1734.8	579.2	29.1	9072.2	2.1	2.99517	19.9038	7.21649
2009	2009-07-24	0.12	2160	0.5	3.08256	1388.5	19.4	26.1	1.5	589.6	0.1	0.743295	17.4	6.66667
2009	26-28 Jul	0.39	1980	11.4	68.0219	157430	2037.3	623.7	34.5	11675.9	2	3.26647	18.0783	5.7971
2010	14-15 Jun	0.12	2460
2010	2010-07-08	0.15	780	0.3	1.60512	272.7	4.4	4	0.6	68.1	0.016	1.1	6.66667	2.66667
2010	13-14 Jul	0.11	2820	0.3	1.64127	373.1	6.2	3.8	0.5	56.7	0.042	1.63158	7.6	8.4
2010	2010-07-21	0.1	1440	0.1	0.572444	61.2	0.9	2.2	0.3	40.8	0.042	0.409091	7.33333	14
2012	9-10 Jul	0.38	1500	0.4	2.53582	618.1	9.5	7.8	1.7	543.9		1.21795	4.58824
2012	2012-07-19	0.09	1020	0.5	3.12136	301.9	4.3	13.3	4.9	2609.6		0.323308	2.71429
2012	24-25 Jul	0.29	1260	4.3	25.9904	13095	207.1			20091.1
2014	2014-07-13	0.06	3960	0.4	2.54516	234.8	3.6			287.4	0.7
2014	2014-07-25	0.25	660	0.1	0.649373	217.3	4.2			98.9
2016	2016-06-11	0.51	420	5.6	33.5704	4590.6	78.2	333	16.6	3135.9		0.234835	20.0602		0.277641	0.11565	0.549873	1.47255	0.54517	0.922869	Inf	0.576157	1.26003	Inf	1.02405	0.0252157
2016	2016-07-04	0.19	1080	0.2	1.09448	70.2	1.1	1.9	0.2	79.8		0.578947	9.5		3.23816	1.10689	0.716021	1.50387	0.705454	0.763911	1.36206	0.524101	1.08834	0.713859	1.00017	1.57216
2016	2016-07-14	0.18	2100	0.1	0.670707	19.3	0.3	1.7	0.3	109.8		0.176471	5.66667
2016	2016-07-20	0.09	2220	0.1	0.356326	2.84	0.01	1.7	0.1	74.4		0.00588235	17
2016	2016-07-23	0.34	1500	0.4	2.36211	89.1	1.4	15.6	1.4	502.1		0.0897436	11.1429		5.61853	2.56668	0.671921	1.55528	0.667184	0.900003	30.0573	0.562197	1.14666	16.8981	0.440478	0.705307
2016	30 Jul - 2 Aug	0.34	1680	2.5	15.139	4123.2	71.8	201.9	10	3907.2		0.355622	20.19		9.69988	4.34187	0.668161	1.52501	0.664145	0.901696	35.8191	0.541445	1.13323	19.3941	0.441426	0.562479
2017	2017-07-21	0.5	240	0.7	3.90608	136.1	5.5	9.3	0.9	351.9		0.591398	10.3333
2017	2017-07-25	0.15	1320	0.6	3.71174	148.1	5.5	9.4	0.8	358.3		0.585106	11.75
2017	2017-08-08	0.11	660	0.05	0.284414	5.2	0.3	0.6	0.1	50		0.5	6
2017	2017-08-12	0.55	1020
