# Supplementary material for: Emerging dominance of summer rainfall driving High Arctic terrestrial-aquatic connectivity
Source: Nat Commun. 2021 Mar 4;12:1448. doi: 10.1038/s41467-021-21759-3 (PMC7933336; doi:10.1038/s41467-021-21759-3)
Supplement: Supplementary file 6 — Supplementary Data 4 [file 41467_2021_21759_MOESM6_ESM.xlsx]

## Sheet: Processing Notes
Processing Notes
All data in these files were extracted from the raw data, not data files that have been edited by any other individual. All data complied by Casey Beel and Scott Lamoureux
Below is a year by year summary of the sources of data that have been used to construct this composite record based on significant correlations (p < 0.05) across CBAWO sites
2003	Rainfall	WestMet
	Air Temperature	Primarily WestMet, extended beyond 9/25/03 23:00 using MainMet Data. Records are in good agreeance - no offsets needed
2004	Rainfall	WestMet
	Air Temperature	Primarily WestMet, extended beyond 9/25/03 04:00 using MainMet Data. Records are in good agreeance - no offsets needed
2005	Rainfall	WestMet
	Air Temperature	WestMet
2006	Rainfall	WestMet
	Air Temperature	WestMet
2007	Rainfall	WestMet
	Air Temperature	WestMet
2008	Rainfall	WestMet
	Air Temperature	WestMet
2009	Rainfall	WestMet
	Air Temperature	Primarily WestMet, data gap between 4/27/09 11:00 and 06/04/09 20:00 filled using EastMet Data as records have better correlation than with MainMet. Last year of EastMet Data
2010	Rainfall	WestMet
	Air Temperature	Primarily WestMet, extended beyond 09/15/10 13:00 using MainMet Data. Due to systematic differences between the two sites, MainMet Data was adjusted by -1.5 degC to account for the average difference in temperature between the two sites. Data gap between 08/04/10 21:00 to 08/05/10 14:00 also filled using adjusted (-1.5 DegC) MainMet Data.
2011	Rainfall	WestMet
	Air Temperature	WestMet, data gap from 01/01/11 00:00 to 08/06/11 14:00 filled using adjusted (-1.5 DegC) MainMet Data to account for average difference in temperature between the two sites
2012	Rainfall	WestMet. No data exists beyond the end of July. MainMet Data unable to be used here. This gap in the record can therefore not be filled using any other data
	Air Temperature	WestMet, data gap from 12/10/12 13:00 to 05/16/13 14:00 at both stations. This gap in the record can not be filled.
2013	Rainfall	WestMet, any early season rainfall prior to 05/16/13 14:00 unable to be accounted for.
	Air Temperature	WestMet, data gap to 05/16/13 14:00
2014	Rainfall	WestMet
	Air Temperature	WestMet
2015	Rainfall	WestMet
	Air Temperature	WestMet
2016	Rainfall	WestMet
	Air Temperature	WestMet
2017	Rainfall	WestMet no issues
	Air Temperature	WestMet no issues
2018	Rainfall	WestMet , removed total 0.8 mm April and May prec prior to melt
	Air Temperature	WestMet no issues, short gap May 23 while logger serviced, no prec during this interval assumed based on observations
2019	Rainfall	West met data gap from 13/04/2019 to 09/06/2019 can not be filled. Data from 09/06/2019 filled with WestMet_New
	Air Temperature	WestMet, data gap from 13/04/2019 07:00 AM to 09/06/2019 11:00 AM filled with MainMet data (r = 0.99). Data gap from 09/06/2019 11:00 AM to 10/08/2019 10:00AM filled with WestMet_New

## Sheet: Daily Climate
Year	Date	Daily mean Air Temp. (Deg C)	Total daily rainfall (mm)
2003	2003-06-08	-4.756	0
2003	2003-06-09	-4.83333	0
2003	2003-06-10	-6.565	0
2003	2003-06-11	-4.98333	0
2003	2003-06-12	-0.385	0
2003	2003-06-13	-0.61	0
2003	2003-06-14	-1.97	0
2003	2003-06-15	-1.97	0
2003	2003-06-16	-0.91	4
2003	2003-06-17	-2.04833	1.2
2003	2003-06-18	-0.685	0
2003	2003-06-19	-0.91	0.4
2003	2003-06-20	-0.235	0
2003	2003-06-21	-1.06	0
2003	2003-06-22	-0.985	0
2003	2003-06-23	-0.835	0.4
2003	2003-06-24	-1.06	0
2003	2003-06-25	-2.9	0
2003	2003-06-26	0.51	0
2003	2003-06-27	1.95833	0
2003	2003-06-28	2.81667	0
2003	2003-06-29	1.385	0
2003	2003-06-30	3.02833	0
2003	2003-07-01	1.815	0.2
2003	2003-07-02	4.22167	0
2003	2003-07-03	0.95	0.2
2003	2003-07-04	2.74667	0.2
2003	2003-07-05	3.73667	0
2003	2003-07-06	4.15167	0
2003	2003-07-07	2.46	0
2003	2003-07-08	5.81	0
2003	2003-07-09	1.17	0.8
2003	2003-07-10	1.67167	0
2003	2003-07-11	11.185	0
2003	2003-07-12	9.81667	0
2003	2003-07-13	10.9233	0
2003	2003-07-14	7.83	0
2003	2003-07-15	9.745	0
2003	2003-07-16	1.67167	0.2
2003	2003-07-17	2.38833	0.2
2003	2003-07-18	0.803333	7.4
2003	2003-07-19	-0.16	0.4
2003	2003-07-20	-0.235	0
2003	2003-07-21	1.385	0.2
2003	2003-07-22	-0.01	0
2003	2003-07-23	2.31667	0
2003	2003-07-24	1.6	0.4
2003	2003-07-25	4.425	7
2003	2003-07-26	1.385	1
2003	2003-07-27	0.876667	0
2003	2003-07-28	0.583333	8.2
2003	2003-07-29	0.065	0
2003	2003-07-30	0.73	0.4
2003	2003-07-31	0.656667	0
2003	2003-08-01	-0.535	0.8
2003	2003-08-02	-0.385	0
2003	2003-08-03	1.6	0
2003	2003-08-04	2.31667	0
2003	2003-08-05	1.09667	0
2003	2003-08-06	-0.835	0
2003	2003-08-07	0.065	0
2003	2003-08-08	2.60333	0
2003	2003-08-09	-1.36167	0.4
2003	2003-08-10	-2.36167	0
2003	2003-08-11	-3.05667	0
2003	2003-08-12	-1.74333	0.4
2003	2003-08-13	-0.46	0.2
2003	2003-08-14	-1.51	0
2003	2003-08-15	-0.385	0
2003	2003-08-16	-0.91	0.4
2003	2003-08-17	-0.76	0
2003	2003-08-18	-0.61	0
2003	2003-08-19	-0.46	0
2003	2003-08-20	0.065	0
2003	2003-08-21	0.51	0.4
2003	2003-08-22	0.0616667	0
2003	2003-08-23	0.73	8.4
2003	2003-08-24	0.29	6.4
2003	2003-08-25	0.065	6
2003	2003-08-26	-1.36	0.4
2003	2003-08-27	0.215	0
2003	2003-08-28	-0.61	0
2003	2003-08-29	1.09667	0
2003	2003-08-30	1.815	0
2003	2003-08-31	-0.085	0
2003	2003-09-01	2.96	0
2003	2003-09-02	0.36	0
2003	2003-09-03	-0.61	0
2003	2003-09-04	0.656667	12.6
2003	2003-09-05	-0.16	1.2
2003	2003-09-06	-1.97	0
2003	2003-09-07	-2.44	0
2003	2003-09-08	-4.82	0
2003	2003-09-09	-0.31	3.2
2003	2003-09-10	-2.12667	8
2003	2003-09-11	-0.16	1.6
2003	2003-09-12	-1.51	2.4
2003	2003-09-13	-5.14833	0
2003	2003-09-14	-3.45	0
2003	2003-09-15	-4.01	0
2003	2003-09-16	-6.65	0
2003	2003-09-17	-6.65	0
2003	2003-09-18	-3.85	0
2003	2003-09-19	-2.44	0
2003	2003-09-20	-2.67	0
2003	2003-09-21	-4.73833	0
2003	2003-09-22	-6.31	0
2003	2003-09-23	-6.31	0
2003	2003-09-24	-7.33	0
2003	2003-09-25	-6.52625	0
2003	2003-09-26	-6.785	0
2003	2003-09-27	-6.03542	0
2003	2003-09-28	-5.72917	0
2003	2003-09-29	-4.2575	0
2003	2003-09-30	-3.47292	0
2003	2003-10-01	-7.92625	0
2003	2003-10-02	-11.3462	0
2003	2003-10-03	-4.96417	0
2003	2003-10-04	-2.92208	0
2003	2003-10-05	-6.01792	0
2003	2003-10-06	-12.6067	0
2003	2003-10-07	-15.32	0
2003	2003-10-08	-18.1625	0
2003	2003-10-09	-18.5667	0
2003	2003-10-10	-14.5258	0
2003	2003-10-11	-17.7892	0
2003	2003-10-12	-20.8325	0
2003	2003-10-13	-18.7738	0
2003	2003-10-14	-18.5667	0
2003	2003-10-15	-17.3712	0
2003	2003-10-16	-8.93375	0
2003	2003-10-17	-9.935	0
2003	2003-10-18	-16.6537	0
2003	2003-10-19	-10.545	0
2003	2003-10-20	-5.3625	0
2003	2003-10-21	-7.44	0
2003	2003-10-22	-13.7704	0
2003	2003-10-23	-18.6646	0
2003	2003-10-24	-18.3192	0
2003	2003-10-25	-17.8346	0
2003	2003-10-26	-20.6725	0
2003	2003-10-27	-15.0804	0
2003	2003-10-28	-22.2338	0
2003	2003-10-29	-20.5717	0
2003	2003-10-30	-17.69	0
2003	2003-10-31	-15.5583	0
2003	2003-11-01	-16.2129	0
2003	2003-11-02	-22.5346	0
2003	2003-11-03	-24.555	0
2003	2003-11-04	-23.9292	0
2003	2003-11-05	-15.1812	0
2003	2003-11-06	-12.1804	0
2003	2003-11-07	-24.2013	0
2003	2003-11-08	-23.0633	0
2003	2003-11-09	-23.6533	0
2003	2003-11-10	-24.4896	0
2003	2003-11-11	-23.0712	0
2003	2003-11-12	-18.1725	0
2003	2003-11-13	-20.2662	0
2003	2003-11-14	-14.9196	0
2003	2003-11-15	-17.4442	0
2003	2003-11-16	-19.0838	0
2003	2003-11-17	-15.3096	0
2003	2003-11-18	-17.7933	0
2003	2003-11-19	-18.6983	0
2003	2003-11-20	-26.425	0
2003	2003-11-21	-29.6425	0
2003	2003-11-22	-23.3637	0
2003	2003-11-23	-25.0529	0
2003	2003-11-24	-22.0796	0
2003	2003-11-25	-19.6571	0
2003	2003-11-26	-24.8142	0
2003	2003-11-27	-30.2204	0
2003	2003-11-28	-32.1846	0
2003	2003-11-29	-32.9229	0
2003	2003-11-30	-29.0917	0
2003	2003-12-01	-30.5408	0
2003	2003-12-02	-20.6917	0
2003	2003-12-03	-24.44	0
2003	2003-12-04	-31.7496	0
2003	2003-12-05	-31.8892	0
2003	2003-12-06	-32.0704	0
2003	2003-12-07	-29.925	0
2003	2003-12-08	-29.89	0
2003	2003-12-09	-31.6808	0
2003	2003-12-10	-30.1867	0
2003	2003-12-11	-27.7621	0
2003	2003-12-12	-31.1617	0
2003	2003-12-13	-33.7592	0
2003	2003-12-14	-34.5748	0
2003	2003-12-15		0
2003	2003-12-16		0
2003	2003-12-17		0
2003	2003-12-18		0
2003	2003-12-19		0
2003	2003-12-20		0
2003	2003-12-21		0
2003	2003-12-22		0
2003	2003-12-23		0
2003	2003-12-24		0
2003	2003-12-25		0
2003	2003-12-26		0
2003	2003-12-27		0
2003	2003-12-28		0
2003	2003-12-29		0
2003	2003-12-30		0
2003	2003-12-31		0
2004	2004-01-01		0
2004	2004-01-02		0
2004	2004-01-03		0
2004	2004-01-04		0
2004	2004-01-05		0
2004	2004-01-06		0
2004	2004-01-07		0
2004	2004-01-08		0
2004	2004-01-09		0
2004	2004-01-10		0
2004	2004-01-11		0
2004	2004-01-12		0
2004	2004-01-13		0
2004	2004-01-14		0
2004	2004-01-15		0
2004	2004-01-16		0
2004	2004-01-17		0
2004	2004-01-18		0
2004	2004-01-19		0
2004	2004-01-20		0
2004	2004-01-21		0
2004	2004-01-22		0
2004	2004-01-23		0
2004	2004-01-24		0
2004	2004-01-25		0
2004	2004-01-26		0
2004	2004-01-27		0
2004	2004-01-28		0
2004	2004-01-29		0
2004	2004-01-30		0
2004	2004-01-31		0
2004	2004-02-01		0
2004	2004-02-02		0
2004	2004-02-03		0
2004	2004-02-04		0
2004	2004-02-05		0
2004	2004-02-06		0
2004	2004-02-07		0
2004	2004-02-08		0
2004	2004-02-09		0
2004	2004-02-10		0
2004	2004-02-11		0
2004	2004-02-12		0
2004	2004-02-13		0
2004	2004-02-14		0
2004	2004-02-15		0
2004	2004-02-16		0
2004	2004-02-17		0
2004	2004-02-18		0
2004	2004-02-19		0
2004	2004-02-20		0
2004	2004-02-21		0
2004	2004-02-22		0
2004	2004-02-23		0
2004	2004-02-24		0
2004	2004-02-25		0
2004	2004-02-26		0
2004	2004-02-27		0
2004	2004-02-28		0
2004	2004-02-29		0
2004	2004-03-01		0
2004	2004-03-02		0
2004	2004-03-03		0
2004	2004-03-04		0
2004	2004-03-05		0
2004	2004-03-06		0
2004	2004-03-07		0
2004	2004-03-08		0
2004	2004-03-09		0
2004	2004-03-10		0
2004	2004-03-11		0
2004	2004-03-12		0
2004	2004-03-13		0
2004	2004-03-14		0
2004	2004-03-15		0
2004	2004-03-16		0
2004	2004-03-17		0
2004	2004-03-18		0
2004	2004-03-19		0
2004	2004-03-20		0
2004	2004-03-21		0
2004	2004-03-22		0
2004	2004-03-23		0
2004	2004-03-24		0
2004	2004-03-25		0
2004	2004-03-26		0
2004	2004-03-27		0
2004	2004-03-28		0
2004	2004-03-29		0
2004	2004-03-30		0
2004	2004-03-31		0
2004	2004-04-01		0
2004	2004-04-02		0
2004	2004-04-03		0
2004	2004-04-04		0
2004	2004-04-05		0
2004	2004-04-06		0
2004	2004-04-07		0
2004	2004-04-08		0
2004	2004-04-09		0
2004	2004-04-10		0
2004	2004-04-11		0
2004	2004-04-12		0
2004	2004-04-13		0
2004	2004-04-14		0
2004	2004-04-15		0
2004	2004-04-16		0
2004	2004-04-17		0
2004	2004-04-18		0
2004	2004-04-19		0
2004	2004-04-20		0
2004	2004-04-21		0
2004	2004-04-22		0
2004	2004-04-23		0
2004	2004-04-24		0
2004	2004-04-25		0
2004	2004-04-26		0
2004	2004-04-27		0
2004	2004-04-28		0
2004	2004-04-29		0
2004	2004-04-30		0
2004	2004-05-01		0
2004	2004-05-02		0
2004	2004-05-03		0
2004	2004-05-04		0
2004	2004-05-05		0
2004	2004-05-06		0
2004	2004-05-07		0
2004	2004-05-08		0
2004	2004-05-09		0
2004	2004-05-10		0
2004	2004-05-11		0
2004	2004-05-12		0
2004	2004-05-13		0
2004	2004-05-14		0
2004	2004-05-15		0
2004	2004-05-16		0
2004	2004-05-17		0
2004	2004-05-18		0
2004	2004-05-19		0
2004	2004-05-20		0
2004	2004-05-21		0
2004	2004-05-22		0
2004	2004-05-23		0
2004	2004-05-24		0
2004	2004-05-25		0
2004	2004-05-26		0
2004	2004-05-27		0
2004	2004-05-28		0
2004	2004-05-29		0
2004	2004-05-30		0
2004	2004-05-31		0
2004	2004-06-01		0
2004	2004-06-02		0
2004	2004-06-03		0
2004	2004-06-04	0.0554167	0
2004	2004-06-05		0.4
2004	2004-06-06	-1.75556	0
2004	2004-06-07	-1.06028	0
2004	2004-06-08	-1.28382	0.2
2004	2004-06-09	-1.9409	0
2004	2004-06-10	-1.10972	0
2004	2004-06-11	-0.989097	0
2004	2004-06-12	0.0416667	0
2004	2004-06-13	-1.22632	0
2004	2004-06-14	-3.01125	0
2004	2004-06-15	-2.68167	0
2004	2004-06-16	-2.4116	0
2004	2004-06-17	0.0101389	0.4
2004	2004-06-18	0.966806	0
2004	2004-06-19	-0.241597	0
2004	2004-06-20	-0.396319	0
2004	2004-06-21	0.106181	0
2004	2004-06-22	0.134722	0
2004	2004-06-23	0.409583	0
2004	2004-06-24	0.405069	0
2004	2004-06-25	0.122014	0.2
2004	2004-06-26	0.784236	0.2
2004	2004-06-27	0.660278	0
2004	2004-06-28	2.50104	4.8
2004	2004-06-29	0.986389	0
2004	2004-06-30	0.1025	0
2004	2004-07-01	1.04993	1.8
2004	2004-07-02	4.28125	0.8
2004	2004-07-03	7.00993	0
2004	2004-07-04	0.664861	0
2004	2004-07-05	2.68993	0
2004	2004-07-06	4.23896	0
2004	2004-07-07	2.87646	7.2
2004	2004-07-08	3.97222	1
2004	2004-07-09	2.25403	0
2004	2004-07-10	2.38278	1
2004	2004-07-11	1.2925	0.6
2004	2004-07-12	0.406806	0.4
2004	2004-07-13	1.8734	0
2004	2004-07-14	2.05708	0.4
2004	2004-07-15	1.0784	0
2004	2004-07-16	1.41083	0
2004	2004-07-17	0.926528	0
2004	2004-07-18	0.848681	0
2004	2004-07-19	-0.0139583	0
2004	2004-07-20	1.31118	2.4
2004	2004-07-21	6.78035	0
2004	2004-07-22	4.58799	0
2004	2004-07-23	2.65688	0
2004	2004-07-24	2.18583	1.6
2004	2004-07-25	2.62931	0
2004	2004-07-26	1.97368	0.2
2004	2004-07-27	4.5066	0.4
2004	2004-07-28	2.76743	0
2004	2004-07-29	2.05545	0
2004	2004-07-30	2.63167	0
2004	2004-07-31	2.30542	0.2
2004	2004-08-01	2.04958	2.4
2004	2004-08-02	0.876667	0
2004	2004-08-03	2.38833	8.4
2004	2004-08-04	0.29	0
2004	2004-08-05	0.14	0
2004	2004-08-06	0.73	0
2004	2004-08-07	2.03	0
2004	2004-08-08	3.73667	0
2004	2004-08-09	1.815	0.2
2004	2004-08-10	0.29	2.2
2004	2004-08-11	-0.16	0.6
2004	2004-08-12	0.803333	1.8
2004	2004-08-13	1.88667	0
2004	2004-08-14	-1.74	13.4
2004	2004-08-15	1.24	0.2
2004	2004-08-16	0.065	0
2004	2004-08-17	-0.16	0
2004	2004-08-18	-1.58833	0
2004	2004-08-19	-0.235	0
2004	2004-08-20	0.211667	0
2004	2004-08-21	4.5	0
2004	2004-08-22	0.065	0
2004	2004-08-23	-0.61	0
2004	2004-08-24	-1.51	0
2004	2004-08-25	-1.97	0
2004	2004-08-26	-2.82333	0
2004	2004-08-27	-2.04833	0
2004	2004-08-28	-1.135	0.4
2004	2004-08-29	0.363333	0
2004	2004-08-30	0.29	1.2
2004	2004-08-31	-2.67	0
2004	2004-09-01	-1.51	1.2
2004	2004-09-02	-0.76	0.4
2004	2004-09-03	-1.97	1.4
2004	2004-09-04	-2.04833	0
2004	2004-09-05	-6.65	0
2004	2004-09-06	-3.61	0.2
2004	2004-09-07	-4.33	0
2004	2004-09-08	-2.28333	0
2004	2004-09-09	-10.285	0
2004	2004-09-10	-3.37	0
2004	2004-09-11	-6.06167	0
2004	2004-09-12	-7.33	0
2004	2004-09-13	-8.02667	0
2004	2004-09-14	-6.905	0
2004	2004-09-15	-16.02	0
2004	2004-09-16	-9.735	0
2004	2004-09-17	-4.49333	0
2004	2004-09-18	-6.06	0
2004	2004-09-19	-5.31	0
2004	2004-09-20	-4.41167	0
2004	2004-09-21	-4.82	0
2004	2004-09-22	-4.33	0
2004	2004-09-23	-9.27667	0
2004	2004-09-24	-15.15	0
2004	2004-09-25	-14.9387	0
2004	2004-09-26	-12.92	0
2004	2004-09-27	-15.9383	0
2004	2004-09-28	-16.3458	0
2004	2004-09-29	-15.1321	0
2004	2004-09-30	-16.0688	0
2004	2004-10-01	-17.5708	0
2004	2004-10-02	-13.2283	0
2004	2004-10-03	-21.4546	0
2004	2004-10-04	-19.5167	0
2004	2004-10-05	-19.5362	0
2004	2004-10-06	-14.245	0
2004	2004-10-07	-15.8137	0
2004	2004-10-08	-18.5933	0
2004	2004-10-09	-16.9533	0
2004	2004-10-10	-17.5096	0
2004	2004-10-11	-18.1929	0
2004	2004-10-12	-18.3171	0.2
2004	2004-10-13	-17.4133	0
2004	2004-10-14	-18.6992	0.2
2004	2004-10-15	-16.9787	0
2004	2004-10-16	-17.4383	0
2004	2004-10-17	-17.4475	0
2004	2004-10-18	-18.3325	0
2004	2004-10-19	-17.3575	0
2004	2004-10-20	-17.0725	0
2004	2004-10-21	-15.5504	0
2004	2004-10-22	-21.3133	0
2004	2004-10-23	-19.21	0
2004	2004-10-24	-12.0729	0
2004	2004-10-25	-15.6858	0
2004	2004-10-26	-16.8146	0
2004	2004-10-27	-24.7975	0
2004	2004-10-28	-24.3413	0
2004	2004-10-29	-27.8704	0
2004	2004-10-30	-29.775	0
2004	2004-10-31	-30.4787	0
2004	2004-11-01	-28.32	0
2004	2004-11-02		0
2004	2004-11-03		0
2004	2004-11-04		0
2004	2004-11-05		0
2004	2004-11-06		0
2004	2004-11-07		0
2004	2004-11-08		0
2004	2004-11-09		0
2004	2004-11-10		0
2004	2004-11-11		0
2004	2004-11-12		0
2004	2004-11-13		0
2004	2004-11-14		0
2004	2004-11-15		0
2004	2004-11-16		0
2004	2004-11-17		0
2004	2004-11-18		0
2004	2004-11-19		0
2004	2004-11-20		0
2004	2004-11-21		0
2004	2004-11-22		0
2004	2004-11-23		0
2004	2004-11-24		0
2004	2004-11-25		0
2004	2004-11-26		0
2004	2004-11-27		0
2004	2004-11-28		0
2004	2004-11-29		0
2004	2004-11-30		0
2004	2004-12-01		0
2004	2004-12-02		0
2004	2004-12-03		0
2004	2004-12-04		0
2004	2004-12-05		0
2004	2004-12-06		0
2004	2004-12-07		0
2004	2004-12-08		0
2004	2004-12-09		0
2004	2004-12-10		0
2004	2004-12-11		0
2004	2004-12-12		0
2004	2004-12-13		0
2004	2004-12-14		0
2004	2004-12-15		0
2004	2004-12-16		0
2004	2004-12-17		0
2004	2004-12-18		0
2004	2004-12-19		0
2004	2004-12-20		0
2004	2004-12-21		0
2004	2004-12-22		0
2004	2004-12-23		0
2004	2004-12-24		0
2004	2004-12-25		0
2004	2004-12-26		0
2004	2004-12-27		0
2004	2004-12-28		0
2004	2004-12-29		0
2004	2004-12-30		0
2004	2004-12-31		0
2005	2005-01-01		0
2005	2005-01-02		0
2005	2005-01-03		0
2005	2005-01-04		0
2005	2005-01-05		0
2005	2005-01-06		0
2005	2005-01-07		0
2005	2005-01-08		0
2005	2005-01-09		0
2005	2005-01-10		0
2005	2005-01-11		0
2005	2005-01-12		0
2005	2005-01-13		0
2005	2005-01-14		0
2005	2005-01-15		0
2005	2005-01-16		0
2005	2005-01-17		0
2005	2005-01-18		0
2005	2005-01-19		0
2005	2005-01-20		0
2005	2005-01-21		0
2005	2005-01-22		0
2005	2005-01-23		0
2005	2005-01-24		0
2005	2005-01-25		0
2005	2005-01-26		0
2005	2005-01-27		0
2005	2005-01-28		0
2005	2005-01-29		0
2005	2005-01-30		0
2005	2005-01-31		0
2005	2005-02-01		0
2005	2005-02-02		0
2005	2005-02-03		0
2005	2005-02-04		0
2005	2005-02-05		0
2005	2005-02-06		0
2005	2005-02-07		0
2005	2005-02-08		0
2005	2005-02-09		0
2005	2005-02-10		0
2005	2005-02-11		0
2005	2005-02-12		0
2005	2005-02-13		0
2005	2005-02-14		0
2005	2005-02-15		0
2005	2005-02-16		0
2005	2005-02-17		0
2005	2005-02-18		0
2005	2005-02-19		0
2005	2005-02-20		0
2005	2005-02-21		0
2005	2005-02-22		0
2005	2005-02-23		0
2005	2005-02-24		0
2005	2005-02-25		0
2005	2005-02-26		0
2005	2005-02-27		0
2005	2005-02-28		0
2005	2005-03-01		0
2005	2005-03-02		0
2005	2005-03-03		0
2005	2005-03-04		0
2005	2005-03-05		0
2005	2005-03-06		0
2005	2005-03-07		0
2005	2005-03-08		0
2005	2005-03-09		0
2005	2005-03-10		0
2005	2005-03-11		0
2005	2005-03-12		0
2005	2005-03-13		0
2005	2005-03-14		0
2005	2005-03-15		0
2005	2005-03-16		0
2005	2005-03-17		0
2005	2005-03-18		0
2005	2005-03-19		0
2005	2005-03-20		0
2005	2005-03-21		0
2005	2005-03-22		0
2005	2005-03-23		0
2005	2005-03-24		0
2005	2005-03-25		0
2005	2005-03-26		0
2005	2005-03-27		0
2005	2005-03-28		0
2005	2005-03-29		0
2005	2005-03-30		0
2005	2005-03-31		0
2005	2005-04-01		0
2005	2005-04-02		0
2005	2005-04-03		0
2005	2005-04-04		0
2005	2005-04-05		0
2005	2005-04-06		0
2005	2005-04-07		0
2005	2005-04-08		0
2005	2005-04-09		0
2005	2005-04-10		0
2005	2005-04-11		0
2005	2005-04-12		0
2005	2005-04-13		0
2005	2005-04-14		0
2005	2005-04-15		0
2005	2005-04-16		0
2005	2005-04-17		0
2005	2005-04-18		0
2005	2005-04-19		0
2005	2005-04-20		0
2005	2005-04-21		0
2005	2005-04-22		0
2005	2005-04-23		0
2005	2005-04-24		0
2005	2005-04-25		0
2005	2005-04-26		0
2005	2005-04-27		0
2005	2005-04-28		0
2005	2005-04-29		0
2005	2005-04-30		0
2005	2005-05-01		0
2005	2005-05-02		0
2005	2005-05-03		0
2005	2005-05-04		0
2005	2005-05-05		0
2005	2005-05-06		0
2005	2005-05-07		0
2005	2005-05-08		0
2005	2005-05-09		0
2005	2005-05-10		0
2005	2005-05-11		0
2005	2005-05-12		0
2005	2005-05-13		0
2005	2005-05-14		0
2005	2005-05-15		0
2005	2005-05-16		0
2005	2005-05-17		0
2005	2005-05-18		0
2005	2005-05-19		0
2005	2005-05-20		0
2005	2005-05-21		0
2005	2005-05-22		0
2005	2005-05-23		0
2005	2005-05-24		0
2005	2005-05-25		0
2005	2005-05-26		0
2005	2005-05-27		0
2005	2005-05-28		0
2005	2005-05-29		0
2005	2005-05-30		0
2005	2005-05-31		0
2005	2005-06-01		0
2005	2005-06-02		0
2005	2005-06-03		0
2005	2005-06-04		0
2005	2005-06-05	0.576667	0
2005	2005-06-06	1.12	0
2005	2005-06-07	3.11833	0
2005	2005-06-08	2.02417	0
2005	2005-06-09	1.41625	0
2005	2005-06-10	1.6075	0
2005	2005-06-11	3.21708	0
2005	2005-06-12	1.4875	0
2005	2005-06-13	1.0925	0
2005	2005-06-14	0.595417	0
2005	2005-06-15	2.25667	0
2005	2005-06-16	1.86292	0
2005	2005-06-17	1.61583	0
2005	2005-06-18	2.8825	0
2005	2005-06-19	3.43208	0.2
2005	2005-06-20	2.54417	0
2005	2005-06-21	1.47083	1.4
2005	2005-06-22	2.24792	0
2005	2005-06-23	1.95708	0
2005	2005-06-24	1.17583	0
2005	2005-06-25	0.77	0
2005	2005-06-26	1.66958	0.4
2005	2005-06-27	1.59167	0
2005	2005-06-28	5.31042	0
2005	2005-06-29	4.23042	0.2
2005	2005-06-30	2.39833	1.8
2005	2005-07-01	2.38042	3.2
2005	2005-07-02	4.48417	0
2005	2005-07-03	4.52125	0
2005	2005-07-04	2.11833	9.2
2005	2005-07-05	2.82667	2.2
2005	2005-07-06	3.69875	0
2005	2005-07-07	1.75875	2.8
2005	2005-07-08	5.07375	0
2005	2005-07-09	5.045	0
2005	2005-07-10	5.05292	7.4
2005	2005-07-11	4.18375	0.4
2005	2005-07-12	4.13125	0.2
2005	2005-07-13	2.90667	0
2005	2005-07-14	0.395833	8.2
2005	2005-07-15	1.03167	0.2
2005	2005-07-16	1.88458	0
2005	2005-07-17	4.29458	0
2005	2005-07-18	1.41292	0
2005	2005-07-19	0.507083	2.8
2005	2005-07-20	0.0633333	0
2005	2005-07-21	1.3125	0
2005	2005-07-22	1.77708	2.8
2005	2005-07-23	4.29917	0
2005	2005-07-24	3.72083	0
2005	2005-07-25	4.11875	0
2005	2005-07-26	2.05958	0.6
2005	2005-07-27	3.9625	0
2005	2005-07-28	5.14917	0.2
2005	2005-07-29	4.94917	0
2005	2005-07-30	4.80708	0
2005	2005-07-31	1.93167	0
2005	2005-08-01	0.505	0
2005	2005-08-02	0.757917	0
2005	2005-08-03	0.44625	0
2005	2005-08-04	1.77917	0
2005	2005-08-05	3.58	0.2
2005	2005-08-06	4.04208	0
2005	2005-08-07	6.77792	0.2
2005	2005-08-08	7.36208	0
2005	2005-08-09	5.46958	0
2005	2005-08-10	4.85458	0
2005	2005-08-11	5.635	0
2005	2005-08-12	3.14958	0
2005	2005-08-13	0.712917	0
2005	2005-08-14	0.109167	0
2005	2005-08-15	3.12875	0
2005	2005-08-16	4.04667	1.8
2005	2005-08-17	3.59	0.2
2005	2005-08-18	5.55333	0.2
2005	2005-08-19	2.535	0
2005	2005-08-20	0.06375	0.6
2005	2005-08-21	0.94625	3.4
2005	2005-08-22	1.54292	0.4
2005	2005-08-23	0.565	0.6
2005	2005-08-24	0.297917	0.2
2005	2005-08-25	-0.7625	1.8
2005	2005-08-26	0.325417	1.2
2005	2005-08-27	1.01125	4.8
2005	2005-08-28	0.0633333	7.4
2005	2005-08-29	-1.63375	0
2005	2005-08-30	-2.47625	0
2005	2005-08-31	-1.61667	0.2
2005	2005-09-01	-0.704583	0
2005	2005-09-02	-1.41833	0
2005	2005-09-03	0.26625	4.4
2005	2005-09-04	0.339583	0.6
2005	2005-09-05	-0.38875	0
2005	2005-09-06	-1.6175	0
2005	2005-09-07	-3.08958	0
2005	2005-09-08	-3.59375	0
2005	2005-09-09	-1.93458	0
2005	2005-09-10	-5.34	0.8
2005	2005-09-11	-7.62708	0
2005	2005-09-12	-3.93833	0
2005	2005-09-13	-3.88917	0
2005	2005-09-14	-6.54167	0
2005	2005-09-15	-7.60375	0
2005	2005-09-16	-8.13333	0
2005	2005-09-17	-8.40792	0
2005	2005-09-18	-7.40583	0
2005	2005-09-19	-7.15625	0
2005	2005-09-20	-7.05583	0
2005	2005-09-21	-6.76542	0
2005	2005-09-22	-10.0838	0
2005	2005-09-23	-8.22667	0
2005	2005-09-24	-7.83708	0
2005	2005-09-25	-5.6625	0
2005	2005-09-26	-9.2575	0
2005	2005-09-27	-12.0729	0
2005	2005-09-28	-14.1142	0
2005	2005-09-29	-12.3954	0
2005	2005-09-30	-12.1629	0
2005	2005-10-01	-10.1271	0
2005	2005-10-02	-11.8387	0
2005	2005-10-03	-16.6563	0
2005	2005-10-04	-15.3225	0
2005	2005-10-05	-14.7471	0
2005	2005-10-06	-20.93	0
2005	2005-10-07	-14.0446	0
2005	2005-10-08	-14.4146	0
2005	2005-10-09	-18.0196	0
2005	2005-10-10	-20.2404	0
2005	2005-10-11	-20.3421	0
2005	2005-10-12	-18.1317	0
2005	2005-10-13	-17.3004	0
2005	2005-10-14	-19.1517	0
2005	2005-10-15	-22.6204	0
2005	2005-10-16	-25.0004	0
2005	2005-10-17	-24.8113	0
2005	2005-10-18	-23.5704	0
2005	2005-10-19	-15.5583	0
2005	2005-10-20	-12.8762	0
2005	2005-10-21	-15.8462	0
2005	2005-10-22	-18.2338	0
2005	2005-10-23	-9.93958	0
2005	2005-10-24	-6.42292	0
2005	2005-10-25	-7.18458	0
2005	2005-10-26	-7.77417	0
2005	2005-10-27	-9.75083	0
2005	2005-10-28	-15.6275	0
2005	2005-10-29	-21.3138	0
2005	2005-10-30	-22.8946	0
2005	2005-10-31	-22.1313	0
2005	2005-11-01	-22.4708	0
2005	2005-11-02	-23.3913	0
2005	2005-11-03	-25.08	0
2005	2005-11-04	-26.0992	0
2005	2005-11-05	-28.8954	0
2005	2005-11-06	-31.6442	0
2005	2005-11-07	-23.1088	0
2005	2005-11-08	-20.8829	0
2005	2005-11-09	-23.9	0
2005	2005-11-10	-25.6171	0
2005	2005-11-11	-23.4321	0
2005	2005-11-12	-21.635	0
2005	2005-11-13	-18.4763	0
2005	2005-11-14	-24.9996	0
2005	2005-11-15	-27.4004	0
2005	2005-11-16	-25.0508	0
2005	2005-11-17	-33.2958	0
2005	2005-11-18	-37.4038	0
2005	2005-11-19	-39.7725	0
2005	2005-11-20	-37.8333	0
2005	2005-11-21	-23.8079	0
2005	2005-11-22	-23.265	0
2005	2005-11-23	-26.0929	0
2005	2005-11-24	-30.645	0
2005	2005-11-25	-24.3704	0
2005	2005-11-26	-20.8438	0
2005	2005-11-27	-23.1179	0
2005	2005-11-28	-18.3521	0
2005	2005-11-29	-25.2129	0
2005	2005-11-30	-23.5829	0
2005	2005-12-01	-23.6217	0
2005	2005-12-02	-29.4567	0
2005	2005-12-03	-28.5421	0
2005	2005-12-04	-27.4887	0
2005	2005-12-05	-29.1771	0
2005	2005-12-06	-31.5688	0
2005	2005-12-07	-30.6092	0
2005	2005-12-08	-32.3021	0
2005	2005-12-09	-27.1442	0
2005	2005-12-10	-25.1642	0
2005	2005-12-11	-28.7033	0
2005	2005-12-12	-25.7075	0
2005	2005-12-13	-27.1996	0
2005	2005-12-14	-29.5192	0
2005	2005-12-15	-31.3029	0
2005	2005-12-16	-28.9779	0
2005	2005-12-17	-31.2642	0
2005	2005-12-18	-32.3308	0
2005	2005-12-19	-28.3217	0
2005	2005-12-20	-28.3375	0
2005	2005-12-21	-26.1971	0
2005	2005-12-22	-29.5938	0
2005	2005-12-23	-33.5588	0
2005	2005-12-24	-34.2417	0
2005	2005-12-25	-32.8171	0
2005	2005-12-26	-24.0396	0
2005	2005-12-27	-25.5417	0
2005	2005-12-28	-27.7142	0
2005	2005-12-29	-30.4487	0
2005	2005-12-30	-36.46	0
2005	2005-12-31	-36.1175	0
2006	2006-01-01	-34.7421	0
2006	2006-01-02	-33.5404	0
2006	2006-01-03	-25.2004	0
2006	2006-01-04	-24.8063	0
2006	2006-01-05	-32.8521	0
2006	2006-01-06	-27.0463	0
2006	2006-01-07	-25.31	0
2006	2006-01-08	-28.3929	0
2006	2006-01-09	-26.3117	0
2006	2006-01-10	-25.9842	0
2006	2006-01-11	-27.0467	0
2006	2006-01-12	-30.4317	0
2006	2006-01-13	-29.5787	0
2006	2006-01-14	-29.7725	0
2006	2006-01-15	-29.9658	0
2006	2006-01-16	-36.5321	0
2006	2006-01-17	-39.9796	0
2006	2006-01-18	-38.9092	0
2006	2006-01-19	-35.5629	0
2006	2006-01-20	-26.9987	0
2006	2006-01-21	-27.4779	0
2006	2006-01-22	-32.8646	0
2006	2006-01-23	-39.3788	0
2006	2006-01-24	-39.2663	0
2006	2006-01-25	-32.805	0
2006	2006-01-26	-34.4571	0
2006	2006-01-27	-34.03	0
2006	2006-01-28	-32.9054	0
2006	2006-01-29	-32.5075	0
2006	2006-01-30	-36.7083	0
2006	2006-01-31	-41.1113	0
2006	2006-02-01	-39.1938	0
2006	2006-02-02	-33.3846	0
2006	2006-02-03	-27.8308	0
2006	2006-02-04	-25.5442	0
2006	2006-02-05	-33.6171	0
2006	2006-02-06	-35.0933	0
2006	2006-02-07	-28.8512	0
2006	2006-02-08	-25.7325	0
2006	2006-02-09	-24.5596	0
2006	2006-02-10	-30.8633	0
2006	2006-02-11	-32.5408	0
2006	2006-02-12	-31.3958	0
2006	2006-02-13	-29.6429	0
2006	2006-02-14	-26.825	0
2006	2006-02-15	-22.8179	0
2006	2006-02-16	-28.5279	0
2006	2006-02-17	-21.2404	0
2006	2006-02-18	-16.065	0
2006	2006-02-19	-23.5417	0
2006	2006-02-20	-26.9954	0
2006	2006-02-21	-26.8808	0
2006	2006-02-22	-25.1704	0
2006	2006-02-23	-28.5879	0
2006	2006-02-24	-35.4187	0
2006	2006-02-25	-33.8096	0
2006	2006-02-26	-31.3917	0
2006	2006-02-27	-25.7229	0
2006	2006-02-28	-32.4812	0
2006	2006-03-01	-28.2792	0
2006	2006-03-02	-25.4271	0
2006	2006-03-03	-32.7708	0
2006	2006-03-04	-33.7688	0
2006	2006-03-05	-33.1058	0
2006	2006-03-06	-30.0287	0
2006	2006-03-07	-25.3371	0
2006	2006-03-08	-28.8821	0
2006	2006-03-09	-32.4604	0
2006	2006-03-10	-31.1775	0
2006	2006-03-11	-35.9892	0
2006	2006-03-12	-35.3667	0
2006	2006-03-13	-36.7746	0
2006	2006-03-14	-35.8567	0
2006	2006-03-15	-39.1767	0
2006	2006-03-16	-36.1633	0
2006	2006-03-17	-23.7292	0
2006	2006-03-18	-26.9012	0
2006	2006-03-19	-31.685	0
2006	2006-03-20	-27.2508	0
2006	2006-03-21	-19.9017	0
2006	2006-03-22	-24.1879	0
2006	2006-03-23	-24.0304	0
2006	2006-03-24	-20.9788	0
2006	2006-03-25	-21.0246	0
2006	2006-03-26	-26.8612	0
2006	2006-03-27	-28.8525	0
2006	2006-03-28	-25.6617	0
2006	2006-03-29	-23.0108	0
2006	2006-03-30	-23.1117	0
2006	2006-03-31	-21.6708	0
2006	2006-04-01	-25.4	0
2006	2006-04-02	-29.7212	0
2006	2006-04-03	-22.4688	0
2006	2006-04-04	-25.0463	0
2006	2006-04-05	-27.3446	0
2006	2006-04-06	-25.8421	0
2006	2006-04-07	-21.0717	0
2006	2006-04-08	-21.4192	0
2006	2006-04-09	-26.6254	0
2006	2006-04-10	-28.2754	0
2006	2006-04-11	-26.4287	0
2006	2006-04-12	-26.9079	0
2006	2006-04-13	-26.0804	0
2006	2006-04-14	-25.7563	0
2006	2006-04-15	-26.6017	0
2006	2006-04-16	-25.1783	0
2006	2006-04-17	-22.2654	0
2006	2006-04-18	-23.265	0
2006	2006-04-19	-20.2542	0
2006	2006-04-20	-20.1962	0
2006	2006-04-21	-21.7521	0
2006	2006-04-22	-23.0746	0
2006	2006-04-23	-21.9767	0
2006	2006-04-24	-14.6446	0
2006	2006-04-25	-16.1163	0
2006	2006-04-26	-18.035	0
2006	2006-04-27	-14.1133	0
2006	2006-04-28	-12.5404	0
2006	2006-04-29	-12.5208	0
2006	2006-04-30	-14.71	0
2006	2006-05-01	-14.6829	0
2006	2006-05-02	-12.5675	0
2006	2006-05-03	-16.7418	0
2006	2006-05-04	-15.515	0
2006	2006-05-05	-15.8521	0
2006	2006-05-06	-11.6354	0
2006	2006-05-07	-7.91958	0
2006	2006-05-08	-4.19667	0
2006	2006-05-09	-4.52208	0
2006	2006-05-10	-4.60583	0
2006	2006-05-11	-3.03917	0
2006	2006-05-12	-2.96625	0
2006	2006-05-13	-4.40708	0
2006	2006-05-14	-1.23458	0
2006	2006-05-15	-6.14292	0
2006	2006-05-16	-8.55542	0
2006	2006-05-17	-4.87292	0
2006	2006-05-18	-4.70958	0
2006	2006-05-19	-4.66333	0
2006	2006-05-20	-6.34875	0
2006	2006-05-21	-4.9625	0
2006	2006-05-22	-4.13875	0
2006	2006-05-23	-2.87	0
2006	2006-05-24	-3.46625	0
2006	2006-05-25	-0.967083	0
2006	2006-05-26	-1.23417	0
2006	2006-05-27	-2.37208	0
2006	2006-05-28	-2.67625	0
2006	2006-05-29	-1.1325	0
2006	2006-05-30	-1.696	0
2006	2006-05-31	-3.7	0.2
2006	2006-06-01	-5.77	0
2006	2006-06-02	-4.07958	0
2006	2006-06-03	-5.01292	0
2006	2006-06-04	-2.38208	0
2006	2006-06-05	-2.42875	1.4
2006	2006-06-06	-6.77167	0
2006	2006-06-07	-7.33042	0
2006	2006-06-08	-5.42208	0
2006	2006-06-09	-1.88542	0.8
2006	2006-06-10	-2.06708	0
2006	2006-06-11	-0.447917	2
2006	2006-06-12	1.2325	0.4
2006	2006-06-13	-0.42375	0
2006	2006-06-14	-0.666667	0
2006	2006-06-15	-1.29667	0
2006	2006-06-16	-0.105833	0.8
2006	2006-06-17	-0.0104167	0.4
2006	2006-06-18	0.10125	0
2006	2006-06-19	-0.59125	0
2006	2006-06-20	-0.449167	0
2006	2006-06-21	0.291667	0
2006	2006-06-22	-0.297083	0
2006	2006-06-23	1.1775	0
2006	2006-06-24	0.472083	1
2006	2006-06-25	0.282917	0
2006	2006-06-26	1.16042	1.8
2006	2006-06-27	0.983333	0
2006	2006-06-28	0.0758333	0
2006	2006-06-29	0.267083	1.2
2006	2006-06-30	1.92	2.2
2006	2006-07-01	3.06583	0.2
2006	2006-07-02	0.999583	2.2
2006	2006-07-03	1.975	0
2006	2006-07-04	0.484583	0
2006	2006-07-05	1.205	0
2006	2006-07-06	1.50792	0
2006	2006-07-07	1.7725	0
2006	2006-07-08	2.20708	0
2006	2006-07-09	1.89042	0
2006	2006-07-10	6.96625	0
2006	2006-07-11	6.55708	0
2006	2006-07-12	6.93125	0
2006	2006-07-13	7.31625	0
2006	2006-07-14	5.00542	0
2006	2006-07-15	4.50667	0
2006	2006-07-16	7.30167	0
2006	2006-07-17	8.56417	0
2006	2006-07-18	8.29375	0
2006	2006-07-19	8.325	0
2006	2006-07-20	6.44667	0.2
2006	2006-07-21	2.91375	0
2006	2006-07-22	1.95375	0
2006	2006-07-23	3.05458	1.4
2006	2006-07-24	4.64292	0
2006	2006-07-25	5.40292	0
2006	2006-07-26	6.09125	0
2006	2006-07-27	6.70667	0
2006	2006-07-28	7.7325	0
2006	2006-07-29	8.55958	0.2
2006	2006-07-30	7.65375	0
2006	2006-07-31	5.7675	0
2006	2006-08-01	8.87542	0
2006	2006-08-02	14.2067	0
2006	2006-08-03	10.2933	0
2006	2006-08-04	7.02125	0
2006	2006-08-05	3.2025	1.2
2006	2006-08-06	3.30042	0
2006	2006-08-07	5.85417	0
2006	2006-08-08	4.11375	0
2006	2006-08-09	2.90792	0
2006	2006-08-10	2.79375	0
2006	2006-08-11	5.52458	0
2006	2006-08-12	6.04125	0
2006	2006-08-13	2.305	0
2006	2006-08-14	2.54042	0
2006	2006-08-15	2.06542	0.4
2006	2006-08-16	2.84458	0
2006	2006-08-17	1.3925	0
2006	2006-08-18	0.156667	0
2006	2006-08-19	1.91917	0
2006	2006-08-20	2.43625	0
2006	2006-08-21	1.40792	0
2006	2006-08-22	2.74417	0
2006	2006-08-23	1.815	2.6
2006	2006-08-24	2.5775	0
2006	2006-08-25	1.38125	4.2
2006	2006-08-26	1.79542	0.6
2006	2006-08-27	0.735833	0
2006	2006-08-28	0.299167	0.4
2006	2006-08-29	0.71625	0
2006	2006-08-30	-0.902083	0
2006	2006-08-31	-0.685	0
2006	2006-09-01	0.0345833	0
2006	2006-09-02	0.434167	0
2006	2006-09-03	-1.9975	0
2006	2006-09-04	-1.47625	0.2
2006	2006-09-05	-3.34333	0.2
2006	2006-09-06	-1.49958	0
2006	2006-09-07	-0.64	0
2006	2006-09-08	-0.86	0
2006	2006-09-09	-2.53542	0
2006	2006-09-10	-3.47875	0
2006	2006-09-11	-5.91458	0
2006	2006-09-12	-9.26208	0
2006	2006-09-13	-7.55333	0
2006	2006-09-14	-3.78875	0
2006	2006-09-15	-0.201667	1.2
2006	2006-09-16	0.18875	0.2
2006	2006-09-17	0.46	0
2006	2006-09-18	-0.14875	0
2006	2006-09-19	-1.14042	0
2006	2006-09-20	-5.35542	0
2006	2006-09-21	-4.5825	0
2006	2006-09-22	-3.23542	0
2006	2006-09-23	-4.94875	0
2006	2006-09-24	-4.1475	0
2006	2006-09-25	-3.54667	0
2006	2006-09-26	-7.4025	0
2006	2006-09-27	-10.6392	0
2006	2006-09-28	-12.8729	0
2006	2006-09-29	-10.3112	0
2006	2006-09-30	-9.11	0
2006	2006-10-01	-9.39958	0
2006	2006-10-02	-11.1742	0
2006	2006-10-03	-14.065	0
2006	2006-10-04	-15.8475	0
2006	2006-10-05	-16.1171	0
2006	2006-10-06	-16.9904	0
2006	2006-10-07	-15.7788	0
2006	2006-10-08	-15.4813	0
2006	2006-10-09	-17.3692	0
2006	2006-10-10	-16.5517	0
2006	2006-10-11	-12.0267	0
2006	2006-10-12	-5.67708	0
2006	2006-10-13	-8.30792	0
2006	2006-10-14	-12.1596	0
2006	2006-10-15	-11.8333	0
2006	2006-10-16	-9.30958	0
2006	2006-10-17	-8.81375	0
2006	2006-10-18	-8.92833	0
2006	2006-10-19	-8.29958	0
2006	2006-10-20	-9.03208	0
2006	2006-10-21	-10.155	0
2006	2006-10-22	-11.6962	0
2006	2006-10-23	-6.36375	0
2006	2006-10-24	-5.60458	0
2006	2006-10-25	-9.21917	0
2006	2006-10-26	-7.9175	0
2006	2006-10-27	-7.78208	0
2006	2006-10-28	-11.3471	0
2006	2006-10-29	-14.0317	0
2006	2006-10-30	-16.6642	0
2006	2006-10-31	-22.7879	0
2006	2006-11-01	-25.2633	0
2006	2006-11-02	-26.31	0
2006	2006-11-03	-28.5362	0
2006	2006-11-04	-26.4046	0
2006	2006-11-05	-22.8117	0
2006	2006-11-06	-19.9671	0
2006	2006-11-07	-21.2279	0
2006	2006-11-08	-22.44	0
2006	2006-11-09	-20.2671	0
2006	2006-11-10	-21.6896	0
2006	2006-11-11	-17.67	0
2006	2006-11-12	-15.4654	0
2006	2006-11-13	-18.7567	0
2006	2006-11-14	-19.8633	0
2006	2006-11-15	-15.6925	0
2006	2006-11-16	-19.7192	0
2006	2006-11-17	-26.3054	0
2006	2006-11-18	-19.7021	0
2006	2006-11-19	-25.2538	0
2006	2006-11-20	-23.58	0
2006	2006-11-21	-24.1937	0
2006	2006-11-22	-25.0963	0
2006	2006-11-23	-25.1813	0
2006	2006-11-24	-23.6958	0
2006	2006-11-25	-23.3792	0
2006	2006-11-26	-23.3779	0
2006	2006-11-27	-25.8317	0
2006	2006-11-28	-25.8725	0
2006	2006-11-29	-25.9908	0
2006	2006-11-30	-32.1154	0
2006	2006-12-01	-25.5833	0
2006	2006-12-02	-25.1092	0
2006	2006-12-03	-19.4592	0
2006	2006-12-04	-25.9121	0
2006	2006-12-05	-28.7721	0
2006	2006-12-06	-22.9096	0
2006	2006-12-07	-21.3804	0
2006	2006-12-08	-31.7608	0
2006	2006-12-09	-35.0717	0
2006	2006-12-10	-31.5621	0
2006	2006-12-11	-22.0254	0
2006	2006-12-12	-23.4321	0
2006	2006-12-13	-28.0529	0
2006	2006-12-14	-30.3292	0
2006	2006-12-15	-30.1546	0
2006	2006-12-16	-32.9504	0
2006	2006-12-17	-32.0054	0
2006	2006-12-18	-32.6767	0
2006	2006-12-19	-31.2387	0
2006	2006-12-20	-34.0271	0
2006	2006-12-21	-35.2467	0
2006	2006-12-22	-34.3067	0
2006	2006-12-23	-36.1146	0
2006	2006-12-24	-35.3679	0
2006	2006-12-25	-30.4779	0
2006	2006-12-26	-24.8887	0
2006	2006-12-27	-22.0283	0
2006	2006-12-28	-24.9008	0
2006	2006-12-29	-26.9825	0
2006	2006-12-30	-25.8558	0
2006	2006-12-31	-26.1446	0
2007	2007-01-01	-30.9917	0
2007	2007-01-02	-31.7046	0
2007	2007-01-03	-36.9863	0
2007	2007-01-04	-37.74	0
2007	2007-01-05	-37.0892	0
2007	2007-01-06	-35.7133	0
2007	2007-01-07	-37.7183	0
2007	2007-01-08	-35.3721	0
2007	2007-01-09	-30.5037	0
2007	2007-01-10	-28.3067	0
2007	2007-01-11	-32.9825	0
2007	2007-01-12	-30.34	0
2007	2007-01-13	-24.74	0
2007	2007-01-14	-27.4463	0
2007	2007-01-15	-27.2167	0
2007	2007-01-16	-27.4867	0
2007	2007-01-17	-31.5942	0
2007	2007-01-18	-34.0204	0
2007	2007-01-19	-33.4904	0
2007	2007-01-20	-37.2825	0
2007	2007-01-21	-36.5504	0
2007	2007-01-22	-34.4504	0
2007	2007-01-23	-32.8171	0
2007	2007-01-24	-34.57	0
2007	2007-01-25	-34.0104	0
2007	2007-01-26	-33.9367	0
2007	2007-01-27	-30.0642	0
2007	2007-01-28	-32.5517	0
2007	2007-01-29	-32.3025	0
2007	2007-01-30	-31.4683	0
2007	2007-01-31	-24.49	0
2007	2007-02-01	-21.6625	0
2007	2007-02-02	-26.435	0
2007	2007-02-03	-28.9213	0
2007	2007-02-04	-27.9642	0
2007	2007-02-05	-30.0042	0
2007	2007-02-06	-31.4654	0
2007	2007-02-07	-25.2387	0
2007	2007-02-08	-25.2038	0
2007	2007-02-09	-25.4287	0
2007	2007-02-10	-26.3796	0
2007	2007-02-11	-28.4804	0
2007	2007-02-12	-24.9317	0
2007	2007-02-13	-23.5079	0
2007	2007-02-14	-33.2675	0
2007	2007-02-15	-32.0833	0
2007	2007-02-16	-35.9933	0
2007	2007-02-17	-34.9117	0
2007	2007-02-18	-37.4138	0
2007	2007-02-19	-41.065	0
2007	2007-02-20	-40.4379	0
2007	2007-02-21	-35.3892	0
2007	2007-02-22	-36.9633	0
2007	2007-02-23	-38.7833	0
2007	2007-02-24	-31.6121	0
2007	2007-02-25	-31.9896	0
2007	2007-02-26	-34.7979	0
2007	2007-02-27	-34.4083	0
2007	2007-02-28	-36.2404	0
2007	2007-03-01	-40.6067	0
2007	2007-03-02	-45.8654	0
2007	2007-03-03	-43.8458	0
2007	2007-03-04	-34.8854	0
2007	2007-03-05	-33.0783	0
2007	2007-03-06	-38.4038	0
2007	2007-03-07	-39.1104	0
2007	2007-03-08	-38.7025	0
2007	2007-03-09	-33.0596	0
2007	2007-03-10	-35.0371	0
2007	2007-03-11	-28.9112	0
2007	2007-03-12	-30.4587	0
2007	2007-03-13	-33.0012	0
2007	2007-03-14	-32.6888	0
2007	2007-03-15	-26.8604	0
2007	2007-03-16	-28.7304	0
2007	2007-03-17	-26.7429	0
2007	2007-03-18	-27.4267	0
2007	2007-03-19	-33.5787	0
2007	2007-03-20	-30.2204	0
2007	2007-03-21	-31.3575	0
2007	2007-03-22	-30.9317	0
2007	2007-03-23	-32.2067	0
2007	2007-03-24	-36.1213	0
2007	2007-03-25	-34.995	0
2007	2007-03-26	-33.7867	0
2007	2007-03-27	-34.1133	0
2007	2007-03-28	-27.9967	0
2007	2007-03-29	-25.5783	0
2007	2007-03-30	-33.5696	0
2007	2007-03-31	-32.2604	0
2007	2007-04-01	-25.0317	0
2007	2007-04-02	-24.8983	0
2007	2007-04-03	-20.79	0
2007	2007-04-04	-22.0808	0.2
2007	2007-04-05	-22.9008	0
2007	2007-04-06	-25.5696	0
2007	2007-04-07	-21.5496	0
2007	2007-04-08	-12.2558	0
2007	2007-04-09	-23.1113	0
2007	2007-04-10	-20.6796	0
2007	2007-04-11	-22.4896	0
2007	2007-04-12	-19.5175	0
2007	2007-04-13	-21.4571	0
2007	2007-04-14	-22.79	0
2007	2007-04-15	-17.4546	0
2007	2007-04-16	-18.1642	0
2007	2007-04-17	-21.0588	0
2007	2007-04-18	-20.1988	0
2007	2007-04-19	-21.3583	0.8
2007	2007-04-20	-20.295	0
2007	2007-04-21	-18.1004	0
2007	2007-04-22	-15.7842	0
2007	2007-04-23	-13.2942	0
2007	2007-04-24	-16.1075	0.2
2007	2007-04-25	-19.3317	0
2007	2007-04-26	-19.3692	0
2007	2007-04-27	-19.6283	0
2007	2007-04-28	-19.7688	0
2007	2007-04-29	-19.7038	0
2007	2007-04-30	-18.9404	0
2007	2007-05-01	-18.9717	0
2007	2007-05-02	-20.2338	0
2007	2007-05-03	-21.1538	0
2007	2007-05-04	-19.2279	0
2007	2007-05-05	-18.2483	0
2007	2007-05-06	-17.7683	0.2
2007	2007-05-07	-17.0692	0
2007	2007-05-08	-18.1388	0
2007	2007-05-09	-18.0779	0
2007	2007-05-10	-16.6275	0
2007	2007-05-11	-14.4775	0
2007	2007-05-12	-12.1075	0
2007	2007-05-13	-9.435	0
2007	2007-05-14	-13.2496	0
2007	2007-05-15	-16.0133	0
2007	2007-05-16	-13.865	0
2007	2007-05-17	-12.7408	0
2007	2007-05-18	-6.60958	0
2007	2007-05-19	-6.54167	0
2007	2007-05-20	-6.36708	0
2007	2007-05-21	-10.4779	0
2007	2007-05-22	-13.4454	0
2007	2007-05-23	-12.2625	0
2007	2007-05-24	-11.4733	0
2007	2007-05-25	-10.1821	0
2007	2007-05-26	-9.30042	0
2007	2007-05-27	-12.6825	0
2007	2007-05-28	-11.5345	0.4
2007	2007-05-29	-11.4317	0
2007	2007-05-30	-11.095	0
2007	2007-05-31	-7.74667	0
2007	2007-06-01	-3.39667	0.6
2007	2007-06-02	-6.97125	0
2007	2007-06-03	-7.21625	0
2007	2007-06-04	-6.50917	0
2007	2007-06-05	-1.49958	0
2007	2007-06-06	0.0295833	0
2007	2007-06-07	0.814167	0
2007	2007-06-08	-1.41625	0
2007	2007-06-09	0.58625	0
2007	2007-06-10	-0.105833	0
2007	2007-06-11	0.144583	0
2007	2007-06-12	1.83792	0
2007	2007-06-13	1.14208	0
2007	2007-06-14	-0.480417	0
2007	2007-06-15	-0.55375	0
2007	2007-06-16	0.24625	0
2007	2007-06-17	0.0975	0
2007	2007-06-18	0.19375	0.6
2007	2007-06-19	1.32167	0
2007	2007-06-20	1.57958	0
2007	2007-06-21	1.35375	0
2007	2007-06-22	0.866667	2.6
2007	2007-06-23	0.656667	2
2007	2007-06-24	1.78917	0.2
2007	2007-06-25	2.55958	0
2007	2007-06-26	3.04042	0.4
2007	2007-06-27	5.29333	0
2007	2007-06-28	4.20083	1
2007	2007-06-29	2.24417	0.2
2007	2007-06-30	4.95917	9.2
2007	2007-07-01	4.84375	0
2007	2007-07-02	4.64708	0
2007	2007-07-03	5.28292	0
2007	2007-07-04	6.19833	0
2007	2007-07-05	4.11917	0
2007	2007-07-06	5.06625	1.6
2007	2007-07-07	11.5638	0
2007	2007-07-08	11.2092	0
2007	2007-07-09	8.91583	0
2007	2007-07-10	12.4292	0
2007	2007-07-11	13.5629	0
2007	2007-07-12	15.4158	0
2007	2007-07-13	16.78	0
2007	2007-07-14	12.3092	0
2007	2007-07-15	12.2021	0
2007	2007-07-16	11.9775	0
2007	2007-07-17	13.095	0
2007	2007-07-18	14.9762	0
2007	2007-07-19	13.2692	0
2007	2007-07-20	4.915	0.4
2007	2007-07-21	7.00292	4.2
2007	2007-07-22	6.95958	7.2
2007	2007-07-23	10.1529	0
2007	2007-07-24	9.40125	0
2007	2007-07-25	7.35	0
2007	2007-07-26	6.4225	0
2007	2007-07-27	4.17417	0
2007	2007-07-28	6.39292	0
2007	2007-07-29	2.95083	0.8
2007	2007-07-30	1.57542	1.8
2007	2007-07-31	1.80833	1.2
2007	2007-08-01	2.55	1
2007	2007-08-02	2.3675	0
2007	2007-08-03	1.32417	0
2007	2007-08-04	1.60792	0
2007	2007-08-05	2.14375	0.4
2007	2007-08-06	3.72208	1
2007	2007-08-07	2.0425	0
2007	2007-08-08	2.38292	0
2007	2007-08-09	5.89333	0.6
2007	2007-08-10	6.705	0.8
2007	2007-08-11	7.13333	0
2007	2007-08-12	5.52375	0
2007	2007-08-13	5.32917	0
2007	2007-08-14	5.32708	0
2007	2007-08-15	3.35792	0
2007	2007-08-16	4.63917	0
2007	2007-08-17	5.39	0
2007	2007-08-18	2.34625	0
2007	2007-08-19	3.34917	0.2
2007	2007-08-20	1.48458	0
2007	2007-08-21	0.402917	0
2007	2007-08-22	3.74625	0
2007	2007-08-23	2.01125	0
2007	2007-08-24	-0.407083	0
2007	2007-08-25	1.28708	0
2007	2007-08-26	0.334583	0.2
2007	2007-08-27	-0.579583	0
2007	2007-08-28	0.60375	0
2007	2007-08-29	1.15833	0
2007	2007-08-30	-0.704167	0.6
2007	2007-08-31	-2.07042	0.8
2007	2007-09-01	-1.43208	0.4
2007	2007-09-02	1.43458	1
2007	2007-09-03	0.6375	0
2007	2007-09-04	-1.975	0
2007	2007-09-05	-3.94	0
2007	2007-09-06	-5.11708	0
2007	2007-09-07	-2.68542	0
2007	2007-09-08	-3.19917	0
2007	2007-09-09	-5.71042	0
2007	2007-09-10	-2.70333	0
2007	2007-09-11	-4.80583	0
2007	2007-09-12	-6.64083	0
2007	2007-09-13	-6.86667	0
2007	2007-09-14	-8.62792	0
2007	2007-09-15	-7.89833	0
2007	2007-09-16	-5.66917	0
2007	2007-09-17	-6.6125	0
2007	2007-09-18	-5.76875	0
2007	2007-09-19	-6.4275	0
2007	2007-09-20	-7.985	0.4
2007	2007-09-21	-6.27208	0
2007	2007-09-22	-7.44833	0
2007	2007-09-23	-8.47667	0
2007	2007-09-24	-10.8312	0
2007	2007-09-25	-9.44458	0
2007	2007-09-26	-7.17	0
2007	2007-09-27	-7.10875	0
2007	2007-09-28	-7.56167	0
2007	2007-09-29	-6.63917	0
2007	2007-09-30	-8.71917	0
2007	2007-10-01	-7.69333	0
2007	2007-10-02	-11.6667	0
2007	2007-10-03	-19.5188	0
2007	2007-10-04	-15.5279	0
2007	2007-10-05	-13.0629	0
2007	2007-10-06	-13.4162	0
2007	2007-10-07	-15.0029	0
2007	2007-10-08	-12.4554	0
2007	2007-10-09	-15.7888	0
2007	2007-10-10	-17.2667	0
2007	2007-10-11	-21.0821	0
2007	2007-10-12	-16.1133	0
2007	2007-10-13	-17.7913	0
2007	2007-10-14	-13.515	0
2007	2007-10-15	-9.68375	0
2007	2007-10-16	-10.0133	0
2007	2007-10-17	-14.7146	0
2007	2007-10-18	-15.4125	0
2007	2007-10-19	-16.4342	0
2007	2007-10-20	-16.7229	0
2007	2007-10-21	-17.9383	0
2007	2007-10-22	-16.4213	0
2007	2007-10-23	-22.1242	0
2007	2007-10-24	-19.8654	0
2007	2007-10-25	-16.7254	0
2007	2007-10-26	-18.5733	0
2007	2007-10-27	-19.0467	0
2007	2007-10-28	-16.3792	0
2007	2007-10-29	-17.8867	0
2007	2007-10-30	-20.5808	0
2007	2007-10-31	-22.5121	0
2007	2007-11-01	-21.6417	0
2007	2007-11-02	-22.1479	0
2007	2007-11-03	-24.3071	0
2007	2007-11-04	-29.0633	0
2007	2007-11-05	-25.3246	0
2007	2007-11-06	-25.4158	0
2007	2007-11-07	-26.5446	0
2007	2007-11-08	-27.5704	0
2007	2007-11-09	-30.7517	0
2007	2007-11-10	-29.1242	0
2007	2007-11-11	-26.2375	0
2007	2007-11-12	-28.0879	0
2007	2007-11-13	-31.5079	0
2007	2007-11-14	-32.1017	0
2007	2007-11-15	-31.9117	0
2007	2007-11-16	-25.9338	0
2007	2007-11-17	-26.1296	0
2007	2007-11-18	-23.585	0
2007	2007-11-19	-22.6179	0
2007	2007-11-20	-21.1479	0
2007	2007-11-21	-21.6638	0
2007	2007-11-22	-27.0104	0
2007	2007-11-23	-27.4108	0
2007	2007-11-24	-28.2337	0
2007	2007-11-25	-27.1958	0
2007	2007-11-26	-21.7563	0
2007	2007-11-27	-20.4571	0
2007	2007-11-28	-20.875	0
2007	2007-11-29	-26.0908	0
2007	2007-11-30	-21.8558	0
2007	2007-12-01	-22.1708	0
2007	2007-12-02	-24.7629	0
2007	2007-12-03	-17.2004	0
2007	2007-12-04	-12.9546	0
2007	2007-12-05	-15.0763	0
2007	2007-12-06	-20.4271	0
2007	2007-12-07	-24.5921	0
2007	2007-12-08	-27.2046	0
2007	2007-12-09	-29.275	0
2007	2007-12-10	-28.3633	0
2007	2007-12-11	-24.2408	0
2007	2007-12-12	-21.1108	0
2007	2007-12-13	-24.7325	0
2007	2007-12-14	-26.7063	0
2007	2007-12-15	-30.3058	0
2007	2007-12-16	-31.7537	0
2007	2007-12-17	-31.1796	0
2007	2007-12-18	-29.6508	0
2007	2007-12-19	-31.5588	0
2007	2007-12-20	-32.5083	0
2007	2007-12-21	-33.75	0
2007	2007-12-22	-33.575	0
2007	2007-12-23	-32.9646	0
2007	2007-12-24	-32.7925	0
2007	2007-12-25	-31.1458	0
2007	2007-12-26	-31.2308	0
2007	2007-12-27	-28.2329	0
2007	2007-12-28	-32.245	0
2007	2007-12-29	-32.7004	0
2007	2007-12-30	-33.4371	0
2007	2007-12-31	-31.0646	0
2008	2008-01-01	-29.6429	0
2008	2008-01-02	-32.1013	0
2008	2008-01-03	-35.7783	0
2008	2008-01-04	-38.4396	0
2008	2008-01-05	-36.5513	0
2008	2008-01-06	-32.58	0
2008	2008-01-07	-29.3621	0
2008	2008-01-08	-32.0704	0
2008	2008-01-09	-30.8167	0
2008	2008-01-10	-33.7229	0
2008	2008-01-11	-28.6846	0
2008	2008-01-12	-26.2342	0
2008	2008-01-13	-35.1917	0
2008	2008-01-14	-35.0804	0
2008	2008-01-15	-33.955	0
2008	2008-01-16	-35.6554	0
2008	2008-01-17	-35.1033	0
2008	2008-01-18	-33.6583	0
2008	2008-01-19	-34.2721	0
2008	2008-01-20	-37.0825	0
2008	2008-01-21	-32.5783	0
2008	2008-01-22	-25.63	0
2008	2008-01-23	-30.2254	0
2008	2008-01-24	-33.4338	0
2008	2008-01-25	-37.4592	0
2008	2008-01-26	-40.8196	0
2008	2008-01-27	-37.7225	0
2008	2008-01-28	-40.5563	0
2008	2008-01-29	-40.8446	0
2008	2008-01-30	-38.1467	0
2008	2008-01-31	-32.0938	0
2008	2008-02-01	-40.2479	0
2008	2008-02-02	-40.9242	0
2008	2008-02-03	-39.1833	0
2008	2008-02-04	-37.3713	0
2008	2008-02-05	-36.7838	0
2008	2008-02-06	-38.8563	0
2008	2008-02-07	-38.3338	0
2008	2008-02-08	-36.5208	0
2008	2008-02-09	-28.3529	0
2008	2008-02-10	-35.2883	0
2008	2008-02-11	-39.8221	0
2008	2008-02-12	-37.9113	0
2008	2008-02-13	-36.6725	0
2008	2008-02-14	-33.2883	0
2008	2008-02-15	-34.4671	0
2008	2008-02-16	-38.5996	0
2008	2008-02-17	-37.1521	0
2008	2008-02-18	-37.235	0
2008	2008-02-19	-30.3775	0
2008	2008-02-20	-31.3925	0
2008	2008-02-21	-33.6421	0
2008	2008-02-22	-31.9783	0
2008	2008-02-23	-28.86	0
2008	2008-02-24	-26.7483	0
2008	2008-02-25	-29.0075	0
2008	2008-02-26	-30.105	0
2008	2008-02-27	-33.5667	0
2008	2008-02-28	-36.0654	0
2008	2008-02-29	-37.1521	0
2008	2008-03-01	-38.1379	0
2008	2008-03-02	-40.0475	0
2008	2008-03-03	-39.3675	0
2008	2008-03-04	-35.0862	0
2008	2008-03-05	-37.1408	0
2008	2008-03-06	-30.8329	0
2008	2008-03-07	-33.0171	0
2008	2008-03-08	-37.9454	0
2008	2008-03-09	-37.1792	0
2008	2008-03-10	-37.3175	0
2008	2008-03-11	-37.84	0
2008	2008-03-12	-36.7079	0
2008	2008-03-13	-39.9125	0
2008	2008-03-14	-34.8942	0
2008	2008-03-15	-34.4679	0
2008	2008-03-16	-34.32	0
2008	2008-03-17	-33.1804	0
2008	2008-03-18	-35.9004	0
2008	2008-03-19	-33.4304	0
2008	2008-03-20	-37.2512	0
2008	2008-03-21	-33.0629	0
2008	2008-03-22	-29.9196	0
2008	2008-03-23	-29.8046	0
2008	2008-03-24	-36.5713	0
2008	2008-03-25	-32.7458	0
2008	2008-03-26	-30.4096	0
2008	2008-03-27	-28.1958	0
2008	2008-03-28	-25.8338	0
2008	2008-03-29	-28.5979	0
2008	2008-03-30	-32.2729	0
2008	2008-03-31	-33.6142	0
2008	2008-04-01	-33.9658	0
2008	2008-04-02	-27.4504	0
2008	2008-04-03	-22.6867	0
2008	2008-04-04	-28.6621	0
2008	2008-04-05	-25.2796	0
2008	2008-04-06	-18.9771	0
2008	2008-04-07	-22.4638	0
2008	2008-04-08	-23.5925	0
2008	2008-04-09	-25.4858	0
2008	2008-04-10	-21.7242	0
2008	2008-04-11	-14.3692	0
2008	2008-04-12	-17.2975	0
2008	2008-04-13	-22.9771	0
2008	2008-04-14	-23.3304	0
2008	2008-04-15	-23.945	0
2008	2008-04-16	-24.7654	0
2008	2008-04-17	-24.5742	0
2008	2008-04-18	-20.9688	0
2008	2008-04-19	-19.0942	0
2008	2008-04-20	-20.1137	0
2008	2008-04-21	-16.7608	0
2008	2008-04-22	-22.5083	0
2008	2008-04-23	-21.4304	0
2008	2008-04-24	-21.7037	0
2008	2008-04-25	-22.345	0
2008	2008-04-26	-21.5142	0
2008	2008-04-27	-19.2267	0
2008	2008-04-28	-17.6496	0
2008	2008-04-29	-20.0667	0
2008	2008-04-30	-17.5658	0
2008	2008-05-01	-12.8858	0
2008	2008-05-02	-13.2821	0
2008	2008-05-03	-19.7367	0
2008	2008-05-04	-19.8617	0
2008	2008-05-05	-18.3054	0
2008	2008-05-06	-16.5246	0
2008	2008-05-07	-16.1479	0
2008	2008-05-08	-15.6383	0
2008	2008-05-09	-16.1071	0
2008	2008-05-10	-14.1821	0
2008	2008-05-11	-9.22875	0
2008	2008-05-12	-9.65333	0
2008	2008-05-13	-5.74958	0
2008	2008-05-14	-6.09375	0
2008	2008-05-15	-7.02875	0
2008	2008-05-16	-5.89583	0
2008	2008-05-17	-5.36208	0
2008	2008-05-18	-3.06875	0
2008	2008-05-19	-1.66167	0
2008	2008-05-20	-1.97583	0
2008	2008-05-21	-2.17667	0
2008	2008-05-22	-2.57292	0
2008	2008-05-23	-3.26333	0
2008	2008-05-24	-3.72917	0
2008	2008-05-25	-3.65792	0
2008	2008-05-26	-4.56208	0
2008	2008-05-27	-2.80958	0
2008	2008-05-28	-4.35583	0
2008	2008-05-29	-4.09375	0
2008	2008-05-30	-2.44957	0
2008	2008-05-31	-2.70917	0
2008	2008-06-01	-3.41708	0
2008	2008-06-02	-3.03292	0
2008	2008-06-03	-4.21583	0
2008	2008-06-04	-4.32458	0
2008	2008-06-05	-0.985	0
2008	2008-06-06	-2.40208	0
2008	2008-06-07	-2.13958	0
2008	2008-06-08	-2.64375	0
2008	2008-06-09	-3.555	0
2008	2008-06-10	-1.66167	0
2008	2008-06-11	-0.42875	0.2
2008	2008-06-12	0.64875	0.2
2008	2008-06-13	0.189583	0.4
2008	2008-06-14	0.173333	0
2008	2008-06-15	0.64375	1
2008	2008-06-16	1.99125	0
2008	2008-06-17	1.37375	0.6
2008	2008-06-18	2.46208	0.2
2008	2008-06-19	1.29	0.4
2008	2008-06-20	2.57292	0
2008	2008-06-21	2.75375	0
2008	2008-06-22	4.66542	0
2008	2008-06-23	5.29167	0
2008	2008-06-24	4.94542	0
2008	2008-06-25	8.10208	0
2008	2008-06-26	5.29708	0
2008	2008-06-27	1.23958	1.8
2008	2008-06-28	1.80292	0.2
2008	2008-06-29	5.40875	0.2
2008	2008-06-30	7.60875	0
2008	2008-07-01	9.91625	0
2008	2008-07-02	11.5096	0
2008	2008-07-03	10.5413	0
2008	2008-07-04	9.20792	0
2008	2008-07-05	6.77	0
2008	2008-07-06	6.09542	0
2008	2008-07-07	9.64583	0
2008	2008-07-08	11.9879	0
2008	2008-07-09	9.52708	0
2008	2008-07-10	11.4663	0
2008	2008-07-11	11.4358	0
2008	2008-07-12	5.87875	0
2008	2008-07-13	5.05875	0
2008	2008-07-14	2.55667	0
2008	2008-07-15	2.48792	0.6
2008	2008-07-16	2.135	0
2008	2008-07-17	1.60833	1.8
2008	2008-07-18	0.955417	0
2008	2008-07-19	2.46333	0
2008	2008-07-20	1.95958	0
2008	2008-07-21	1.40083	10
2008	2008-07-22	1.57083	0
2008	2008-07-23	4.21208	0
2008	2008-07-24	4.16042	0.2
2008	2008-07-25	3.0425	1.6
2008	2008-07-26	1.81583	0
2008	2008-07-27	5.05833	0
2008	2008-07-28	7.52667	0
2008	2008-07-29	7.70583	0
2008	2008-07-30	2.79083	0
2008	2008-07-31	3.64	12.2
2008	2008-08-01	2.61417	4
2008	2008-08-02	3.58917	3.2
2008	2008-08-03	4.47708	0.2
2008	2008-08-04	5.58875	0
2008	2008-08-05	5.80167	1.2
2008	2008-08-06	6.13	5.4
2008	2008-08-07	3.48583	6.2
2008	2008-08-08	1.39292	1.2
2008	2008-08-09	5.18417	1.8
2008	2008-08-10	2.20708	1.2
2008	2008-08-11	2.675	1.4
2008	2008-08-12	1.59583	0.2
2008	2008-08-13	1.32125	0
2008	2008-08-14	2.93708	0
2008	2008-08-15	1.70708	0
2008	2008-08-16	0.264167	1.8
2008	2008-08-17	-1.005	0
2008	2008-08-18	-1.40292	0
2008	2008-08-19	-1.86625	0
2008	2008-08-20	-0.577917	0.6
2008	2008-08-21	-1.10375	0.2
2008	2008-08-22	-0.280417	2.8
2008	2008-08-23	0.625	0.2
2008	2008-08-24	0.915417	0
2008	2008-08-25	0.353333	0
2008	2008-08-26	1.89292	0
2008	2008-08-27	-1.7275	0
2008	2008-08-28	-1.45708	0
2008	2008-08-29	1.35208	0
2008	2008-08-30	1.83125	0
2008	2008-08-31	3.00333	0
2008	2008-09-01	2.77625	0
2008	2008-09-02	1.44375	0.2
2008	2008-09-03	-0.317917	0
2008	2008-09-04	-3.97208	0
2008	2008-09-05	-2.07958	0
2008	2008-09-06	-1.19417	0
2008	2008-09-07	-1.97542	0
2008	2008-09-08	-3.71667	0
2008	2008-09-09	-3.99417	0
2008	2008-09-10	-3.3225	0
2008	2008-09-11	-4.92542	0
2008	2008-09-12	-6.08542	0
2008	2008-09-13	-7.42958	0
2008	2008-09-14	-6.83167	0
2008	2008-09-15	-7.37958	0
2008	2008-09-16	-3.45792	0
2008	2008-09-17	-4.13708	0
2008	2008-09-18	-4.95542	0
2008	2008-09-19	-3.97583	0
2008	2008-09-20	-5.87708	0
2008	2008-09-21	-8.70792	0
2008	2008-09-22	-9.48333	0
2008	2008-09-23	-7.54	0
2008	2008-09-24	-11.0146	0
2008	2008-09-25	-12.1629	0
2008	2008-09-26	-11.5204	0
2008	2008-09-27	-12.25	0
2008	2008-09-28	-11.2721	0
2008	2008-09-29	-15.2167	0
2008	2008-09-30	-14.3713	0
2008	2008-10-01	-15.5354	0
2008	2008-10-02	-5.76042	0
2008	2008-10-03	-7.06667	0
2008	2008-10-04	-12.2496	0
2008	2008-10-05	-11.905	0
2008	2008-10-06	-5.97083	0
2008	2008-10-07	-2.85667	0
2008	2008-10-08	-6.84792	0
2008	2008-10-09	-11.8096	0
2008	2008-10-10	-12.8171	0
2008	2008-10-11	-8.42	0
2008	2008-10-12	-4.32375	0
2008	2008-10-13	-9.86208	0
2008	2008-10-14	-13.4121	0
2008	2008-10-15	-18.2283	0
2008	2008-10-16	-14.9725	0
2008	2008-10-17	-14.9925	0
2008	2008-10-18	-17.0375	0
2008	2008-10-19	-14.715	0
2008	2008-10-20	-10.4842	0
2008	2008-10-21	-12.2242	0
2008	2008-10-22	-8.72375	0
2008	2008-10-23	-10.8637	0
2008	2008-10-24	-13.7912	0
2008	2008-10-25	-22.0913	0
2008	2008-10-26	-26.6154	0
2008	2008-10-27	-23.8692	0
2008	2008-10-28	-20.8083	0
2008	2008-10-29	-23.4863	0
2008	2008-10-30	-24.6467	0
2008	2008-10-31	-26.9308	0
2008	2008-11-01	-24.4788	0
2008	2008-11-02	-20.3671	0
2008	2008-11-03	-13.9192	0
2008	2008-11-04	-14.2758	0
2008	2008-11-05	-16.9675	0
2008	2008-11-06	-22.5067	0
2008	2008-11-07	-22.3904	0
2008	2008-11-08	-17.7742	0
2008	2008-11-09	-18.4704	0
2008	2008-11-10	-22.195	0
2008	2008-11-11	-23.06	0
2008	2008-11-12	-23.8208	0
2008	2008-11-13	-26.2558	0
2008	2008-11-14	-27.3058	0
2008	2008-11-15	-26.705	0
2008	2008-11-16	-21.9913	0
2008	2008-11-17	-24.3117	0
2008	2008-11-18	-26.5392	0
2008	2008-11-19	-29.1262	0
2008	2008-11-20	-27.4812	0
2008	2008-11-21	-30.495	0
2008	2008-11-22	-31.5492	0
2008	2008-11-23	-30.6967	0
2008	2008-11-24	-30.5671	0
2008	2008-11-25	-30.3604	0
2008	2008-11-26	-26.5338	0
[truncated: 3,908 more rows]
