# Supplementary material for: Emerging dominance of summer rainfall driving High Arctic terrestrial-aquatic connectivity
Source: Nat Commun. 2021 Mar 4;12:1448. doi: 10.1038/s41467-021-21759-3 (PMC7933336; doi:10.1038/s41467-021-21759-3)
Supplement: Supplementary file 7 — Supplementary Data 5 [file 41467_2021_21759_MOESM7_ESM.xlsx]

## Sheet: GS
Year	Date	Time	DOC (mg-C L-1)	TDN (mg-N L-1)	α254 (m-1)	α350 (m-1)	BIX	FI	β:α	HIX	Peak ratio A:T	Peak ratio C:A	Peak Ratio C:M	Peak Ratio C:T	SR	SUVA254 (L mg-C−1 m−1)
2012	2012-06-05	21:35:00	24.16	0.965	5.71056	2.86376	0.668806	1.57555	0.666633	0.907351	Inf	0.599728	1.18812	Inf	0.367453	0.102633
2012	2012-06-06	11:00:00	9.696	0.3093	17.3026	8.3772	0.668872	1.57715	0.658901	0.902884	Inf	0.589782	1.18413	Inf	0.396063	0.774865
2012	2012-06-06	18:02:00	9.311	0.3346	14.6191	7.27945	0.644594	1.54274	0.642344	0.91459	Inf	0.592361	1.21917	Inf	0.406302	0.68176
2012	2012-06-07	10:34:00	9.134	0.3537	6.66854	3.42749	0.585296	1.49352	0.576406	0.928451	Inf	0.601699	1.32822	Inf	0.404344	0.317012
2012	2012-06-07	17:43:00	8.189	0.338	6.05684	3.07382	0.561335	1.45494	0.559714	0.929132	Inf	0.573057	1.35123	Inf	0.450372	0.32116
2012	2012-06-08	10:10:00	6.764	0.2958	7.26893	3.83431	0.53652	1.44008	0.53652	0.963683	Inf	0.575128	1.39653	Inf	0.464405	0.46663
2012	2012-06-08	17:52:00	5.361	0.2259	6.68361	3.5492	0.529077	1.44247	0.526648	0.969292	Inf	0.56249	1.44617	Inf	0.428565	0.541341
2012	2012-06-09	09:45:00	4.912	0.2327	7.98768	3.93777	0.572514	1.45111	0.569217	0.928275	Inf	0.564517	1.30178	Inf	0.457691	0.706104
2012	2012-06-09	17:42:00	4.61	0.1971	12.5859	6.47161	0.653124	1.56265	0.65144	0.927372	Inf	0.590413	1.25102	Inf	0.383479	1.18547
2012	2012-06-10	09:27:00	4.089	0.2065	12.6684	5.98387	0.670358	1.5654	0.663941	0.901865	38.6842	0.560519	1.18827	21.6832	0.434528	1.34527
2014	2014-06-18	17:47:00	16.3917	0.62645	24.3911	10.9471	0.533325	1.52161	0.520381	0.837833	5.71763	0.613226	0.919438	3.5062	0.141132	0.646122
2014	2014-06-19	09:57:00	7.7055	0.4154	12.9495	6.83725	0.514878	1.44354	0.508667	0.914353	Inf	0.610673	1.42263	Inf	0.358118	0.729724
2014	2014-06-19	18:02:00	6.866	0.367	11.8455	6.11565	0.525384	1.45948	0.520087	0.907146	Inf	0.591752	1.35999	Inf	0.397618	0.749126
2014	2014-06-20	09:59:00	5.128	0.2762	9.59289	4.92539	0.521746	1.44092	0.51692	0.905923	Inf	0.582023	1.37184	Inf	0.441075	0.812283
2014	2014-06-20	17:53:00	5.33425	0.3655	9.86625	4.95859	0.53886	1.46294	0.53886	0.889874	34.0481	0.588501	1.31456	20.0373	0.47728	0.803128
2014	2014-06-21	18:00:00	5.7	0.3731	10.3427	5.32668	0.560293	1.45336	0.555101	0.894056	102.933	0.606312	1.34289	62.4096	0.476883	0.787888
2014	2014-06-29	17:33:00	3.988	0.1735	7.42917	3.46251	0.557599	1.41991	0.544472	0.896504	30.0965	0.556274	1.30675	16.7419	0.533665	0.808893
2014	2014-07-10	09:35:00	4.042	0.2146	9.92695	4.82197	0.56578	1.48404	0.563039	0.926224	Inf	0.587104	1.14706	Inf	0.248365	1.06641
2014	2014-07-10	17:51:00	4.5805	0.2067	9.73816	4.92566	0.550065	1.42334	0.542434	0.924099	Inf	0.571523	1.30723	Inf	0.440813	0.923145
2014	2014-07-11	09:35:00	3.91517	0.206775	8.40174	4.23233	0.550065	1.42334	0.542434	0.924099	Inf	0.571523	1.30723	Inf	0.409074	0.931805
2014	2014-07-11	17:27:00	4.533	0.2242	9.46911	4.90195	0.541154	1.46783	0.53934	0.926555	Inf	0.57997	1.33332	Inf	0.417154	0.907047
2014	2014-07-12	17:16:00	4.533	0.21345	9.84553	5.06927	0.561542	1.43973	0.55461	0.918287	Inf	0.585118	1.30348	Inf	0.391218	0.943104
2014	2014-07-13	09:50:00	4.405	0.20015	8.72147	4.46806	0.552535	1.44798	0.550275	0.922598	Inf	0.587879	1.32819	Inf	0.42001	0.859706
2014	2014-07-13	17:40:00	4.764	0.2136	9.94399	5.00495	0.533745	1.43463	0.533745	0.93164	Inf	0.574043	1.3517	Inf	0.410156	0.906348
2014	2014-07-14	09:41:00	4.269	0.2125	8.52975	4.43824	0.538267	1.42071	0.530488	0.926825	Inf	0.577147	1.36383	Inf	0.390738	0.867593
2014	2014-07-14	17:35:00	4.6205	0.2327	8.52975	4.43824	0.526539	1.49479	0.526539	0.936231	401.818	0.580186	1.09057	233.129	0.390738	0.801592
2014	2014-07-21	17:51:00	4.7225	0.2346	8.78363	4.62784	0.526539	1.49479	0.526539	0.936231	401.818	0.580186	1.09057	233.129	0.411035	0.807622
2014	2014-07-22	17:51:00	4.709	0.2251	8.78363	4.62784	0.579523	1.46935	0.577108	0.922027	Inf	0.596017	1.32081	Inf	0.411035	0.809937
2014	2014-07-23	16:51:00	4.183	0.2214	8.36822	4.24829	0.552	1.4761	0.547211	0.918032	Inf	0.585593	1.27568	Inf	0.442593	0.868663
2014	2014-08-04	17:55:00	6.349	0.2722	8.36822	4.24829	0.57059	1.46216	0.566689	0.922108	Inf	0.566681	1.32638	Inf	0.442593	0.572313
2016	2016-06-09	16:25	5.534	0.3715	6.67446	3.29373	0.57059	1.46216	0.566689	0.922108	Inf	0.566681	1.32638	Inf	0.380469	0.5237
2016	2016-06-10	11:25	5.372	0.3143	No CDOM	No CDOM	0.528592	1.44658	0.524708	0.941349	Inf	0.584789	1.38251	Inf	No CDOM	No CDOM
2016	2016-06-10	17:45	5.7755	0.3187	8.20859	4.0127	0.541396	1.45758	0.541277	0.938511	Inf	0.553968	1.30589	Inf	0.384906	0.617142
2016	2016-06-11	11:10	5.173	0.2746	6.38008	3.12494	0.541396	1.45758	0.541277	0.938511	Inf	0.553968	1.30589	Inf	0.415523	0.535537
2016	2016-06-12	16:45	5.1065	0.24695	6.38008	3.12494	0.559804	1.43305	0.546976	0.933393	Inf	0.563698	1.33065	Inf	0.415523	0.542512
2016	2016-06-13	11:13	4.6015	0.2581	0.688531	0.341918	0.559804	1.43305	0.546976	0.933393	Inf	0.563698	1.33065	Inf	0.416331	0.0649726
2016	2016-06-13	18:30	4.6	NO DATA	6.1791	2.95447	0.54965	1.42152	0.547525	0.926463	Inf	0.575955	1.32416	Inf	0.455432	0.583275
2016	2016-06-14	10:45	4.14	0.2504	6.1791	2.95447	0.572597	1.45571	0.569553	0.913412	Inf	0.557783	1.28521	Inf	0.455432	0.648083
2016	2016-06-14	17:50	4.395	0.3097	6.23947	2.95896	0.572597	1.45571	0.569553	0.913412	Inf	0.557783	1.28521	Inf	0.482368	0.616446
2016	2016-06-15	10:15	3.17	NO DATA	6.23947	2.95896	0.648996	1.36636	0.645385	0.913842	Inf	0.494727	1.21444	Inf	0.482368	0.854663
2016	2016-06-16	10:40	3.691	0.1643	5.03156	2.4325	0.648996	1.36636	0.645385	0.913842	Inf	0.494727	1.21444	Inf	0.459864	0.591922
2016	2016-06-16	18:15	3.7565	0.1364	5.03156	2.4325	0.560224	1.40259	0.552112	0.933961	Inf	0.540008	1.29884	Inf	0.459864	0.581601
2016	2016-06-17	11:05	3.917	0.1743	4.9693	2.42404	0.560224	1.40259	0.552112	0.933961	Inf	0.540008	1.29884	Inf	0.447622	0.550868
2016	2016-06-17	17:40	3.819	0.1665	5.95879	2.92802	0.546256	1.4148	0.536603	0.953321	Inf	0.549505	1.37056	Inf	0.44361	0.677508
2016	2016-06-19	17:30	4.055	0.2025	7.24441	3.36621	0.548881	1.42033	0.542486	0.929881	Inf	0.560459	1.35611	Inf	0.468082	0.775743
2016	2016-06-20	17:50	3.9215	0.1727	7.18263	3.3449	0.566929	1.41245	0.562927	0.931713	Inf	0.541554	1.30934	Inf	0.462363	0.795311
2016	2016-06-21	18:03	4.464	0.1868	6.20794	2.99686	0.558747	1.40589	0.54826	0.934944	Inf	0.530075	1.31768	Inf	0.475666	0.60385
2016	2016-06-22	17:45	4.366	0.17	6.0402	2.84819	0.547866	1.40885	0.544428	0.934457	Inf	0.539283	1.3346	Inf	0.451741	0.600722
2016	2016-06-24	16:35	4.845	0.1775	7.56615	3.48282	0.588473	1.56898	0.525165	0.93403	Inf	0.501471	1.24988	Inf	0.458687	0.678089
2016	2016-06-25	16:50	4.056	0.144	7.55131	3.48439	0.547568	1.41261	0.543709	0.932815	Inf	0.53809	1.29088	Inf	0.474295	0.808407
2016	2016-06-27	16:00	4.934	0.2229	6.68397	3.12499	0.574739	1.39124	0.564386	0.923328	Inf	0.54394	1.31541	Inf	0.435604	0.588222
2016	2016-06-30	9:32	4.082	0.14695	6.44629	3.04347	0.569606	1.4071	0.556395	0.918338	Inf	0.541826	1.28517	Inf	0.469361	0.685714
2016	2016-07-01	18:10	5.3745	0.260533	7.31261	3.3935	0.573493	1.45322	0.568498	0.931135	Inf	0.547915	1.28328	Inf	0.390378	0.5908
2016	2016-07-02	17:40	4.757	0.2569	7.31261	3.3935	0.585907	1.42351	0.576917	0.926024	Inf	0.530799	1.2736	Inf	0.390378	0.667491
2016	2016-07-02		NO DATA	NO DATA	8.46156	3.91502	0.584407	1.44561	0.582176	0.921157	Inf	0.557603	1.24884	Inf	0.457484	#VALUE!
2016	2016-07-04	9:50	5.7775	0.237833	7.00334	3.35127	0.584407	1.44561	0.582176	0.921157	Inf	0.557603	1.24884	Inf	0.447006	0.526346
2016	2016-07-04	19:12	5.404	0.2777	7.53969	3.57674	0.577536	1.43379	0.570091	0.917592	Inf	0.562979	1.30127	Inf	0.459058	0.605821
2016	2016-07-06	19:15	5.908	0.33415	10.4152	4.80643	0.562821	1.44825	0.561086	0.92847	Inf	0.549695	1.29133	Inf	0.451548	0.765476
2016	2016-07-14	11:00	9.29	0.393867	10.7652	5.52583	0.600463	1.45963	0.595196	0.909666	Inf	0.545224	1.22749	Inf	0.395926	0.503165
2016	2016-07-16	18:40	7.335	0.3618	13.5833	6.67156	0.680865	1.47808	0.627867	0.928439	Inf	0.533808	1.25265	Inf	0.421213	0.804103
2016	2016-07-23	13:00	7.895	0.3288	11.5806	5.63392	0.680865	1.47808	0.627867	0.928439	Inf	0.533808	1.25265	Inf	0.474907	0.63692
2016	2016-07-31	18:05	8.11	0.369433	11.3419	5.36989	0.556873	1.45759	0.553425	0.93098	Inf	0.548723	1.32467	Inf	0.441591	0.607257
2016	2016-08-03	18:25	NO DATA	NO DATA	9.55686	4.51623	0.578862	1.47474	0.578862	0.929107	Inf	0.552495	1.28197	Inf	0.420956	#VALUE!
2016	2016-08-04	18:00	6.2625	0.3017	9.55686	4.51623	0.615845	1.51145	0.612247	0.914782	Inf	0.588488	1.26133	Inf	0.420956	0.662634
2016	2016-08-05	19:14:00	6.0215	0.3152	10.0377	4.95959	0.627194	1.50329	0.62172	0.924853	Inf	0.582854	1.23541	Inf	0.401063	0.723832
2017	2017-06-23	11:10:00	4.03	0.2105	7.96027	3.9852	0.505921	1.43818	0.5001	0.942062	Inf	0.567414	1.46223	Inf	0.378529	0.857687
2017	2017-06-23	18:30:00	3.733	0.21995	5.49915	2.73017	0.505921	1.43818	0.5001	0.942062	Inf	0.567414	1.46223	Inf	0.417176	0.639652
2017	2017-06-24	10:10:00	3.285	0.17485	5.02315	2.41435	0.512656	1.47109	0.511754	0.946797	Inf	0.579945	1.44529	Inf	0.433772	0.663967
2017	2017-06-25	09:50:00	2.763	0.1528	4.82169	2.23744	0.512662	1.44049	0.512662	0.928518	Inf	0.574479	1.42203	Inf	0.439652	0.757748
2017	2017-06-28	18:10:00	2.631	0.1574	4.54818	2.14451	0.556076	1.45877	0.550769	0.918032	Inf	0.538038	1.3208	Inf	0.467295	0.750625
2017	2017-07-07	18:30:00	3.297	0.14515	4.54818	2.14451	0.524058	1.41452	0.521418	0.924209	Inf	0.538484	1.33669	Inf	0.467295	0.598997
2017	2017-07-11	18:10:00	3.5005	0.16505	6.03525	2.86828	0.524058	1.41452	0.521418	0.924209	Inf	0.538484	1.33669	Inf	0.465013	0.748637
2017	2017-07-12	18:30:00	3.61133	0.221	6.03525	2.86828	0.574836	1.42693	0.566309	0.927301	Inf	0.535856	1.31036	Inf	0.465013	0.725661

## Sheet: PT
Year	Date	Time	DOC (mg-C L-1)	TDN (mg-N L-1)	α254 (m-1)	α350 (m-1)	BIX	FI	β:α	HIX	Peak ratio A:T	Peak ratio C:A	Peak Ratio C:M	Peak Ratio C:T	SR	SUVA254 (L mg-C−1 m−1)
2012	2012-06-05	21:10:00	6.359	0.3467	3.22669	1.3261	0.620116	1.54711	0.615056	0.873366	4.36238	0.542575	1.17271	2.36692	0.646983	0.22033
2012	2012-06-06	10:40:00	9.91	0.7265	12.1476	5.37453	0.702624	1.59718	0.696955	0.911869	430.337	0.520613	1.08125	224.039	0.506711	0.53226
2012	2012-06-06	17:37:00	6.154	0.4361	11.1732	5.47331	0.544088	1.5685	0.544088	0.894473	17.0019	0.650834	1.30479	11.0654	0.271964	0.788361
2012	2012-06-07	10:05:00	4.941	0.3075	6.72244	2.81468	0.614637	1.51134	0.595145	0.865108	5.06092	0.57554	1.27098	2.91277	0.562298	0.590769
2012	2012-06-07	17:18:00	4.376	0.2641	4.41421	1.79719	0.634819	1.47835	0.629067	0.876742	5.3505	0.554184	1.17529	2.96516	0.613298	0.438007
2012	2012-06-08	09:43:00	3.464	0.1919	5.68152	2.24965	0.657272	1.5274	0.649681	0.856635	4.6912	0.540321	1.13833	2.53475	0.63021	0.712185
2012	2012-06-08	17:28:00	2.954	0.1834	4.84774	2.01062	0.668295	1.55148	0.66393	0.907111	23.6818	0.514255	1.07881	12.1785	0.512658	0.712582
2012	2012-06-09	09:21:00	2.16	0.1254	17.8311	7.36073	0.721918	1.56843	0.704519	0.910592	108.234	0.497517	1.04621	53.8482	0.507068	3.58452
2012	2012-06-09	17:19:00	2.293	0.1394	13.216	5.6638	0.729056	1.55159	0.720916	0.919157	Inf	0.513755	1.02782	Inf	0.49684	2.50266
2012	2012-06-10	09:05:00	2.367	0.1493	4.95516	1.69907	0.727965	1.61733	0.709017	0.771501	1.83554	0.524862	1.10681	0.963405	0.829089	0.909004
2014	2014-06-19	09:30:00	9.336	0.501725	21.212	9.54491	0.502758	1.5463	0.494427	0.906783	10.1916	0.587468	1.05106	5.98723	0.0525698	0.986568
2014	2014-06-20	17:35:00	4.325	0.3109	8.71008	4.14538	0.502758	1.5463	0.494427	0.906783	10.1916	0.587468	1.05106	5.98723	0.410679	0.874464
2014	2014-06-21	09:43:00	7.7615	0.476363	14.5914	5.78947	0.567759	1.55836	0.563742	0.88183	10.8179	0.624814	1.27098	6.75917	0.120022	0.816312
2014	2014-06-21	17:43:00	6.3245	0.338	15.0323	6.38884	0.507061	1.65428	0.496668	0.887986	4.86797	0.595522	1.00016	2.89898	0.124622	1.03206
2014	2014-07-10	17:38:00	2.12875	0.15915	3.32174	1.28387	0.529417	1.61704	0.521021	0.891756	6.21457	0.606649	1.00614	3.77007	0.421603	0.67756
2014	2014-07-11	17:10:00	1.793	0.1345	5.35045	1.85609	0.565557	1.57356	0.55303	0.842379	2.59933	0.581394	0.998352	1.51123	0.702485	1.29573
2014	2014-07-12	17:03:00	1.7435	0.1295	4.08175	1.45549	0.64746	1.57245	0.631375	0.767386	1.24817	0.545562	0.919424	0.680953	0.683632	1.01655
2014	2014-07-13	17:26:00	1.757	0.1649	2.84488	1.06738	0.615053	1.6023	0.602993	0.787665	1.40553	0.561197	0.903054	0.78878	0.528544	0.70307
2016	2016-06-09	15:45	4.0385	0.1927	8.51526	3.70867	0.625274	1.60509	0.598483	0.821946	2.04305	0.550802	0.93974	1.12532	0.578153	0.915554
2016	2016-06-10	10:25	2.967	0.16945	10.5419	4.28672	0.551155	1.49579	0.550154	0.894079	8.61393	0.554878	1.27834	4.77968	0.792716	1.54279
2016	2016-06-10	17:15	3.409	0.1744	6.71636	3.10222	0.566318	1.47452	0.561689	0.882728	7.44099	0.552684	1.25586	4.11252	0.589863	0.855486
2016	2016-06-11	10:40	3.4315	0.1603	6.79141	3.12664	0.551697	1.46918	0.551697	0.907516	11.0919	0.546933	1.2999	6.06652	0.582437	0.859373
2016	2016-06-12	16:15	3.179	0.155	7.55843	3.28508	0.570852	1.46194	0.570852	0.88117	7.80246	0.534924	1.25916	4.17372	0.638098	1.0324
2016	2016-06-13	10:37	2.26	NO DATA	7.55843	3.28508	0.596628	1.46503	0.595531	0.881904	6.85733	0.526158	1.23913	3.60804	0.638098	1.45221
2016	2016-06-13	17:55	2.261	0.18995	7.01429	2.98664	0.620758	1.47845	0.619116	0.803214	2.89936	0.541421	1.1876	1.56977	0.662892	1.34707
2016	2016-06-14	10:20	2.6965	0.15405	5.90064	2.28707	0.674816	1.48567	0.668497	0.808507	3.80059	0.514672	1.05997	1.95606	0.834799	0.950177
2016	2016-06-14	17:30	2.05	0.2216	6.29786	2.06256	0.674816	1.48567	0.668497	0.808507	3.80059	0.514672	1.05997	1.95606	0.887277	1.33397
2016	2016-06-15	9:50	1.484	0.1219	6.29786	2.06256	0.665421	1.52157	0.660975	0.789956	2.15914	0.504464	1.10023	1.08921	0.887277	1.84275
2016	2016-06-15	17:35	1.636	0.12845	4.53312	1.66377	0.686956	1.464	0.672655	0.763492	2.36775	0.556006	1.048	1.31648	0.953262	1.20315
2016	2016-06-16	10:20	1.892	0.1161	2.37786	0.953691	0.644955	1.49224	0.642179	0.818094	3.32805	0.529531	1.15394	1.76231	0.842028	0.545722
2016	2016-06-16	17:50	2.045	0.132	5.38511	2.13588	0.707591	1.49434	0.701629	0.750298	1.2501	0.507955	1.09371	0.634994	0.753858	1.14342
2016	2016-06-17	10:30	1.667	0.09149	8.53033	2.95748	0.648138	1.48949	0.648138	0.827413	3.41366	0.544209	1.13746	1.85774	1.08032	2.22196
2016	2016-06-17	17:25	1.683	0.09319	4.52499	1.86777	0.60915	1.46515	0.601934	0.879288	4.08533	0.522265	1.21288	2.13363	0.811161	1.16745
2016	2016-06-18	16:55	1.288	0.0899467	3.91737	1.61553	0.696213	1.5154	0.696213	0.771629	1.79352	0.521303	0.993889	0.934969	0.763159	1.32064
2016	2016-06-19	17:10	1.5265	0.08573	4.84232	1.70295	0.648456	1.53698	0.643974	0.80628	2.14687	0.526573	1.10195	1.13048	0.948644	1.37741
2016	2016-06-20	17:35	1.58433	0.10055	4.10531	1.4985	0.642795	1.48157	0.637877	0.836855	3.60518	0.52016	1.15099	1.87527	0.88152	1.12514
2016	2016-06-22	17:30	1.0475	0.0729725	3.7142	1.26022	0.642795	1.48157	0.637877	0.836855	3.60518	0.52016	1.15099	1.87527	1.02106	1.53963
2016	2016-06-23	17:00	1.2875	0.0831367	4.22028	1.62023	0.664274	1.53294	0.664274	0.77493	1.69891	0.502973	1.09383	0.854505	0.683053	1.42331
2016	2016-06-24	16:20	1.38	NO DATA	4.07009	1.39064	0.697048	1.46092	0.691903	0.777957	2.30046	0.524832	1.05236	1.20735	0.654894	1.28065
2016	2016-06-25	16:40	1.481	0.1894	4.46912	1.64188	0.697048	1.46092	0.691903	0.777957	2.30046	0.524832	1.05236	1.20735	0.756966	1.31031
2016	2016-06-26	17:30	1.5625	0.1992	3.18515	1.13937	0.681273	1.50924	0.67887	0.829835	3.1449	0.49647	1.05031	1.56135	0.749861	0.885149
2016	2016-07-23	13:40	9.1295	0.58065	21.1456	9.17957	0.75627	1.50642	0.752299	0.819553	3.74087	0.471149	0.925691	1.7625	0.639839	1.00572
2016	2016-07-31	17:50	8.40225	0.42665	20.5079	9.0785	0.594033	1.50816	0.585649	0.928002	Inf	0.525	1.23466	Inf	0.632951	1.05982
2016	2016-08-03	18:05	7.675	0.3842	16.9469	7.77435	0.628682	1.49367	0.626571	0.917889	Inf	0.436756	1.00423	Inf	0.513657	0.95878
2016	2016-08-04	17:45	5.8085	0.309433	14.9829	6.50145	0.657212	1.55106	0.653562	0.92018	Inf	0.516578	1.15096	Inf	0.504261	1.12005
2016	2016-08-05	18:56	5.2695	0.30435	8.25396	3.34749	0.681221	1.52495	0.675904	0.914278	28.8532	0.493899	1.08587	14.2506	0.538415	0.680141
2017	2017-06-23	10:15:00	2.735	0.1901	8.25396	3.34749	0.559115	1.51723	0.559115	0.885174	12.9978	0.554375	1.32296	7.20564	0.538415	1.31042
2017	2017-06-24	09:50:00	1.96967	0.144175	4.49461	2.04847	0.559115	1.51723	0.559115	0.885174	12.9978	0.554375	1.32296	7.20564	0.378967	0.990844
2017	2017-06-26	09:50:00	1.422	0.1044	3.94461	1.64109	0.590124	1.47971	0.590124	0.834833	5.61683	0.545438	1.22277	3.06363	0.553228	1.20451
2017	2017-06-29	09:50:00	1.6335	0.09448	4.80399	2.18789	0.686867	1.51934	0.680242	0.650422	1.86628	0.477767	1.11893	0.891649	0.434963	1.27699
2017	2017-07-02	09:10:00	1.594	0.1188	3.56311	1.73781	0.567021	1.40885	0.555871	0.920437	Inf	0.534952	1.34319	Inf	0.301991	0.970616

## Sheet: WR
Year	Date	Time	DOC (mg-C L-1)	TDN (mg-N L-1)	α254 (m-1)	α350 (m-1)	BIX	FI	β:α	HIX	Peak ratio A:T	Peak ratio C:A	Peak Ratio C:M	Peak Ratio C:T	SR	SUVA254 (L mg-C−1 m−1)
2012	2012-06-06	18:45:00	8.254	0.4366	5.23321	2.49673	0.572611	1.49395	0.572611	0.890939	18.0643	0.586284	1.27932	10.5908	0.457181	0.275302
2012	2012-06-07	11:35:00	7.819	0.3983	2.91754	1.28048	0.639977	1.4362	0.639977	0.868366	8.55355	0.542756	1.17338	4.6425	0.572292	0.162021
2012	2012-06-07	18:00:00	7.658	0.4004	2.74941	1.2259	0.625531	1.46018	0.623956	0.87537	11.3467	0.552646	1.19499	6.2707	0.61639	0.155894
2012	2012-06-08	10:38:00	6.628	0.3277	5.02218	2.3878	0.606553	1.50772	0.600973	0.896981	124.807	0.573353	1.27158	71.5583	0.474047	0.329015
2012	2012-06-08	18:23:00	5.679	0.2962	NO CDOM	NO CDOM	0.659265	1.51298	0.652082	0.898732	12.9764	0.56182	1.1633	7.29043	NO CDOM	NO CDOM
2012	2012-06-10	09:50:00	4.506	0.2341	2.92581	1.22726	0.716085	1.53791	0.70874	0.936275	13.8591	0.504041	0.997853	6.98554	0.40008	0.281943
2012	2012-06-10	18:50:00	4.071	0.2048	4.33797	1.96382	0.718134	1.54577	0.709023	0.936178	24.6089	0.534197	1.07603	13.146	0.457456	0.462692
2012	2012-06-11	10:40:00	3.628	0.1803	3.36406	1.54081	0.744566	1.63371	0.715337	0.94356	40.1409	0.548311	1.11446	22.0097	0.396883	0.402627
2014	2014-06-19	18:24:00	5.301	0.29175	9.22061	4.46388	0.549823	1.47693	0.544542	0.896395	22.6092	0.6058	1.2592	13.6966	0.40884	0.75528
2014	2014-06-20	18:17:00	5.062	0.21535	9.22061	4.46388	0.54405	1.49629	0.539153	0.888242	25.0416	0.593364	1.2649	14.8588	0.40884	0.79094
2014	2014-06-21	10:22:00	4.968	0.25885	8.9354	4.37567	0.548688	1.48681	0.542769	0.894166	30.4276	0.585394	1.22535	17.8122	0.415585	0.780977
2014	2014-06-22	10:10:00	4.582	0.2497	7.53868	3.41842	0.548688	1.48681	0.542769	0.894166	30.4276	0.585394	1.22535	17.8122	0.465014	0.714408
2014	2014-06-22	18:30:00	3.7995	0.22115	7.29678	3.24636	0.555914	1.45419	0.552326	0.902587	32.4434	0.557566	1.28544	18.0893	0.516442	0.833894
2014	2014-06-23	18:11:00	3.2425	0.1935	6.97386	3.12304	0.580202	1.45188	0.580202	0.893217	15.4186	0.535067	1.21806	8.24996	0.50232	0.933898
2014	2014-06-25	18:13:00	2.044	0.1724	3.83726	1.65106	0.584589	1.43996	0.584589	0.901771	22.9216	0.552127	1.26182	12.6557	0.594456	0.815166
2014	2014-06-27	10:28:00	2.016	0.14895	3.83726	1.65106	0.599924	1.51227	0.597393	0.861866	0.958811	0.553263	1.22153	0.530475	0.594456	0.826487
2014	2014-06-28	10:08:00	2.085	0.1256	3.19674	1.45938	0.599924	1.51227	0.597393	0.861866	0.958811	0.553263	1.22153	0.530475	0.61279	0.665743
2014	2014-06-30	18:28:00	1.708	0.1143	3.19674	1.45938	0.615982	1.44225	0.614289	0.829248	2.88473	0.53293	1.18691	1.53736	0.61279	0.81269
2014	2014-07-01	10:01:00	1.634	0.1126	2.99415	1.39492	0.615982	1.44225	0.614289	0.829248	2.88473	0.53293	1.18691	1.53736	0.592851	0.795659
2014	2014-07-03	18:13:00	6.611	0.3545	6.82113	2.34378	0.552943	1.41884	0.551826	0.919501	9.17246	0.54202	1.29801	4.97166	1.06152	0.448018
2014	2014-07-10	09:57:00	1.2585	0.07288	3.02262	1.34634	0.763711	1.48038	0.739161	0.573498	0.548659	0.617655	0.794915	0.338882	0.501315	1.04289
2014	2014-07-10	18:12:00	1.319	0.0770167	3.02262	1.34634	0.601611	1.42126	0.598221	0.86741	10.2106	0.572117	1.22477	5.84164	0.501315	0.99505
2014	2014-07-11	10:07:00	1.328	0.111547	3.03	1.36046	0.601611	1.42126	0.598221	0.86741	10.2106	0.572117	1.22477	5.84164	0.503112	0.990718
2014	2014-07-11	18:03:00	1.1975	0.07634	3.21781	1.40777	0.596171	1.4507	0.587471	0.867863	15.3791	0.573387	1.26041	8.81819	0.451079	1.16679
2014	2014-07-12	17:46:00	1.263	0.1067	2.91903	1.29936	0.64625	1.44178	0.639074	0.839023	7.70491	0.573086	1.16617	4.41558	0.531313	1.00355
2014	2014-07-13	10:22:00	1.321	0.0867	2.91903	1.29936	0.602106	1.47158	0.602106	0.841282	7.21218	0.564064	1.20155	4.06813	0.531313	0.959493
2014	2014-07-13	18:11:00	1.484	0.07092	3.05574	1.33058	0.602106	1.47158	0.602106	0.841282	7.21218	0.564064	1.20155	4.06813	0.629709	0.894106
2014	2014-07-14	10:11:00	1.256	0.07481	2.90364	1.29356	0.586667	1.45675	0.580092	0.819866	4.19879	0.569143	1.18851	2.38972	0.578411	1.00383
2014	2014-07-15	18:01:00	1.56825	0.085985	2.90364	1.29356	0.548126	1.4996	0.548126	0.916019	8.21678	0.539284	1.35565	4.43117	0.578411	0.803959
2014	2014-07-21	18:29:00	1.102	0.07732	2.88348	1.35419	0.629639	1.47444	0.629403	0.873877	12.7295	0.587986	1.20006	7.48477	0.66429	1.13616
2014	2014-07-22	18:24:00	1.1475	0.06224	NO CDOM	NO CDOM	0.629639	1.47444	0.629403	0.873877	12.7295	0.587986	1.20006	7.48477	NO CDOM	NO CDOM
2014	2014-07-22	10:04:00	1.03575	0.0741	2.55429	1.1576	0.603105	1.42505	0.595087	0.872918	19.2427	0.567635	1.24854	10.9228	0.520732	1.07083
2014	2014-07-23	10:22:00	1.108	0.06786	2.44699	1.11431	0.623017	1.48442	0.615472	0.87094	14.5732	0.564206	1.24403	8.22227	0.508761	0.958955
2014	2014-07-23	17:25:00	0.9699	0.07657	2.42141	1.07769	0.612402	1.50548	0.605823	0.880843	18.2173	0.571304	1.26594	10.4076	0.570657	1.08404
2014	2014-07-24	11:03:00	1.006	0.100295	2.50912	1.0839	0.630765	1.51465	0.630765	0.866089	12.6393	0.56375	1.22011	7.12542	0.602966	1.083
2014	2014-07-29	10:08:00	1.188	0.0855	2.69831	1.26092	0.657656	1.54238	0.6528	0.841354	7.19169	0.560008	1.17974	4.02741	0.510809	0.986236
2014	2014-07-29	18:17:00	1.489	0.0832275	3.20705	1.4489	0.648524	1.5075	0.64188	0.869811	15.3775	0.588905	1.24046	9.0559	0.540573	0.935226
2014	2014-07-30	17:46:00	1.208	0.08444	2.74811	1.23687	0.633785	1.48112	0.633785	0.865938	11.3175	0.576251	1.22919	6.52173	0.523127	0.987809
2014	2014-07-31	09:53:00	3.574	0.1009	2.68588	1.22274	0.654416	1.51047	0.646056	0.876253	10.937	0.570122	1.18484	6.23545	0.526098	0.326316
2014	2014-07-31	17:55:00	NO DATA	NO DATA	2.59561	1.13429	0.636391	1.49224	0.636391	0.868252	14.7917	0.565258	1.20958	8.3611	0.601622	NO DOC
2014	2014-08-01	17:49:00	1.0835	0.0748975	2.7398	1.22145	0.646392	1.47568	0.645771	0.837127	6.46667	0.562359	1.19999	3.63659	0.514654	1.09798
2014	2014-08-02	09:53:00	1.151	0.078225	2.93526	1.3129	0.638608	1.45945	0.638608	0.871735	11.6643	0.55953	1.19992	6.52655	0.523415	1.10733
2014	2014-08-02	17:54:00	1.214	0.09384	2.93526	1.3129	0.698544	1.49057	0.689169	0.839471	5.08773	0.546193	1.11734	2.77888	0.523415	1.04986
2016	2016-06-10	9:00	5.432	0.2891	3.88918	1.59588	0.543732	1.46252	0.540431	0.905128	Inf	0.577615	1.31785	Inf	0.602633	0.310888
2016	2016-06-10	17:00	4.556	0.318025	4.2901	1.86514	0.543732	1.46252	0.540431	0.905128	Inf	0.577615	1.31785	Inf	0.419634	0.408874
2016	2016-06-11	9:00	5.22133	0.2811	6.49749	3.10627	0.743031	1.61388	0.736198	0.909962	29.1749	0.550515	1.06151	16.0612	0.385443	0.540344
2016	2016-06-11	18:40	3.692	0.2008	6.49749	3.10627	0.553044	1.45166	0.551405	0.917024	Inf	0.554068	1.26827	Inf	0.385443	0.76417
2016	2016-06-12	9:00	3.638	0.17805	7.35695	3.3148	0.562583	1.43953	0.552802	0.899143	57.6675	0.566303	1.27306	32.6573	0.394633	0.878094
2016	2016-06-13	18:30	3.472	0.2426	4.74362	2.1266	0.57963	1.47266	0.57548	0.876407	Inf	0.554754	1.19602	Inf	0.464312	0.593247
2016	2016-06-14	8:50	3.17	0.1979	4.63958	2.10566	0.561536	1.45529	0.55705	0.889277	29.0637	0.554236	1.22747	16.1082	0.463856	0.635515
2016	2016-06-14	18:20	2.759	0.182	4.93245	2.21151	0.578922	1.4371	0.576334	0.883995	29.8219	0.560152	1.24655	16.7048	0.550004	0.776277
2016	2016-06-15	9:00	2.674	0.1405	4.74369	2.03503	0.581116	1.46292	0.578483	0.856688	10.951	0.56295	1.23325	6.16484	0.475257	0.770303
2016	2016-06-15	10:15	3.998	0.2165	4.74369	2.03503	0.601644	1.4292	0.59485	0.863331	7.72847	0.543926	1.2427	4.20372	0.475257	0.515205
2016	2016-06-16	9:00	2.27283	0.12185	3.49128	1.65996	0.601644	1.4292	0.59485	0.863331	7.72847	0.543926	1.2427	4.20372	0.473618	0.666996
2016	2016-06-17	9:00	2.505	0.1179	3.49128	1.65996	0.588761	1.42873	0.588761	0.89956	20.0136	0.566401	1.23281	11.3357	0.473618	0.605178
2016	2016-06-17	18:00	2.30733	0.1132	3.18029	1.47437	0.588761	1.42873	0.588761	0.89956	20.0136	0.566401	1.23281	11.3357	0.470366	0.598498
2016	2016-06-18	8:55	2.0545	0.10215	3.95899	1.8123	0.55938	1.43625	0.54978	0.923693	174.055	0.553377	1.28317	96.3183	0.49883	0.836727
2016	2016-06-19	18:00	2.154	0.1119	4.17065	1.77352	0.559841	1.45051	0.556229	0.899578	13.3154	0.561429	1.27614	7.47565	0.66435	0.840745
2016	2016-06-20	8:55	1.96033	0.12325	3.25365	1.33895	0.585571	1.45604	0.585571	0.866418	4.97002	0.547657	1.24927	2.72186	0.448961	0.720687
2016	2016-06-20	18:00	1.82475	0.1012	3.25365	1.33895	0.584568	1.47079	0.582576	0.910393	19.8211	0.54986	1.27247	10.8988	0.448961	0.774235
2016	2016-06-21	9:00	2	0.1084	2.98326	1.35975	0.669999	1.52199	0.662531	0.798764	10.9742	0.525447	1.16458	5.76635	0.507535	0.647689
2016	2016-06-21	18:30	1.723	0.08118	3.1051	1.35138	0.669999	1.52199	0.662531	0.798764	10.9742	0.525447	1.16458	5.76635	0.650571	0.782521
2016	2016-06-22	9:00	1.8515	0.087925	2.80723	1.30027	0.636756	1.51358	0.631102	0.892376	14.4295	0.572709	1.24293	8.26391	0.483757	0.658354
2016	2016-06-22	18:00	1.573	0.0823267	2.62511	1.11849	0.636756	1.51358	0.631102	0.892376	14.4295	0.572709	1.24293	8.26391	0.637315	0.724644
2016	2016-06-23	9:00	1.285	0.06406	2.58659	1.08873	0.611052	1.45413	0.60595	0.842639	5.64076	0.540957	1.18161	3.05141	0.454122	0.87404
2016	2016-06-23	18:00	1.586	0.09453	2.8499	1.10336	0.656824	1.4921	0.656824	0.860337	8.2658	0.532874	1.10533	4.40463	0.370006	0.780248
2016	2016-06-24	9:00	1.5755	0.084455	2.76686	1.17382	0.76785	1.45	0.762733	0.81121	7.97689	0.52475	0.904921	4.18587	0.41221	0.762563
2016	2016-06-25	9:00	1.554	0.0827	2.62478	1.22208	0.666962	1.49403	0.665335	0.875662	12.7459	0.536952	1.0707	6.84392	0.578734	0.733412
2016	2016-06-25	17:40	1.1885	0.070005	2.62478	1.22208	0.585398	1.46144	0.577633	0.890614	8.46777	0.522707	1.21714	4.42616	0.578734	0.958959
2016	2016-06-26	9:00	1.4265	0.074315	2.51594	1.07661	0.585398	1.46144	0.577633	0.890614	8.46777	0.522707	1.21714	4.42616	0.484799	0.765832
2016	2016-06-26	18:25	1.362	0.07921	2.51594	1.07661	0.603658	1.46018	0.603658	0.890286	9.96028	0.536365	1.17672	5.34235	0.484799	0.8021
2016	2016-06-27	8:55	1.585	0.09823	2.35511	1.04387	0.603658	1.46018	0.603658	0.890286	9.96028	0.536365	1.17672	5.34235	0.499995	0.645189
2016	2016-06-27	18:00	1.0395	0.07257	2.27377	0.974536	0.69086	1.53174	0.680485	0.865878	11.6075	0.554145	1.15356	6.43227	0.488157	0.949792
2016	2016-06-28	18:00	1.339	0.09	2.27377	0.974536	0.640296	1.45751	0.626166	0.824266	6.21388	0.533294	1.1364	3.31382	0.488157	0.737348
2016	2016-06-29	9:00	1.343	0.0748	2.64525	1.18906	0.640296	1.45751	0.626166	0.824266	6.21388	0.533294	1.1364	3.31382	0.545634	0.855258
2016	2016-06-29	18:10	4.1875	0.210733	6.7	3.23469	0.659625	1.44341	0.650698	0.846716	13.4714	0.578913	1.15766	7.79875	0.45185	0.694746
2016	2016-06-30	18:10	1.138	0.1088	1.93944	0.849946	0.543667	1.34013	0.487366	0.925671	Inf	0.586195	1.29076	Inf	0.796607	0.740013
2016	2016-07-01	9:00	1.322	0.0875	2.00194	0.915845	0.60264	1.46179	0.598822	0.863633	4.36989	0.542048	1.22155	2.36869	0.449364	0.657545
2016	2016-07-01	18:25	1.212	0.08347	2.24321	0.930351	0.667019	1.56185	0.667019	0.862684	8.04145	0.553703	1.1909	4.45258	0.697125	0.803664
2016	2016-07-02	09:00	1.378	0.08555	2.24321	0.930351	0.609962	1.54626	0.594048	0.841107	10.2296	0.598578	1.26168	6.1232	0.697125	0.706851
2016	2016-07-02	18:15	1.1245	0.0761675	1.80519	0.806863	0.633051	1.46514	0.625643	0.878141	4.24292	0.53242	1.16558	2.25902	0.489477	0.697061
2016	2016-07-03	09:00	1.276	0.08106	2.09333	0.909536	0.633051	1.46514	0.625643	0.878141	4.24292	0.53242	1.16558	2.25902	0.652466	0.712351
2016	2016-07-05	09:00	1.692	0.08031	3.15753	1.3821	0.681032	1.54767	0.671001	0.789681	6.05303	0.554114	1.19294	3.35407	0.81501	0.810315
2016	2016-07-05	18:00	1.257	0.09541	2.5209	1.10795	0.680941	1.52149	0.680941	0.815627	2.52767	0.578169	1.20794	1.46142	0.802107	0.870815
2016	2016-07-06	09:00	1.776	0.1213	2.48196	1.0942	0.705403	1.6092	0.699711	0.775843	5.00371	0.548304	1.14043	2.74356	0.811708	0.606817
2016	2016-07-06	18:10	1.436	0.09491	2.82985	1.17502	0.705403	1.6092	0.699711	0.775843	5.00371	0.548304	1.14043	2.74356	0.755173	0.855689
2016	2016-07-07	09:00	1.292	0.09051	2.82985	1.17502	0.688214	1.52051	0.681235	0.862351	11.778	0.576433	1.14386	6.78925	0.755173	0.951059
2016	2016-07-07	18:00	1.319	0.08358	2.81256	1.12768	0.674873	1.45561	0.659247	0.802773	2.51987	0.538758	1.1491	1.3576	0.872389	0.925899
2016	2016-07-08	19:00	1.286	0.07979	2.5851	1.10438	0.693405	1.47198	0.686339	0.826149	9.7015	0.621043	1.17445	6.02505	0.871012	0.872857
2016	2016-07-09	09:00	1.3705	0.083715	3.04715	1.19602	0.646211	1.47561	0.635994	0.829342	3.49812	0.535253	1.17843	1.87238	0.590532	0.965431
2016	2016-07-09	18:00	1.268	0.07384	2.77064	1.25321	0.769388	1.51783	0.751289	0.794703	4.52079	0.535508	0.968867	2.42092	0.628491	0.948783
2016	2016-07-10	09:00	1.485	0.09144	2.77064	1.25321	0.675739	1.47261	0.669244	0.835058	3.63023	0.544106	1.13805	1.97523	0.628491	0.810139
2016	2016-07-12	09:00	1.35	0.08214	3.02105	1.18206	0.675739	1.47261	0.669244	0.835058	3.63023	0.544106	1.13805	1.97523	0.829858	0.971696
2016	2016-07-12	18:00:00	1.35	0.08214	3.02105	1.18206	0.668307	1.51324	0.663315	0.819131	3.24458	0.524437	1.16039	1.70158	0.829858	0.971696
2016	2016-07-13	9:00	1.35633	0.08262	2.7865	1.11963	0.701615	1.48965	0.701023	0.82333	4.32	0.554968	1.08524	2.39746	0.829912	0.892069
2016	2016-07-13	18:00	1.555	0.09235	2.99335	1.25227	0.701615	1.48965	0.701023	0.82333	4.32	0.554968	1.08524	2.39746	0.756109	0.835859
2016	2016-07-14	9:00	2.6905	0.08257	4.09875	1.94097	0.673588	1.49125	0.665118	0.843652	4.06083	0.538286	1.15325	2.18589	0.504266	0.661492
2016	2016-07-15	9:00	1.864	0.07878	4.09875	1.94097	0.733404	1.50222	0.722073	0.796254	4.95358	0.545537	1.02706	2.70236	0.504266	0.954799
2016	2016-07-15	18:00:00	1.388	0.07839	3.43026	1.38109	0.631158	1.49675	0.62235	0.87244	5.32	0.53385	1.17256	2.84008	0.597713	1.07311
2016	2016-07-16	9:00	1.401	0.1173	2.78746	1.21201	0.691842	1.52023	0.683315	0.832205	4.75951	0.547701	1.09742	2.60678	0.631284	0.863927
2016	2016-07-16	18:00:00	NO DATA	NO DATA	2.92269	1.29579	0.66222	1.48189	0.66222	0.845678	5.67854	0.547768	1.17343	3.11052	0.693654	NO DOC
2016	2016-07-17	9:00	1.8595	0.127667	3.42463	1.45575	0.66222	1.48189	0.66222	0.845678	5.67854	0.547768	1.17343	3.11052	0.572152	0.799693
2016	2016-07-17	18:00	1.7355	0.1136	1.29737	0.770429	0.691901	1.48705	0.688687	0.834646	6.41668	0.552149	1.09579	3.54297	0.193956	0.324598
2016	2016-07-18	9:00	1.5925	0.10695	3.51644	1.52446	0.693134	1.48775	0.682864	0.981396	8.28895	0.543574	1.11185	4.50566	0.594568	0.958803
2016	2016-07-18	18:00	1.757	0.1057	3.51644	1.52446	0.675594	1.55435	0.661314	0.874782	7.38216	0.538011	1.13798	3.97169	0.594568	0.869034
2016	2016-07-19	9:00	1.631	0.1002	2.7066	1.19201	0.675594	1.55435	0.661314	0.874782	7.38216	0.538011	1.13798	3.97169	0.64254	0.720571
2016	2016-07-20	9:00	1.761	0.1017	2.7066	1.19201	0.722389	1.5366	0.715111	0.84453	6.24899	0.540912	1.0819	3.38015	0.64254	0.667377
2016	2016-07-20	17:30	1.516	0.058585	2.7462	1.17943	0.722389	1.5366	0.715111	0.84453	6.24899	0.540912	1.0819	3.38015	0.630876	0.786572
2016	2016-07-21	9:00	1.558	0.1065	2.46897	1.09522	0.650542	1.52172	0.649174	0.868053	8.0278	0.544577	1.16013	4.37176	0.6251	0.688105
2016	2016-07-21	18:00	1.559	0.1004	2.4512	1.08022	0.707659	1.51594	0.690727	0.856097	4.87071	0.537445	1.10748	2.61774	0.549557	0.682715
2016	2016-07-22	9:00	1.575	0.1076	2.58412	1.112	0.740009	1.54031	0.731793	0.813579	4.27179	0.537104	1.02383	2.29439	0.645475	0.712422
2016	2016-07-24	18:00	2.4	0.1259	3.34376	1.5026	0.615956	1.48266	0.615956	0.897152	Inf	0.575945	1.26425	Inf	0.558222	0.604965
2016	2016-07-25	18:00	1.7285	0.1141	1.15486	0.744921	0.647269	1.49065	0.647269	0.888645	11.688	0.551425	1.18719	6.44505	0.155914	0.290112
2016	2016-07-26	9:00	1.957	0.1411	1.13572	0.730413	0.656015	1.48991	0.648507	0.986823	10.3448	0.552222	1.19133	5.71262	0.131327	0.251993
2016	2016-07-26	18:00	1.842	0.1202	1.13572	0.730413	NO FDOM	NO FDOM	NO FDOM	NO FDOM	NO FDOM	NO FDOM	NO FDOM	NO FDOM	0.131327	0.267725
2016	2016-07-27	9:00	2.0405	0.114	3.47897	1.59665	NO FDOM	NO FDOM	NO FDOM	NO FDOM	NO FDOM	NO FDOM	NO FDOM	NO FDOM	0.55631	0.740322
2016	2016-07-27	17:30	1.675	0.1166	3.10357	1.31731	0.689436	1.59038	0.681381	0.888554	12.5836	0.568325	1.16914	7.15156	0.525944	0.80455
2016	2016-07-28	9:00	1.8	0.1209	2.61309	1.15918	0.687618	1.54714	0.682604	0.877091	7.31509	0.542325	1.10161	3.96716	0.516589	0.630359
2016	2016-07-28	18:00	1.8305	0.1255	2.61309	1.15918	0.68676	1.58525	0.675073	0.893966	14.8029	0.544392	1.13235	8.05857	0.516589	0.619856
2016	2016-07-29	9:00	1.68633	0.1185	2.78456	1.23353	0.68676	1.58525	0.675073	0.893966	14.8029	0.544392	1.13235	8.05857	0.456009	0.717
2016	2016-07-29	18:00	1.555	0.07596	2.9399	1.27743	0.695868	1.56381	0.674383	0.889109	19.2431	0.559694	1.11747	10.7702	0.533898	0.820935
2016	2016-07-30	18:00	1.81	0.1151	2.95788	1.28882	0.686039	1.52141	0.686039	0.881796	9.41211	0.549438	1.10459	5.17137	0.566135	0.709591
2016	2016-07-31	9:00	1.81	0.150667	3.08283	1.33161	0.703574	1.55788	0.697822	0.871466	8.2196	0.543278	1.10543	4.46553	0.541494	0.739565
2016	2016-08-01	9:00	4.19	0.2067	5.8158	2.82891	0.698963	1.54174	0.69728	0.863824	6.65186	0.548621	1.0807	3.64935	0.445593	0.6027
2016	2016-08-02	18:00	3.903	0.2054	4.97114	2.258	0.61269	1.52631	0.605217	0.91542	Inf	0.57502	1.24685	Inf	0.476555	0.553048
2016	2016-08-03	9:00	2.622	0.1603	3.98923	1.88633	0.638007	1.51552	0.631993	0.9136	42.3528	0.549339	1.20997	23.266	0.389378	0.660636
2016	2016-08-04	9:00	2.112	0.1279	2.91846	1.39678	0.640891	1.5197	0.640209	0.941987	Inf	0.558058	1.20526	Inf	0.414791	0.600019
2016	2016-08-05	9:00	2.213	0.144	2.91846	1.39678	0.690856	1.54533	0.6832	0.907796	20.5328	0.541344	1.12566	11.1153	0.414791	0.572635
2016	2016-08-05	18:00	2.213	NO DATA	3.36508	1.53945	0.690856	1.54533	0.6832	0.907796	20.5328	0.541344	1.12566	11.1153	0.438232	0.660269
2016	2016-08-06	9:00	1.7925	0.13	3.36508	1.53945	0.714334	1.56449	0.714	0.910882	10.9154	0.554712	1.07118	6.05492	0.438232	0.81516
2016	2016-08-07	9:00	1.707	0.1592	2.58682	1.16306	0.709962	1.59371	0.709962	0.88324	Inf	0.584617	1.16638	Inf	0.363522	0.65802
2016	2016-08-07	18:00	2.062	0.153	2.57569	1.15181	0.705782	1.54032	0.699629	0.885129	9.85257	0.532914	1.10327	5.25058	0.388174	0.54239
2016	2016-08-08	9:00	1.55675	0.14545	2.5259	1.16648	0.705782	1.54032	0.699629	0.885129	9.85257	0.532914	1.10327	5.25058	0.408816	0.704537
2016	2016-08-08	18:00	1.441	0.1348	NO CDOM	NO CDOM	0.710112	1.56804	0.692085	0.926212	21.1845	0.552313	1.11321	11.7005	NO CDOM	NO CDOM
2017	2017-06-22	17:30:00	4.262	0.23795	6.36758	2.90103	0.552076	1.44587	0.545991	0.904991	Inf	0.567049	1.30996	Inf	0.405743	0.648734
2017	2017-06-24	19:00:00	2.86	0.1645	5.15074	2.33313	0.561632	1.45664	0.560724	0.894177	Inf	0.550864	1.30521	Inf	0.447716	0.782005
2017	2017-06-26	09:00:00	2.4605	0.1484	4.02999	1.8039	0.555845	1.4874	0.551359	0.907015	Inf	0.544484	1.28314	Inf	0.435734	0.711193
2017	2017-07-02	09:00:00	1.387	0.08537	2.27443	1.01885	0.585967	1.46268	0.585967	0.894592	82.5147	0.532602	1.29079	43.9475	0.361848	0.712038
2017	2017-07-03	13:00	1.258	0.106685	2.33293	0.99133	0.63502	1.47668	0.63502	0.854565	12.4456	0.512738	1.16714	6.38134	0.41022	0.805244
2017	2017-07-03	22:00:00	1.416	0.1023	2.22545	1.10645	0.626987	1.43893	0.624846	0.797927	6.24782	0.510925	1.15287	3.19216	0.377637	0.682434
2017	2017-07-04	06:00:00	1.285	0.09517	2.22545	1.10645	0.644673	1.47718	0.638124	0.811093	11.1989	0.519222	1.10975	5.8147	0.377637	0.752005
2017	2017-07-04	18:00:00	1.244	0.09297	3.65515	1.41973	0.644673	1.47718	0.638124	0.811093	11.1989	0.519222	1.10975	5.8147	0.63289	1.27582
2017	2017-07-05	09:00:00	1.744	0.108375	NO CDOM	NO CDOM	0.639602	1.46351	0.62919	0.821203	5.35413	0.515294	1.18666	2.75895	NO CDOM	NO CDOM
2017	2017-07-06	09:00:00	1.747	0.103137	3.03156	1.22992	0.709448	1.48514	0.688861	0.791171	4.12759	0.513931	1.00397	2.12129	0.662984	0.753494
2017	2017-07-07	09:00:00	1.815	0.1079	3.06761	1.25032	0.709448	1.48514	0.688861	0.791171	4.12759	0.513931	1.00397	2.12129	0.632086	0.733886
2017	2017-07-07	18:00:00	1.3545	0.08295	3.06761	1.25032	0.602118	1.42648	0.597313	0.820554	4.008	0.519068	1.13278	2.08043	0.632086	0.983392
2017	2017-07-08	09:00:00	1.987	0.1193	2.95402	1.21583	0.602118	1.42648	0.597313	0.820554	4.008	0.519068	1.13278	2.08043	0.622436	0.645539
2017	2017-07-09	09:00:00	1.7	0.10295	2.78905	1.15951	0.636649	1.39794	0.625994	0.829232	5.37177	0.542749	1.06435	2.91552	0.624694	0.712383
2017	2017-07-09	18:00:00	1.721	0.0859167	3.1427	1.31867	0.66562	1.43846	0.638705	0.831902	4.0801	0.539936	1.04141	2.20299	0.861472	0.792919
2017	2017-07-10	09:00:00	1.615	0.09878	3.1427	1.31867	0.706841	1.42218	0.682007	0.820696	4.33428	0.518694	0.982308	2.24817	0.861472	0.844962
2017	2017-07-10	18:00:00	1.636	0.0979133	3.44596	1.30984	0.706841	1.42218	0.682007	0.820696	4.33428	0.518694	0.982308	2.24817	1.04814	0.914604
2017	2017-07-11	09:00:00	1.4405	0.094735	3.44596	1.30984	0.78053	1.51369	0.755824	0.785617	4.49699	0.503767	0.853096	2.26543	1.04814	1.03873
2017	2017-07-11	18:00:00	1.4405	0.094735	2.72821	1.15185	0.78053	1.51369	0.755824	0.785617	4.49699	0.503767	0.853096	2.26543	0.926287	0.822377
2017	2017-07-12	19:50:00	1.463	0.08694	2.72821	1.15185	0.673383	1.46788	0.658725	0.763912	1.94888	0.513353	1.04919	1.00046	0.926287	0.80973
2017	2017-07-12	09:00:00	NO DATA	NO DATA	2.63233	1.11984	0.673383	1.46788	0.658725	0.763912	1.94888	0.513353	1.04919	1.00046	0.781864	NO DOC
2017	2017-07-14	09:00	1.612	0.08332	2.79175	1.19254	0.666438	1.47542	0.658442	0.793563	2.08485	0.54356	1.07454	1.13324	0.720319	0.752001
2017	2017-07-14	18:00:00	1.54	0.09613	3.08936	1.24577	0.680672	1.46736	0.660461	0.827029	3.80425	0.523533	1.05849	1.99165	0.967999	0.871073
2017	2017-07-15	09:00:00	2.0205	0.1323	3.51228	1.45661	0.640812	1.52658	0.63293	0.801497	2.0392	0.522877	1.16666	1.06625	0.625788	0.754807
2017	2017-07-15	18:00:00	1.727	0.084845	3.14591	1.31739	0.709347	1.43926	0.694217	0.817579	4.30867	0.517483	0.972634	2.22966	0.885821	0.790971
2017	2017-07-16	09:00:00	1.525	0.1027	2.99161	1.1981	0.637993	1.48795	0.621647	0.810162	2.35763	0.528414	1.12897	1.24581	0.8078	0.851808
2017	2017-07-16	18:00:00	1.378	0.08643	2.99161	1.1981	0.675568	1.45546	0.662595	0.751212	1.44588	0.512976	1.10709	0.741701	0.8078	0.942676
2017	2017-07-29	09:00:00	0.9934	0.08346	3.13963	1.19644	0.783192	1.44496	0.756861	0.770492	4.74915	0.52141	0.955325	2.47626	1.04917	1.37234
2017	2017-07-29	18:00:00	1.002	0.1042	3.34511	1.15296	0.783192	1.44496	0.756861	0.770492	4.74915	0.52141	0.955325	2.47626	0.796728	1.4496
2017	2017-07-30	09:00:00	1.089	0.08022	2.91233	1.0674	0.734795	1.50805	0.721188	0.724798	2.09601	0.514402	1.03578	1.07819	0.553924	1.16123
2017	2017-07-30	18:00:00	1.134	0.084295	2.91233	1.0674	0.692793	1.4987	0.692793	0.775792	3.15041	0.533306	1.12066	1.68013	0.553924	1.11515
2017	2017-07-31	09:00:00	1.181	0.08285	3.93444	1.28902	0.692793	1.4987	0.692793	0.775792	3.15041	0.533306	1.12066	1.68013	0.659136	1.44657
2017	2017-07-31	18:00:00	1.177	0.08704	3.93444	1.28902	0.705062	1.47284	0.699991	0.80494	3.82561	0.51876	1.11084	1.98458	0.659136	1.45149
2017	2017-08-01	18:00:00	1.131	0.09277	3.17093	1.18318	0.695242	1.48543	0.692235	0.796515	4.88491	0.528457	1.11178	2.58146	0.720874	1.21739
2017	2017-08-02	09:00:00	1.035	0.093665	2.98056	1.09748	0.783995	1.51623	0.771697	0.749291	3.91768	0.510022	0.94966	1.9981	0.686112	1.25044
2017	2017-08-03	09:00:00	1.1355	0.077965	2.10524	1.02694	0.723484	1.47459	0.717292	0.126846	NaN	Inf	1.12686	Inf	0.13953	0.805047
2017	2017-08-03	18:00:00	1.21675	0.0987325	2.24005	1.098	0.678365	1.51303	0.666248	0.628466	3.17627	0.507844	1.11805	1.61305	0.253146	0.799396
2017	2017-08-04	09:00:00	1.229	0.0690875	2.50955	1.12141	0.681835	1.52133	0.678765	0.621622	2.76647	0.517181	1.09678	1.43077	0.226091	0.886645
2017	2017-08-04	18:00:00	1.2115	0.0872525	2.60191	1.14446	0.750248	1.53013	0.735654	0.563111	2.57323	0.499737	1.0175	1.28594	0.320468	0.932556
2017	2017-08-05	09:00:00	1.17167	0.08601	2.64743	1.08403	0.721854	1.49628	0.721854	0.559296	1.71989	0.506035	1.05685	0.870325	0.408392	0.98113
2017	2017-08-05	18:00:00	1.121	0.087795	2.6049	1.08229	0.756002	1.5105	0.749719	0.645709	2.56077	0.533225	0.966857	1.36547	0.569063	1.009
2017	2017-08-06	09:00:00	1.03217	0.118933	2.38612	0.957752	0.723963	1.49533	0.716382	0.650719	1.92979	0.511636	1.07692	0.987349	0.4708	1.0038
2017	2017-08-06	18:00:00	1.031	0.1041	NO CDOM	NO CDOM	0.784313	1.50067	0.776678	0.639813	2.56981	0.512508	0.998529	1.31705	NO CDOM	NO CDOM
2017	2017-08-07	18:40:00	1.0245	0.1033	2.85343	1.04497	0.760607	1.51289	0.750483	0.771389	2.95236	0.518347	1.05029	1.53034	0.702167	1.20938
2017	2017-08-08	09:00:00	0.9449	0.0837	2.85343	1.04497	0.763826	1.55356	0.747774	0.794043	4.95318	0.530974	1.02159	2.63001	0.702167	1.31126
2017	2017-08-08	18:00:00	0.9874	0.0887975	2.95553	1.07476	0.763826	1.55356	0.747774	0.794043	4.95318	0.530974	1.02159	2.63001	0.774927	1.29971
2017	2017-08-09	09:00:00	0.9706	0.08008	2.67309	1.00769	0.74855	1.49996	0.736038	0.788098	2.98602	0.51494	1.1145	1.53762	0.728715	1.19586
2017	2017-08-10	09:00:00	0.9098	0.08545	2.59211	0.975933	0.730256	1.54924	0.721043	0.814734	3.34281	0.546139	1.13754	1.82564	0.687567	1.23712
2017	2017-08-10	18:00:00	1.158	0.1016	2.67422	1.07859	0.727238	1.53851	0.715295	0.810036	4.45719	0.521376	1.09151	2.32387	0.598726	1.00276
2017	2017-08-11	09:00:00	1.246	0.20015	2.94303	1.07023	0.699433	1.46212	0.696042	0.85168	8.05799	0.531948	1.12038	4.28643	0.579015	1.02561
2017	2017-08-11	18:00:00	1.101	0.08704	1.72448	0.897179	0.746364	1.48532	0.742094	0.790819	5.04694	0.522796	1.01914	2.63852	0.246789	0.680106
2017	2017-08-12	15:30:00	NO DATA	NO DATA	1.72448	0.897179	0.579976	1.49435	0.579976	0.856908	15.7801	0.545596	1.26185	8.60953	0.246789	NO DOC

## Sheet: ER
Year	Date	Time	DOC (mg-C L-1)	TDN (mg-N L-1)	α254 (m-1)	α350 (m-1)	BIX	FI	β:α	HIX	Peak ratio A:T	Peak ratio C:A	Peak Ratio C:M	Peak Ratio C:T	SR	SUVA254 (L mg-C−1 m−1)
2012	2012-06-09		3.54	0.293	4.70563	2.1132	0.780277	1.70325	0.77077	0.931149	41.163	0.551502	1.02574	22.7015	0.378708	0.577193
2016	2016-07-14	18:00	1.2705	0.2012	0.277641	0.11565	0.579976	1.49435	0.579976	0.856908	15.7801	0.545596	1.26185	8.60953	1.02405	0.0948888
2016	2016-06-10	17:00	4.781	0.26445	0.277641	0.11565	0.549873	1.47255	0.54517	0.922869	Inf	0.576157	1.26003	Inf	1.02405	0.0252157
2016	2016-06-12	10:35	4.27067	0.232	6.58053	3.07833	0.548339	1.48702	0.547141	0.911537	Inf	0.591612	1.26765	Inf	0.383596	0.669069
2016	2016-06-26	17:40	1.463	0.1002	2.91716	1.15444	0.548339	1.48702	0.547141	0.911537	Inf	0.591612	1.26765	Inf	0.642491	0.865808
2016	2016-07-02	16:30	0.9408	0.073365	2.63542	1.07569	0.699506	1.47681	0.697863	0.831602	4.10378	0.521338	1.03845	2.13946	0.525751	1.21635
2016	2016-07-02	16:30:00	0.9408	0.073365	3.23816	1.10689	0.742776	1.57447	0.733527	0.897867	9.76041	0.530065	1.01043	5.17365	1.00017	1.49454
2016	2016-07-05	13:30	0.89435	0.079285	3.23816	1.10689	0.716021	1.50387	0.705454	0.763911	1.36206	0.524101	1.08834	0.713859	1.00017	1.57216
2016	2016-07-08	18:00	0.687	0.08795	3.13634	1.14557	0.726172	1.53881	0.722719	0.731892	1.39544	0.509559	1.02917	0.711058	1.09183	1.98231
2016	2016-07-23	17:30:00	3.459	0.3257	5.61853	2.56668	0.671921	1.55528	0.667184	0.900003	30.0573	0.562197	1.14666	16.8981	0.440478	0.705307
2016	2016-08-01	16:30	7.488	0.4011	9.69988	4.34187	0.668161	1.52501	0.664145	0.901696	35.8191	0.541445	1.13323	19.3941	0.441426	0.562479
2016	2016-08-04	18:45	3.877	0.2841	4.9988	2.21874	0.639563	1.51982	0.639563	0.916113	Inf	0.532588	1.16746	Inf	0.422543	0.559856
2016	2016-06-13	18:00	3.3985	0.1963	14.9592	6.94548	0.572028	1.47424	0.565114	0.903043	24.0515	0.563112	1.24722	13.5437	0.529584	1.91129
2016	2016-06-14	11:20	3.2235	0.17525	11.8492	5.45845	0.572028	1.47424	0.565114	0.903043	24.0515	0.563112	1.24722	13.5437	0.393833	1.59613
2016	2016-06-20	17:00	1.864	0.1453	4.14472	1.83376	0.578988	1.46979	0.571893	0.910227	35.4575	0.574198	1.2254	20.3596	0.58473	0.965506
2016	2016-06-22	17:30	1.7165	0.10125	3.68972	1.64342	0.611462	1.50502	0.597886	0.86532	6.3318	0.565937	1.19492	3.5834	0.531824	0.933374
2017	2017-06-23	13:10:00	1.311	0.135733	3.68972	1.64342	0.560959	1.44254	0.549779	0.893863	12.6989	0.5482	1.35768	6.96152	0.531824	1.22207
2017	2017-06-26	10:00:00	2.0465	0.134	3.80655	1.77364	0.560959	1.44254	0.549779	0.893863	12.6989	0.5482	1.35768	6.96152	0.43968	0.807655
2017	2017-06-29	11:20:00	1.995	0.1254	3.20575	1.49653	0.533424	1.46948	0.533424	0.932146	Inf	0.567258	1.37706	Inf	0.356508	0.697739
2017	2017-07-08	10:10:00	1.808	0.1265	3.20575	1.49653	0.652242	1.4667	0.648682	0.770063	5.72123	0.520328	1.14466	2.97692	0.356508	0.769906
2017	2017-07-11	12:00:00	1.60867	0.1298	3.53589	1.67508	0.693452	1.4708	0.678513	0.809404	5.73971	0.524847	1.06709	3.01247	0.365679	0.954418
2017	2017-07-29	12:00:00	1.098	0.107675	1.8622	0.8678	0.693452	1.4708	0.678513	0.809404	5.73971	0.524847	1.06709	3.01247	0.225442	0.736428
2017	2017-08-04	12:00:00	1.00275	0.1213	2.68685	1.09487	0.727469	1.50927	0.727469	0.626885	2.28996	0.478662	1.0094	1.09612	0.614165	1.16348
2017	2017-08-10	12:00:00	1.0038	0.1701	2.45083	1.0004	0.719568	1.53136	0.719568	0.646043	1.80259	0.515145	1.05052	0.928593	0.496777	1.06016
