# Supplementary material for: Emerging dominance of summer rainfall driving High Arctic terrestrial-aquatic connectivity
Source: Nat Commun. 2021 Mar 4;12:1448. doi: 10.1038/s41467-021-21759-3 (PMC7933336; doi:10.1038/s41467-021-21759-3)
Supplement: Supplementary file 8 — Supplementary Data 6 [file 41467_2021_21759_MOESM8_ESM.xlsx]

## Sheet: GDD
Date	Daily Avg. Air Temp. (°C)	GDD	GDD5	GSL
2003-06-08	-4.756	-9.756	0	0
2003-06-09	-4.83333	-9.83333	0	0
2003-06-10	-6.565	-11.565	0	0
2003-06-11	-4.98333	-9.98333	0	0
2003-06-12	-0.385	-5.385	0	0
2003-06-13	-0.61	-5.61	0	0
2003-06-14	-1.97	-6.97	0	0
2003-06-15	-1.97	-6.97	0	0
2003-06-16	-0.91	-5.91	0	0
2003-06-17	-2.04833	-7.04833	0	0
2003-06-18	-0.685	-5.685	0	0
2003-06-19	-0.91	-5.91	0	0
2003-06-20	-0.235	-5.235	0	0
2003-06-21	-1.06	-6.06	0	0
2003-06-22	-0.985	-5.985	0	0
2003-06-23	-0.835	-5.835	0	0
2003-06-24	-1.06	-6.06	0	0
2003-06-25	-2.9	-7.9	0	0
2003-06-26	0.51	-4.49	0	0
2003-06-27	1.95833	-3.04167	0	0
2003-06-28	2.81667	-2.18333	0	0
2003-06-29	1.385	-3.615	0	0
2003-06-30	3.02833	-1.97167	0	0
2003-07-01	1.815	-3.185	0	0
2003-07-02	4.22167	-0.778333	0	0
2003-07-03	0.95	-4.05	0	0
2003-07-04	2.74667	-2.25333	0	0
2003-07-05	3.73667	-1.26333	0	0
2003-07-06	4.15167	-0.848333	0	0
2003-07-07	2.46	-2.54	0	0
2003-07-08	5.81	0.81	0.81	1
2003-07-09	1.17	-3.83	0	0
2003-07-10	1.67167	-3.32833	0	0
2003-07-11	11.185	6.185	6.185	1
2003-07-12	9.81667	4.81667	4.81667	1
2003-07-13	10.9233	5.92333	5.92333	1
2003-07-14	7.83	2.83	2.83	1
2003-07-15	9.745	4.745	4.745	1
2003-07-16	1.67167	-3.32833	0	0
2003-07-17	2.38833	-2.61167	0	0
2003-07-18	0.803333	-4.19667	0	0
2003-07-19	-0.16	-5.16	0	0
2003-07-20	-0.235	-5.235	0	0
2003-07-21	1.385	-3.615	0	0
2003-07-22	-0.01	-5.01	0	0
2003-07-23	2.31667	-2.68333	0	0
2003-07-24	1.6	-3.4	0	0
2003-07-25	4.425	-0.575	0	0
2003-07-26	1.385	-3.615	0	0
2003-07-27	0.876667	-4.12333	0	0
2003-07-28	0.583333	-4.41667	0	0
2003-07-29	0.065	-4.935	0	0
2003-07-30	0.73	-4.27	0	0
2003-07-31	0.656667	-4.34333	0	0
2003-08-01	-0.535	-5.535	0	0
2003-08-02	-0.385	-5.385	0	0
2003-08-03	1.6	-3.4	0	0
2003-08-04	2.31667	-2.68333	0	0
2003-08-05	1.09667	-3.90333	0	0
2003-08-06	-0.835	-5.835	0	0
2003-08-07	0.065	-4.935	0	0
2003-08-08	2.60333	-2.39667	0	0
2003-08-09	-1.36167	-6.36167	0	0
2003-08-10	-2.36167	-7.36167	0	0
2003-08-11	-3.05667	-8.05667	0	0
2003-08-12	-1.74333	-6.74333	0	0
2003-08-13	-0.46	-5.46	0	0
2003-08-14	-1.51	-6.51	0	0
2003-08-15	-0.385	-5.385	0	0
2003-08-16	-0.91	-5.91	0	0
2003-08-17	-0.76	-5.76	0	0
2003-08-18	-0.61	-5.61	0	0
2003-08-19	-0.46	-5.46	0	0
2003-08-20	0.065	-4.935	0	0
2003-08-21	0.51	-4.49	0	0
2003-08-22	0.0616667	-4.93833	0	0
2003-08-23	0.73	-4.27	0	0
2003-08-24	0.29	-4.71	0	0
2003-08-25	0.065	-4.935	0	0
2003-08-26	-1.36	-6.36	0	0
2003-08-27	0.215	-4.785	0	0
2003-08-28	-0.61	-5.61	0	0
2003-08-29	1.09667	-3.90333	0	0
2003-08-30	1.815	-3.185	0	0
2003-08-31	-0.085	-5.085	0	0
2004-06-01
2004-06-02
2004-06-03
2004-06-04	0.0554167	-4.94458	0	0
2004-06-05
2004-06-06	-1.75556	-6.75556	0	0
2004-06-07	-1.06028	-6.06028	0	0
2004-06-08	-1.28382	-6.28382	0	0
2004-06-09	-1.9409	-6.9409	0	0
2004-06-10	-1.10972	-6.10972	0	0
2004-06-11	-0.989097	-5.9891	0	0
2004-06-12	0.0416667	-4.95833	0	0
2004-06-13	-1.22632	-6.22632	0	0
2004-06-14	-3.01125	-8.01125	0	0
2004-06-15	-2.68167	-7.68167	0	0
2004-06-16	-2.4116	-7.4116	0	0
2004-06-17	0.0101389	-4.98986	0	0
2004-06-18	0.966806	-4.03319	0	0
2004-06-19	-0.241597	-5.2416	0	0
2004-06-20	-0.396319	-5.39632	0	0
2004-06-21	0.106181	-4.89382	0	0
2004-06-22	0.134722	-4.86528	0	0
2004-06-23	0.409583	-4.59042	0	0
2004-06-24	0.405069	-4.59493	0	0
2004-06-25	0.122014	-4.87799	0	0
2004-06-26	0.784236	-4.21576	0	0
2004-06-27	0.660278	-4.33972	0	0
2004-06-28	2.50104	-2.49896	0	0
2004-06-29	0.986389	-4.01361	0	0
2004-06-30	0.1025	-4.8975	0	0
2004-07-01	1.04993	-3.95007	0	0
2004-07-02	4.28125	-0.71875	0	0
2004-07-03	7.00993	2.00993	2.00993	1
2004-07-04	0.664861	-4.33514	0	0
2004-07-05	2.68993	-2.31007	0	0
2004-07-06	4.23896	-0.761042	0	0
2004-07-07	2.87646	-2.12354	0	0
2004-07-08	3.97222	-1.02778	0	0
2004-07-09	2.25403	-2.74597	0	0
2004-07-10	2.38278	-2.61722	0	0
2004-07-11	1.2925	-3.7075	0	0
2004-07-12	0.406806	-4.59319	0	0
2004-07-13	1.8734	-3.1266	0	0
2004-07-14	2.05708	-2.94292	0	0
2004-07-15	1.0784	-3.9216	0	0
2004-07-16	1.41083	-3.58917	0	0
2004-07-17	0.926528	-4.07347	0	0
2004-07-18	0.848681	-4.15132	0	0
2004-07-19	-0.0139583	-5.01396	0	0
2004-07-20	1.31118	-3.68882	0	0
2004-07-21	6.78035	1.78035	1.78035	1
2004-07-22	4.58799	-0.412014	0	0
2004-07-23	2.65688	-2.34312	0	0
2004-07-24	2.18583	-2.81417	0	0
2004-07-25	2.62931	-2.37069	0	0
2004-07-26	1.97368	-3.02632	0	0
2004-07-27	4.5066	-0.493403	0	0
2004-07-28	2.76743	-2.23257	0	0
2004-07-29	2.05545	-2.94455	0	0
2004-07-30	2.63167	-2.36833	0	0
2004-07-31	2.30542	-2.69458	0	0
2004-08-01	2.04958	-2.95042	0	0
2004-08-02	0.876667	-4.12333	0	0
2004-08-03	2.38833	-2.61167	0	0
2004-08-04	0.29	-4.71	0	0
2004-08-05	0.14	-4.86	0	0
2004-08-06	0.73	-4.27	0	0
2004-08-07	2.03	-2.97	0	0
2004-08-08	3.73667	-1.26333	0	0
2004-08-09	1.815	-3.185	0	0
2004-08-10	0.29	-4.71	0	0
2004-08-11	-0.16	-5.16	0	0
2004-08-12	0.803333	-4.19667	0	0
2004-08-13	1.88667	-3.11333	0	0
2004-08-14	-1.74	-6.74	0	0
2004-08-15	1.24	-3.76	0	0
2004-08-16	0.065	-4.935	0	0
2004-08-17	-0.16	-5.16	0	0
2004-08-18	-1.58833	-6.58833	0	0
2004-08-19	-0.235	-5.235	0	0
2004-08-20	0.211667	-4.78833	0	0
2004-08-21	4.5	-0.5	0	0
2004-08-22	0.065	-4.935	0	0
2004-08-23	-0.61	-5.61	0	0
2004-08-24	-1.51	-6.51	0	0
2004-08-25	-1.97	-6.97	0	0
2004-08-26	-2.82333	-7.82333	0	0
2004-08-27	-2.04833	-7.04833	0	0
2004-08-28	-1.135	-6.135	0	0
2004-08-29	0.363333	-4.63667	0	0
2004-08-30	0.29	-4.71	0	0
2004-08-31	-2.67	-7.67	0	0
2005-06-01
2005-06-02
2005-06-03
2005-06-04
2005-06-05	0.576667	-4.42333	0	0
2005-06-06	1.12	-3.88	0	0
2005-06-07	3.11833	-1.88167	0	0
2005-06-08	2.02417	-2.97583	0	0
2005-06-09	1.41625	-3.58375	0	0
2005-06-10	1.6075	-3.3925	0	0
2005-06-11	3.21708	-1.78292	0	0
2005-06-12	1.4875	-3.5125	0	0
2005-06-13	1.0925	-3.9075	0	0
2005-06-14	0.595417	-4.40458	0	0
2005-06-15	2.25667	-2.74333	0	0
2005-06-16	1.86292	-3.13708	0	0
2005-06-17	1.61583	-3.38417	0	0
2005-06-18	2.8825	-2.1175	0	0
2005-06-19	3.43208	-1.56792	0	0
2005-06-20	2.54417	-2.45583	0	0
2005-06-21	1.47083	-3.52917	0	0
2005-06-22	2.24792	-2.75208	0	0
2005-06-23	1.95708	-3.04292	0	0
2005-06-24	1.17583	-3.82417	0	0
2005-06-25	0.77	-4.23	0	0
2005-06-26	1.66958	-3.33042	0	0
2005-06-27	1.59167	-3.40833	0	0
2005-06-28	5.31042	0.310417	0.310417	1
2005-06-29	4.23042	-0.769583	0	0
2005-06-30	2.39833	-2.60167	0	0
2005-07-01	2.38042	-2.61958	0	0
2005-07-02	4.48417	-0.515833	0	0
2005-07-03	4.52125	-0.47875	0	0
2005-07-04	2.11833	-2.88167	0	0
2005-07-05	2.82667	-2.17333	0	0
2005-07-06	3.69875	-1.30125	0	0
2005-07-07	1.75875	-3.24125	0	0
2005-07-08	5.07375	0.07375	0.07375	1
2005-07-09	5.045	0.045	0.045	1
2005-07-10	5.05292	0.0529167	0.0529167	1
2005-07-11	4.18375	-0.81625	0	0
2005-07-12	4.13125	-0.86875	0	0
2005-07-13	2.90667	-2.09333	0	0
2005-07-14	0.395833	-4.60417	0	0
2005-07-15	1.03167	-3.96833	0	0
2005-07-16	1.88458	-3.11542	0	0
2005-07-17	4.29458	-0.705417	0	0
2005-07-18	1.41292	-3.58708	0	0
2005-07-19	0.507083	-4.49292	0	0
2005-07-20	0.0633333	-4.93667	0	0
2005-07-21	1.3125	-3.6875	0	0
2005-07-22	1.77708	-3.22292	0	0
2005-07-23	4.29917	-0.700833	0	0
2005-07-24	3.72083	-1.27917	0	0
2005-07-25	4.11875	-0.88125	0	0
2005-07-26	2.05958	-2.94042	0	0
2005-07-27	3.9625	-1.0375	0	0
2005-07-28	5.14917	0.149167	0.149167	1
2005-07-29	4.94917	-0.0508333	0	0
2005-07-30	4.80708	-0.192917	0	0
2005-07-31	1.93167	-3.06833	0	0
2005-08-01	0.505	-4.495	0	0
2005-08-02	0.757917	-4.24208	0	0
2005-08-03	0.44625	-4.55375	0	0
2005-08-04	1.77917	-3.22083	0	0
2005-08-05	3.58	-1.42	0	0
2005-08-06	4.04208	-0.957917	0	0
2005-08-07	6.77792	1.77792	1.77792	1
2005-08-08	7.36208	2.36208	2.36208	1
2005-08-09	5.46958	0.469583	0.469583	1
2005-08-10	4.85458	-0.145417	0	0
2005-08-11	5.635	0.635	0.635	1
2005-08-12	3.14958	-1.85042	0	0
2005-08-13	0.712917	-4.28708	0	0
2005-08-14	0.109167	-4.89083	0	0
2005-08-15	3.12875	-1.87125	0	0
2005-08-16	4.04667	-0.953333	0	0
2005-08-17	3.59	-1.41	0	0
2005-08-18	5.55333	0.553333	0.553333	1
2005-08-19	2.535	-2.465	0	0
2005-08-20	0.06375	-4.93625	0	0
2005-08-21	0.94625	-4.05375	0	0
2005-08-22	1.54292	-3.45708	0	0
2005-08-23	0.565	-4.435	0	0
2005-08-24	0.297917	-4.70208	0	0
2005-08-25	-0.7625	-5.7625	0	0
2005-08-26	0.325417	-4.67458	0	0
2005-08-27	1.01125	-3.98875	0	0
2005-08-28	0.0633333	-4.93667	0	0
2005-08-29	-1.63375	-6.63375	0	0
2005-08-30	-2.47625	-7.47625	0	0
2005-08-31	-1.61667	-6.61667	0	0
2006-06-01	-5.77	-10.77	0	0
2006-06-02	-4.07958	-9.07958	0	0
2006-06-03	-5.01292	-10.0129	0	0
2006-06-04	-2.38208	-7.38208	0	0
2006-06-05	-2.42875	-7.42875	0	0
2006-06-06	-6.77167	-11.7717	0	0
2006-06-07	-7.33042	-12.3304	0	0
2006-06-08	-5.42208	-10.4221	0	0
2006-06-09	-1.88542	-6.88542	0	0
2006-06-10	-2.06708	-7.06708	0	0
2006-06-11	-0.447917	-5.44792	0	0
2006-06-12	1.2325	-3.7675	0	0
2006-06-13	-0.42375	-5.42375	0	0
2006-06-14	-0.666667	-5.66667	0	0
2006-06-15	-1.29667	-6.29667	0	0
2006-06-16	-0.105833	-5.10583	0	0
2006-06-17	-0.0104167	-5.01042	0	0
2006-06-18	0.10125	-4.89875	0	0
2006-06-19	-0.59125	-5.59125	0	0
2006-06-20	-0.449167	-5.44917	0	0
2006-06-21	0.291667	-4.70833	0	0
2006-06-22	-0.297083	-5.29708	0	0
2006-06-23	1.1775	-3.8225	0	0
2006-06-24	0.472083	-4.52792	0	0
2006-06-25	0.282917	-4.71708	0	0
2006-06-26	1.16042	-3.83958	0	0
2006-06-27	0.983333	-4.01667	0	0
2006-06-28	0.0758333	-4.92417	0	0
2006-06-29	0.267083	-4.73292	0	0
2006-06-30	1.92	-3.08	0	0
2006-07-01	3.06583	-1.93417	0	0
2006-07-02	0.999583	-4.00042	0	0
2006-07-03	1.975	-3.025	0	0
2006-07-04	0.484583	-4.51542	0	0
2006-07-05	1.205	-3.795	0	0
2006-07-06	1.50792	-3.49208	0	0
2006-07-07	1.7725	-3.2275	0	0
2006-07-08	2.20708	-2.79292	0	0
2006-07-09	1.89042	-3.10958	0	0
2006-07-10	6.96625	1.96625	1.96625	1
2006-07-11	6.55708	1.55708	1.55708	1
2006-07-12	6.93125	1.93125	1.93125	1
2006-07-13	7.31625	2.31625	2.31625	1
2006-07-14	5.00542	0.00541667	0.00541667	1
2006-07-15	4.50667	-0.493333	0	0
2006-07-16	7.30167	2.30167	2.30167	1
2006-07-17	8.56417	3.56417	3.56417	1
2006-07-18	8.29375	3.29375	3.29375	1
2006-07-19	8.325	3.325	3.325	1
2006-07-20	6.44667	1.44667	1.44667	1
2006-07-21	2.91375	-2.08625	0	0
2006-07-22	1.95375	-3.04625	0	0
2006-07-23	3.05458	-1.94542	0	0
2006-07-24	4.64292	-0.357083	0	0
2006-07-25	5.40292	0.402917	0.402917	1
2006-07-26	6.09125	1.09125	1.09125	1
2006-07-27	6.70667	1.70667	1.70667	1
2006-07-28	7.7325	2.7325	2.7325	1
2006-07-29	8.55958	3.55958	3.55958	1
2006-07-30	7.65375	2.65375	2.65375	1
2006-07-31	5.7675	0.7675	0.7675	1
2006-08-01	8.87542	3.87542	3.87542	1
2006-08-02	14.2067	9.20667	9.20667	1
2006-08-03	10.2933	5.29333	5.29333	1
2006-08-04	7.02125	2.02125	2.02125	1
2006-08-05	3.2025	-1.7975	0	0
2006-08-06	3.30042	-1.69958	0	0
2006-08-07	5.85417	0.854167	0.854167	1
2006-08-08	4.11375	-0.88625	0	0
2006-08-09	2.90792	-2.09208	0	0
2006-08-10	2.79375	-2.20625	0	0
2006-08-11	5.52458	0.524583	0.524583	1
2006-08-12	6.04125	1.04125	1.04125	1
2006-08-13	2.305	-2.695	0	0
2006-08-14	2.54042	-2.45958	0	0
2006-08-15	2.06542	-2.93458	0	0
2006-08-16	2.84458	-2.15542	0	0
2006-08-17	1.3925	-3.6075	0	0
2006-08-18	0.156667	-4.84333	0	0
2006-08-19	1.91917	-3.08083	0	0
2006-08-20	2.43625	-2.56375	0	0
2006-08-21	1.40792	-3.59208	0	0
2006-08-22	2.74417	-2.25583	0	0
2006-08-23	1.815	-3.185	0	0
2006-08-24	2.5775	-2.4225	0	0
2006-08-25	1.38125	-3.61875	0	0
2006-08-26	1.79542	-3.20458	0	0
2006-08-27	0.735833	-4.26417	0	0
2006-08-28	0.299167	-4.70083	0	0
2006-08-29	0.71625	-4.28375	0	0
2006-08-30	-0.902083	-5.90208	0	0
2006-08-31	-0.685	-5.685	0	0
2007-06-01	-3.39667	-8.39667	0	0
2007-06-02	-6.97125	-11.9712	0	0
2007-06-03	-7.21625	-12.2162	0	0
2007-06-04	-6.50917	-11.5092	0	0
2007-06-05	-1.49958	-6.49958	0	0
2007-06-06	0.0295833	-4.97042	0	0
2007-06-07	0.814167	-4.18583	0	0
2007-06-08	-1.41625	-6.41625	0	0
2007-06-09	0.58625	-4.41375	0	0
2007-06-10	-0.105833	-5.10583	0	0
2007-06-11	0.144583	-4.85542	0	0
2007-06-12	1.83792	-3.16208	0	0
2007-06-13	1.14208	-3.85792	0	0
2007-06-14	-0.480417	-5.48042	0	0
2007-06-15	-0.55375	-5.55375	0	0
2007-06-16	0.24625	-4.75375	0	0
2007-06-17	0.0975	-4.9025	0	0
2007-06-18	0.19375	-4.80625	0	0
2007-06-19	1.32167	-3.67833	0	0
2007-06-20	1.57958	-3.42042	0	0
2007-06-21	1.35375	-3.64625	0	0
2007-06-22	0.866667	-4.13333	0	0
2007-06-23	0.656667	-4.34333	0	0
2007-06-24	1.78917	-3.21083	0	0
2007-06-25	2.55958	-2.44042	0	0
2007-06-26	3.04042	-1.95958	0	0
2007-06-27	5.29333	0.293333	0.293333	1
2007-06-28	4.20083	-0.799167	0	0
2007-06-29	2.24417	-2.75583	0	0
2007-06-30	4.95917	-0.0408333	0	0
2007-07-01	4.84375	-0.15625	0	0
2007-07-02	4.64708	-0.352917	0	0
2007-07-03	5.28292	0.282917	0.282917	1
2007-07-04	6.19833	1.19833	1.19833	1
2007-07-05	4.11917	-0.880833	0	0
2007-07-06	5.06625	0.06625	0.06625	1
2007-07-07	11.5638	6.56375	6.56375	1
2007-07-08	11.2092	6.20917	6.20917	1
2007-07-09	8.91583	3.91583	3.91583	1
2007-07-10	12.4292	7.42917	7.42917	1
2007-07-11	13.5629	8.56292	8.56292	1
2007-07-12	15.4158	10.4158	10.4158	1
2007-07-13	16.78	11.78	11.78	1
2007-07-14	12.3092	7.30917	7.30917	1
2007-07-15	12.2021	7.20208	7.20208	1
2007-07-16	11.9775	6.9775	6.9775	1
2007-07-17	13.095	8.095	8.095	1
2007-07-18	14.9762	9.97625	9.97625	1
2007-07-19	13.2692	8.26917	8.26917	1
2007-07-20	4.915	-0.085	0	0
2007-07-21	7.00292	2.00292	2.00292	1
2007-07-22	6.95958	1.95958	1.95958	1
2007-07-23	10.1529	5.15292	5.15292	1
2007-07-24	9.40125	4.40125	4.40125	1
2007-07-25	7.35	2.35	2.35	1
2007-07-26	6.4225	1.4225	1.4225	1
2007-07-27	4.17417	-0.825833	0	0
2007-07-28	6.39292	1.39292	1.39292	1
2007-07-29	2.95083	-2.04917	0	0
2007-07-30	1.57542	-3.42458	0	0
2007-07-31	1.80833	-3.19167	0	0
2007-08-01	2.55	-2.45	0	0
2007-08-02	2.3675	-2.6325	0	0
2007-08-03	1.32417	-3.67583	0	0
2007-08-04	1.60792	-3.39208	0	0
2007-08-05	2.14375	-2.85625	0	0
2007-08-06	3.72208	-1.27792	0	0
2007-08-07	2.0425	-2.9575	0	0
2007-08-08	2.38292	-2.61708	0	0
2007-08-09	5.89333	0.893333	0.893333	1
2007-08-10	6.705	1.705	1.705	1
2007-08-11	7.13333	2.13333	2.13333	1
2007-08-12	5.52375	0.52375	0.52375	1
2007-08-13	5.32917	0.329167	0.329167	1
2007-08-14	5.32708	0.327083	0.327083	1
2007-08-15	3.35792	-1.64208	0	0
2007-08-16	4.63917	-0.360833	0	0
2007-08-17	5.39	0.39	0.39	1
2007-08-18	2.34625	-2.65375	0	0
2007-08-19	3.34917	-1.65083	0	0
2007-08-20	1.48458	-3.51542	0	0
2007-08-21	0.402917	-4.59708	0	0
2007-08-22	3.74625	-1.25375	0	0
2007-08-23	2.01125	-2.98875	0	0
2007-08-24	-0.407083	-5.40708	0	0
2007-08-25	1.28708	-3.71292	0	0
2007-08-26	0.334583	-4.66542	0	0
2007-08-27	-0.579583	-5.57958	0	0
2007-08-28	0.60375	-4.39625	0	0
2007-08-29	1.15833	-3.84167	0	0
2007-08-30	-0.704167	-5.70417	0	0
2007-08-31	-2.07042	-7.07042	0	0
2008-06-01	-3.41708	-8.41708	0	0
2008-06-02	-3.03292	-8.03292	0	0
2008-06-03	-4.21583	-9.21583	0	0
2008-06-04	-4.32458	-9.32458	0	0
2008-06-05	-0.985	-5.985	0	0
2008-06-06	-2.40208	-7.40208	0	0
2008-06-07	-2.13958	-7.13958	0	0
2008-06-08	-2.64375	-7.64375	0	0
2008-06-09	-3.555	-8.555	0	0
2008-06-10	-1.66167	-6.66167	0	0
2008-06-11	-0.42875	-5.42875	0	0
2008-06-12	0.64875	-4.35125	0	0
2008-06-13	0.189583	-4.81042	0	0
2008-06-14	0.173333	-4.82667	0	0
2008-06-15	0.64375	-4.35625	0	0
2008-06-16	1.99125	-3.00875	0	0
2008-06-17	1.37375	-3.62625	0	0
2008-06-18	2.46208	-2.53792	0	0
2008-06-19	1.29	-3.71	0	0
2008-06-20	2.57292	-2.42708	0	0
2008-06-21	2.75375	-2.24625	0	0
2008-06-22	4.66542	-0.334583	0	0
2008-06-23	5.29167	0.291667	0.291667	1
2008-06-24	4.94542	-0.0545833	0	0
2008-06-25	8.10208	3.10208	3.10208	1
2008-06-26	5.29708	0.297083	0.297083	1
2008-06-27	1.23958	-3.76042	0	0
2008-06-28	1.80292	-3.19708	0	0
2008-06-29	5.40875	0.40875	0.40875	1
2008-06-30	7.60875	2.60875	2.60875	1
2008-07-01	9.91625	4.91625	4.91625	1
2008-07-02	11.5096	6.50958	6.50958	1
2008-07-03	10.5413	5.54125	5.54125	1
2008-07-04	9.20792	4.20792	4.20792	1
2008-07-05	6.77	1.77	1.77	1
2008-07-06	6.09542	1.09542	1.09542	1
2008-07-07	9.64583	4.64583	4.64583	1
2008-07-08	11.9879	6.98792	6.98792	1
2008-07-09	9.52708	4.52708	4.52708	1
2008-07-10	11.4663	6.46625	6.46625	1
2008-07-11	11.4358	6.43583	6.43583	1
2008-07-12	5.87875	0.87875	0.87875	1
2008-07-13	5.05875	0.05875	0.05875	1
2008-07-14	2.55667	-2.44333	0	0
2008-07-15	2.48792	-2.51208	0	0
2008-07-16	2.135	-2.865	0	0
2008-07-17	1.60833	-3.39167	0	0
2008-07-18	0.955417	-4.04458	0	0
2008-07-19	2.46333	-2.53667	0	0
2008-07-20	1.95958	-3.04042	0	0
2008-07-21	1.40083	-3.59917	0	0
2008-07-22	1.57083	-3.42917	0	0
2008-07-23	4.21208	-0.787917	0	0
2008-07-24	4.16042	-0.839583	0	0
2008-07-25	3.0425	-1.9575	0	0
2008-07-26	1.81583	-3.18417	0	0
2008-07-27	5.05833	0.0583333	0.0583333	1
2008-07-28	7.52667	2.52667	2.52667	1
2008-07-29	7.70583	2.70583	2.70583	1
2008-07-30	2.79083	-2.20917	0	0
2008-07-31	3.64	-1.36	0	0
2008-08-01	2.61417	-2.38583	0	0
2008-08-02	3.58917	-1.41083	0	0
2008-08-03	4.47708	-0.522917	0	0
2008-08-04	5.58875	0.58875	0.58875	1
2008-08-05	5.80167	0.801667	0.801667	1
2008-08-06	6.13	1.13	1.13	1
2008-08-07	3.48583	-1.51417	0	0
2008-08-08	1.39292	-3.60708	0	0
2008-08-09	5.18417	0.184167	0.184167	1
2008-08-10	2.20708	-2.79292	0	0
2008-08-11	2.675	-2.325	0	0
2008-08-12	1.59583	-3.40417	0	0
2008-08-13	1.32125	-3.67875	0	0
2008-08-14	2.93708	-2.06292	0	0
2008-08-15	1.70708	-3.29292	0	0
2008-08-16	0.264167	-4.73583	0	0
2008-08-17	-1.005	-6.005	0	0
2008-08-18	-1.40292	-6.40292	0	0
2008-08-19	-1.86625	-6.86625	0	0
2008-08-20	-0.577917	-5.57792	0	0
2008-08-21	-1.10375	-6.10375	0	0
2008-08-22	-0.280417	-5.28042	0	0
2008-08-23	0.625	-4.375	0	0
2008-08-24	0.915417	-4.08458	0	0
2008-08-25	0.353333	-4.64667	0	0
2008-08-26	1.89292	-3.10708	0	0
2008-08-27	-1.7275	-6.7275	0	0
2008-08-28	-1.45708	-6.45708	0	0
2008-08-29	1.35208	-3.64792	0	0
2008-08-30	1.83125	-3.16875	0	0
2008-08-31	3.00333	-1.99667	0	0
2009-06-01	-3.06	-8.06	0	0
2009-06-02	-3.06292	-8.06292	0	0
2009-06-03	-5.79083	-10.7908	0	0
2009-06-04	-2.6481	-7.6481	0	0
2009-06-05	0.557667	-4.44233	0	0
2009-06-06	-0.689417	-5.68942	0	0
2009-06-07	0.631125	-4.36888	0	0
2009-06-08	2.03221	-2.96779	0	0
2009-06-09	0.451708	-4.54829	0	0
2009-06-10	-0.759833	-5.75983	0	0
2009-06-11	0.716583	-4.28342	0	0
2009-06-12	-0.355625	-5.35562	0	0
2009-06-13	2.96379	-2.03621	0	0
2009-06-14	2.84029	-2.15971	0	0
2009-06-15	2.04242	-2.95758	0	0
2009-06-16	-0.169833	-5.16983	0	0
2009-06-17	-0.603958	-5.60396	0	0
2009-06-18	-0.462625	-5.46263	0	0
2009-06-19	-0.0789583	-5.07896	0	0
2009-06-20	0.110167	-4.88983	0	0
2009-06-21	-0.159917	-5.15992	0	0
2009-06-22	0.082625	-4.91737	0	0
2009-06-23	-0.25425	-5.25425	0	0
2009-06-24	2.05533	-2.94467	0	0
2009-06-25	4.18279	-0.817208	0	0
2009-06-26	5.30296	0.302958	0.302958	1
2009-06-27	6.70308	1.70308	1.70308	1
2009-06-28	7.39104	2.39104	2.39104	1
2009-06-29	8.95	3.95	3.95	1
2009-06-30	9.701	4.701	4.701	1
2009-07-01	9.28787	4.28787	4.28787	1
2009-07-02	5.72092	0.720917	0.720917	1
2009-07-03	7.72125	2.72125	2.72125	1
2009-07-04	1.81783	-3.18217	0	0
2009-07-05	1.76567	-3.23433	0	0
2009-07-06	1.58833	-3.41167	0	0
2009-07-07	1.89083	-3.10917	0	0
2009-07-08	2.85833	-2.14167	0	0
2009-07-09	2.17183	-2.82817	0	0
2009-07-10	0.944125	-4.05588	0	0
2009-07-11	3.65462	-1.34538	0	0
2009-07-12	3.33254	-1.66746	0	0
2009-07-13	1.199	-3.801	0	0
2009-07-14	6.31567	1.31567	1.31567	1
2009-07-15	7.33408	2.33408	2.33408	1
2009-07-16	6.98979	1.98979	1.98979	1
2009-07-17	4.69533	-0.304667	0	0
2009-07-18	1.38279	-3.61721	0	0
2009-07-19	2.21167	-2.78833	0	0
2009-07-20	2.8685	-2.1315	0	0
2009-07-21	3.60554	-1.39446	0	0
2009-07-22	2.37883	-2.62117	0	0
2009-07-23	2.77725	-2.22275	0	0
2009-07-24	3.73733	-1.26267	0	0
2009-07-25	5.39954	0.399542	0.399542	1
2009-07-26	5.83425	0.83425	0.83425	1
2009-07-27	4.82529	-0.174708	0	0
2009-07-28	4.37667	-0.623333	0	0
2009-07-28 23:59:59	3.7995	-1.2005	0	0
2009-07-29 23:59:59	4.31046	-0.689542	0	0
2009-07-30 23:59:59	6.08367	1.08367	1.08367	1
2009-07-31 23:59:59	7.27904	2.27904	2.27904	1
2009-08-01 23:59:59	8.19688	3.19688	3.19688	1
2009-08-02 23:59:59	9.11508	4.11508	4.11508	1
2009-08-03 23:59:59	7.47938	2.47938	2.47938	1
2009-08-04 23:59:59	5.73608	0.736083	0.736083	1
2009-08-05 23:59:59	6.64708	1.64708	1.64708	1
2009-08-06 23:59:59	2.18317	-2.81683	0	0
2009-08-07 23:59:59	0.570417	-4.42958	0	0
2009-08-08 23:59:59	4.71721	-0.282792	0	0
2009-08-09 23:59:59	5.60275	0.60275	0.60275	1
2009-08-10 23:59:59	2.02471	-2.97529	0	0
2009-08-11 23:59:59	2.94754	-2.05246	0	0
2009-08-12 23:59:59	1.88987	-3.11013	0	0
2009-08-13 23:59:59	2.58446	-2.41554	0	0
2009-08-14 23:59:59	2.49742	-2.50258	0	0
2009-08-15 23:59:59	1.51367	-3.48633	0	0
2009-08-16 23:59:59	2.59112	-2.40888	0	0
2009-08-17 23:59:59	2.83417	-2.16583	0	0
2009-08-18 23:59:59	2.75679	-2.24321	0	0
2009-08-19 23:59:59	2.388	-2.612	0	0
2009-08-20 23:59:59	0.577208	-4.42279	0	0
2009-08-21 23:59:59	1.16342	-3.83658	0	0
2009-08-22 23:59:59	-1.27404	-6.27404	0	0
2009-08-23 23:59:59	0.393583	-4.60642	0	0
2009-08-24 23:59:59	2.19621	-2.80379	0	0
2009-08-25 23:59:59	2.39021	-2.60979	0	0
2009-08-26 23:59:59	2.71913	-2.28087	0	0
2009-08-27 23:59:59	2.56883	-2.43117	0	0
2009-08-28 23:59:59	1.78942	-3.21058	0	0
2009-08-29 23:59:59	3.02896	-1.97104	0	0
2009-08-30 23:59:59	3.21842	-1.78158	0	0
2010-06-01	-2.73925	-7.73925	0	0
2010-06-02	-2.59204	-7.59204	0	0
2010-06-03	-3.93746	-8.93746	0	0
2010-06-04	-5.1165	-10.1165	0	0
2010-06-05	-3.56479	-8.56479	0	0
2010-06-06	-3.18983	-8.18983	0	0
2010-06-07	-4.11854	-9.11854	0	0
2010-06-08	-2.98242	-7.98242	0	0
2010-06-09	2.04146	-2.95854	0	0
2010-06-10	1.90946	-3.09054	0	0
2010-06-11	0.648875	-4.35112	0	0
2010-06-12	0.732875	-4.26713	0	0
2010-06-13	0.222375	-4.77762	0	0
2010-06-14	0.834625	-4.16538	0	0
2010-06-15	0.743042	-4.25696	0	0
2010-06-16	3.08308	-1.91692	0	0
2010-06-17	2.38071	-2.61929	0	0
2010-06-18	1.15121	-3.84879	0	0
2010-06-19	2.19904	-2.80096	0	0
2010-06-20	2.50579	-2.49421	0	0
2010-06-21	2.56604	-2.43396	0	0
2010-06-22	2.09446	-2.90554	0	0
2010-06-23	0.416708	-4.58329	0	0
2010-06-24	5.23479	0.234792	0.234792	1
2010-06-25	6.84088	1.84088	1.84088	1
2010-06-26	3.40875	-1.59125	0	0
2010-06-27	5.03287	0.032875	0.032875	1
2010-06-28	7.45033	2.45033	2.45033	1
2010-06-29	10.0323	5.03233	5.03233	1
2010-06-30	10.6824	5.68242	5.68242	1
2010-07-01	12.1937	7.19375	7.19375	1
2010-07-02	12.6145	7.61454	7.61454	1
2010-07-03	13.868	8.868	8.868	1
2010-07-04	9.91483	4.91483	4.91483	1
2010-07-05	9.83692	4.83692	4.83692	1
2010-07-06	8.52667	3.52667	3.52667	1
2010-07-07	7.94208	2.94208	2.94208	1
2010-07-08	5.31862	0.318625	0.318625	1
2010-07-09	3.36621	-1.63379	0	0
2010-07-10	3.19842	-1.80158	0	0
2010-07-11	3.72437	-1.27563	0	0
2010-07-12	3.31017	-1.68983	0	0
2010-07-13	3.77113	-1.22887	0	0
2010-07-14	2.85442	-2.14558	0	0
2010-07-15	2.82733	-2.17267	0	0
2010-07-16	3.40692	-1.59308	0	0
2010-07-17	4.931	-0.069	0	0
2010-07-18	6.26329	1.26329	1.26329	1
2010-07-19	9.19967	4.19967	4.19967	1
2010-07-20	5.5845	0.5845	0.5845	1
2010-07-21	2.79858	-2.20142	0	0
2010-07-22	3.43338	-1.56662	0	0
2010-07-23	4.53129	-0.468708	0	0
2010-07-24	5.222	0.222	0.222	1
2010-07-25	5.78733	0.787333	0.787333	1
2010-07-26	8.92746	3.92746	3.92746	1
2010-07-27	8.98379	3.98379	3.98379	1
2010-07-28	10.7376	5.73763	5.73763	1
2010-07-29	10.7893	5.78929	5.78929	1
2010-07-30	5.32096	0.320958	0.320958	1
2010-07-31	2.14883	-2.85117	0	0
2010-08-01	2.69962	-2.30038	0	0
2010-08-02	3.44071	-1.55929	0	0
2010-08-03	2.32521	-2.67479	0	0
2010-08-04	1.45162	-3.54838	0	0
2010-08-05	2.56158	-2.43842	0	0
2010-08-06	1.99042	-3.00958	0	0
2010-08-07	2.84088	-2.15912	0	0
2010-08-08	2.68908	-2.31092	0	0
2010-08-09	3.87775	-1.12225	0	0
2010-08-10	3.16025	-1.83975	0	0
2010-08-11	1.40721	-3.59279	0	0
2010-08-12	0.0035	-4.9965	0	0
2010-08-13	1.53587	-3.46413	0	0
2010-08-14	0.649529	-4.35047	0	0
2010-08-15	0.56	-4.44	0	0
2010-08-16	0.710792	-4.28921	0	0
2010-08-17	3.34788	-1.65212	0	0
2010-08-18	3.91929	-1.08071	0	0
2010-08-19	5.92842	0.928417	0.928417	1
2010-08-20	6.21371	1.21371	1.21371	1
2010-08-21	7.38904	2.38904	2.38904	1
2010-08-22	5.54362	0.543625	0.543625	1
2010-08-23	5.59317	0.593167	0.593167	1
2010-08-24	5.38867	0.388667	0.388667	1
2010-08-25	2.37783	-2.62217	0	0
2010-08-26	2.55954	-2.44046	0	0
2010-08-27	5.44663	0.446625	0.446625	1
2010-08-28	5.59137	0.591375	0.591375	1
2010-08-29	3.11125	-1.88875	0	0
2010-08-30	1.1825	-3.8175	0	0
2010-08-31	3.37913	-1.62087	0	0
2011-06-01	-4.07028	-9.07028	0	0
2011-06-02	-4.13039	-9.13039	0	0
2011-06-03	-0.150808	-5.15081	0	0
2011-06-04	0.513211	-4.48679	0	0
2011-06-05	-0.00839463	-5.00839	0	0
2011-06-06	0.123572	-4.87643	0	0
2011-06-07	0.257675	-4.74233	0	0
2011-06-08	1.97573	-3.02427	0	0
2011-06-09	2.66103	-2.33897	0	0
2011-06-10	2.42582	-2.57418	0	0
2011-06-11	2.76055	-2.23945	0	0
2011-06-12	2.24551	-2.75449	0	0
2011-06-13	2.74191	-2.25809	0	0
2011-06-14	3.0434	-1.9566	0	0
2011-06-15	4.36992	-0.630077	0	0
2011-06-16	4.3914	-0.608599	0	0
2011-06-17	2.47145	-2.52855	0	0
2011-06-18	2.32018	-2.67982	0	0
2011-06-19	3.78771	-1.21229	0	0
2011-06-20	3.77944	-1.22056	0	0
2011-06-21	5.66077	0.660766	0.660766	1
2011-06-22	7.46315	2.46315	2.46315	1
2011-06-23	5.1512	0.151205	0.151205	1
2011-06-24	3.60929	-1.39071	0	0
2011-06-25	3.99881	-1.00119	0	0
2011-06-26	3.94722	-1.05278	0	0
2011-06-27	4.35449	-0.645513	0	0
2011-06-28	4.11485	-0.885153	0	0
2011-06-29	3.88668	-1.11332	0	0
2011-06-30	4.12323	-0.876772	0	0
2011-07-01	6.94553	1.94553	1.94553	1
2011-07-02	7.63394	2.63394	2.63394	1
2011-07-03	10.0702	5.07018	5.07018	1
2011-07-04	9.44721	4.44721	4.44721	1
2011-07-05	10.8738	5.87381	5.87381	1
2011-07-06	12.5567	7.5567	7.5567	1
2011-07-07	7.99371	2.99371	2.99371	1
2011-07-08	8.69473	3.69473	3.69473	1
2011-07-09	13.8476	8.84756	8.84756	1
2011-07-10	10.1244	5.12436	5.12436	1
2011-07-11	3.94627	-1.05373	0	0
2011-07-12	5.05798	0.0579767	0.0579767	1
2011-07-13	6.09302	1.09302	1.09302	1
2011-07-14	7.53571	2.53571	2.53571	1
2011-07-15	10.0361	5.0361	5.0361	1
2011-07-16	11.5457	6.54568	6.54568	1
2011-07-17	12.3412	7.34122	7.34122	1
2011-07-18	11.6201	6.62005	6.62005	1
2011-07-19	8.56775	3.56775	3.56775	1
2011-07-20	7.51735	2.51735	2.51735	1
2011-07-21	9.34255	4.34255	4.34255	1
2011-07-22	10.4614	5.46136	5.46136	1
2011-07-23	9.79579	4.79579	4.79579	1
2011-07-24	9.33867	4.33867	4.33867	1
2011-07-25	6.65165	1.65165	1.65165	1
2011-07-26	9.90115	4.90115	4.90115	1
2011-07-27	10.7058	5.70579	5.70579	1
2011-07-28	7.45333	2.45333	2.45333	1
2011-07-29	8.78753	3.78753	3.78753	1
2011-07-30	8.70508	3.70508	3.70508	1
2011-07-31	6.58145	1.58145	1.58145	1
2011-08-01	9.42749	4.42749	4.42749	1
2011-08-02	8.9071	3.9071	3.9071	1
2011-08-03	8.2508	3.2508	3.2508	1
2011-08-04	4.68899	-0.311011	0	0
2011-08-05	3.805	-1.195	0	0
2011-08-06	5.05221	0.0522083	0.0522083	1
2011-08-07	4.93633	-0.0636667	0	0
2011-08-08	6.88238	1.88238	1.88238	1
2011-08-09	6.95925	1.95925	1.95925	1
2011-08-10	5.28967	0.289667	0.289667	1
2011-08-11	7.89604	2.89604	2.89604	1
2011-08-12	6.65325	1.65325	1.65325	1
2011-08-13	3.03688	-1.96312	0	0
2011-08-14	1.45692	-3.54308	0	0
2011-08-15	3.73183	-1.26817	0	0
2011-08-16	3.58862	-1.41138	0	0
2011-08-17	2.49983	-2.50017	0	0
2011-08-18	1.59554	-3.40446	0	0
2011-08-19	3.45992	-1.54008	0	0
2011-08-20	2.72229	-2.27771	0	0
2011-08-21	-0.61475	-5.61475	0	0
2011-08-22	3.16421	-1.83579	0	0
2011-08-23	3.05208	-1.94792	0	0
2011-08-24	2.73746	-2.26254	0	0
2011-08-25	2.13733	-2.86267	0	0
2011-08-26	4.52046	-0.479542	0	0
2011-08-27	2.62	-2.38	0	0
2011-08-28	0.184542	-4.81546	0	0
2011-08-29	-0.193625	-5.19362	0	0
2011-08-30	-0.986292	-5.98629	0	0
2011-08-31	1.28625	-3.71375	0	0
2012-06-01	-2.33	-7.33	0	0
2012-06-02	-0.4	-5.4	0	0
2012-06-03	2.25	-2.75	0	0
2012-06-04	3.9	-1.1	0	0
2012-06-05	1.45	-3.55	0	0
2012-06-06	0.79	-4.21	0	0
2012-06-07	0.88	-4.12	0	0
2012-06-08	0.86	-4.14	0	0
2012-06-09	1.07	-3.93	0	0
2012-06-10	1.81	-3.19	0	0
2012-06-11	4.78	-0.22	0	0
2012-06-12	5.16	0.16	0.16	1
2012-06-13	5.17	0.17	0.17	1
2012-06-14	3.79	-1.21	0	0
2012-06-15	2.04	-2.96	0	0
2012-06-16	3.95	-1.05	0	0
2012-06-17	1.97	-3.03	0	0
2012-06-18	2.58	-2.42	0	0
2012-06-19	3.59	-1.41	0	0
2012-06-20	3.44	-1.56	0	0
2012-06-21	3.21	-1.79	0	0
2012-06-22	4.61	-0.39	0	0
2012-06-23	5.44	0.44	0.44	1
2012-06-24	5.21	0.21	0.21	1
2012-06-25	5.48	0.48	0.48	1
2012-06-26	6.99	1.99	1.99	1
2012-06-27	7.05	2.05	2.05	1
2012-06-28	7.9	2.9	2.9	1
2012-06-29	13.65	8.65	8.65	1
2012-06-30	16.78	11.78	11.78	1
2012-07-01	14.71	9.71	9.71	1
2012-07-02	13.82	8.82	8.82	1
2012-07-03	15.16	10.16	10.16	1
2012-07-04	13.74	8.74	8.74	1
2012-07-05	12.77	7.77	7.77	1
2012-07-06	11.56	6.56	6.56	1
2012-07-07	14.85	9.85	9.85	1
2012-07-08	9.12	4.12	4.12	1
2012-07-09	5.81	0.81	0.81	1
2012-07-10	9.19	4.19	4.19	1
2012-07-11	10.06	5.06	5.06	1
2012-07-12	10.88	5.88	5.88	1
2012-07-13	10.39	5.39	5.39	1
2012-07-14	11.39	6.39	6.39	1
2012-07-15	11.99	6.99	6.99	1
2012-07-16	11.57	6.57	6.57	1
2012-07-17	9.84	4.84	4.84	1
2012-07-18	6.81	1.81	1.81	1
2012-07-19	7.64	2.64	2.64	1
2012-07-20	6.54	1.54	1.54	1
2012-07-21	6.9	1.9	1.9	1
2012-07-22	4.35	-0.65	0	0
2012-07-23	3.89	-1.11	0	0
2012-07-24	2.85	-2.15	0	0
2012-07-25	2.97	-2.03	0	0
2012-07-26	4	-1	0	0
2012-07-27	1.98	-3.02	0	0
2012-07-28	2.71	-2.29	0	0
2012-07-29	2.4	-2.6	0	0
2012-07-30	6.03	1.03	1.03	1
2012-07-31	6.01	1.01	1.01	1
2012-08-01	6.31	1.31	1.31	1
2012-08-02	7.8	2.8	2.8	1
2012-08-03	8.67	3.67	3.67	1
2012-08-04	7.82	2.82	2.82	1
2012-08-05	6.7	1.7	1.7	1
2012-08-06	5.56	0.56	0.56	1
2012-08-07	5.71	0.71	0.71	1
2012-08-08	5.17	0.17	0.17	1
2012-08-09	4.74	-0.26	0	0
2012-08-10	2.09	-2.91	0	0
2012-08-11	0.98	-4.02	0	0
2012-08-12	-0.47	-5.47	0	0
2012-08-13	-0.26	-5.26	0	0
2012-08-14	-0.39	-5.39	0	0
2012-08-15	-0.31	-5.31	0	0
2012-08-16	0.01	-4.99	0	0
2012-08-17	-0.3	-5.3	0	0
2012-08-18	1.26	-3.74	0	0
2012-08-19	2.66	-2.34	0	0
2012-08-20	4.1	-0.9	0	0
2012-08-21	3.61	-1.39	0	0
2012-08-22	4.26	-0.74	0	0
2012-08-23	1.05	-3.95	0	0
2012-08-24	2.88	-2.12	0	0
2012-08-25	1.5	-3.5	0	0
2012-08-26	0.87	-4.13	0	0
2012-08-27	2.16	-2.84	0	0
2012-08-28	2.08	-2.92	0	0
2012-08-29	3.25	-1.75	0	0
2012-08-30	3.48	-1.52	0	0
2012-08-31	1.75	-3.25	0	0
2013-06-01 00:00:01	-1.87308	-6.87308	0	0
2013-06-02 00:00:02	-5.05858	-10.0586	0	0
2013-06-03 00:00:02	-0.519667	-5.51967	0	0
2013-06-04 00:00:02	-5.7655	-10.7655	0	0
2013-06-05 00:00:02	-4.417	-9.417	0	0
2013-06-06 00:00:02	-3.19183	-8.19183	0	0
2013-06-07 00:00:02	-3.42567	-8.42567	0	0
2013-06-08 00:00:02	-2.16858	-7.16858	0	0
2013-06-09 00:00:02	-2.13192	-7.13192	0	0
2013-06-10 00:00:03	-1.81938	-6.81938	0	0
2013-06-11 00:00:03	-0.866917	-5.86692	0	0
2013-06-12 00:00:03	-1.32558	-6.32558	0	0
2013-06-13 00:00:03	0.916417	-4.08358	0	0
2013-06-14 00:00:03	2.42154	-2.57846	0	0
2013-06-15 00:00:03	1.92304	-3.07696	0	0
2013-06-16 00:00:03	1.21204	-3.78796	0	0
2013-06-17 00:00:03	0.694292	-4.30571	0	0
2013-06-18 00:00:04	-1.38317	-6.38317	0	0
2013-06-19 00:00:04	1.97213	-3.02787	0	0
2013-06-20 00:00:04	1.34754	-3.65246	0	0
2013-06-21 00:00:04	1.06592	-3.93408	0	0
2013-06-22 00:00:04	0.003875	-4.99613	0	0
2013-06-23 00:00:04	-0.218667	-5.21867	0	0
2013-06-24 00:00:04	2.34538	-2.65462	0	0
2013-06-25 00:00:04	-0.565875	-5.56588	0	0
2013-06-26 00:00:04	2.33596	-2.66404	0	0
2013-06-27 00:00:05	2.52971	-2.47029	0	0
2013-06-28 00:00:05	3.32425	-1.67575	0	0
2013-06-29 00:00:05	4.17733	-0.822667	0	0
2013-06-30 00:00:05	3.05479	-1.94521	0	0
2013-07-01 00:00:05	2.31825	-2.68175	0	0
2013-07-02 00:00:05	2.14654	-2.85346	0	0
2013-07-03 00:00:05	4.80992	-0.190083	0	0
2013-07-04 00:00:05	3.98971	-1.01029	0	0
2013-07-05 00:00:06	7.1245	2.1245	2.1245	1
2013-07-06 00:00:06	7.59467	2.59467	2.59467	1
2013-07-07 00:00:06	3.62229	-1.37771	0	0
2013-07-08 00:00:06	3.65425	-1.34575	0	0
2013-07-09 00:00:06	6.1395	1.1395	1.1395	1
2013-07-10 00:00:06	2.51688	-2.48312	0	0
2013-07-11 00:00:06	2.92346	-2.07654	0	0
2013-07-12 00:00:06	2.02387	-2.97613	0	0
2013-07-13 00:00:07	1.77454	-3.22546	0	0
2013-07-14 00:00:07	2.43492	-2.56508	0	0
2013-07-15 00:00:07	3.63675	-1.36325	0	0
2013-07-16 00:00:07	2.84608	-2.15392	0	0
2013-07-17 00:00:07	4.73158	-0.268417	0	0
2013-07-18 00:00:07	9.56629	4.56629	4.56629	1
2013-07-19 00:00:07	7.846	2.846	2.846	1
2013-07-20 00:00:07	8.45667	3.45667	3.45667	1
2013-07-21 00:00:07	9.6935	4.6935	4.6935	1
2013-07-22 00:00:08	8.61933	3.61933	3.61933	1
2013-07-23 00:00:08	4.64871	-0.351292	0	0
2013-07-24 00:00:08	2.859	-2.141	0	0
2013-07-25 00:00:08	1.67508	-3.32492	0	0
2013-07-26 00:00:08	0.70925	-4.29075	0	0
2013-07-27 00:00:08	1.76213	-3.23787	0	0
2013-07-28 00:00:08	1.88371	-3.11629	0	0
2013-07-29 00:00:08	2.37533	-2.62467	0	0
2013-07-30 00:00:09	4.05783	-0.942167	0	0
2013-07-31 00:00:09	3.61638	-1.38362	0	0
2013-08-01 00:00:09	2.70292	-2.29708	0	0
2013-08-02 00:00:09	1.87454	-3.12546	0	0
2013-08-03 00:00:09	1.17517	-3.82483	0	0
2013-08-04 00:00:09	5.03858	0.0385833	0.0385833	1
2013-08-05 00:00:09	5.88338	0.883375	0.883375	1
2013-08-06 00:00:09	6.61279	1.61279	1.61279	1
2013-08-07 00:00:10	5.39292	0.392917	0.392917	1
2013-08-08 00:00:10	1.91917	-3.08083	0	0
2013-08-09 00:00:10	5.77954	0.779542	0.779542	1
2013-08-10 00:00:10	7.20117	2.20117	2.20117	1
2013-08-11 00:00:10	5.67146	0.671458	0.671458	1
2013-08-12 00:00:10	4.77671	-0.223292	0	0
2013-08-13 00:00:10	5.75438	0.754375	0.754375	1
2013-08-14 00:00:10	4.24529	-0.754708	0	0
2013-08-15 00:00:10	0.302167	-4.69783	0	0
2013-08-16 00:00:11	1.47033	-3.52967	0	0
2013-08-17 00:00:11	0.50275	-4.49725	0	0
2013-08-18 00:00:11	0.473125	-4.52688	0	0
2013-08-19 00:00:11	-2.84225	-7.84225	0	0
2013-08-20 00:00:11	-1.84304	-6.84304	0	0
2013-08-21 00:00:11	-5.732	-10.732	0	0
2013-08-22 00:00:11	-3.69192	-8.69192	0	0
2013-08-23 00:00:11	-1.33663	-6.33663	0	0
2013-08-24 00:00:12	-4.62263	-9.62262	0	0
2013-08-25 00:00:12	-3.07342	-8.07342	0	0
2013-08-26 00:00:12	-1.55796	-6.55796	0	0
2013-08-27 00:00:12	-3.75983	-8.75983	0	0
2013-08-28 00:00:12	-4.04196	-9.04196	0	0
2013-08-29 00:00:12	-2.31258	-7.31258	0	0
2013-08-30 00:00:12	-2.38671	-7.38671	0	0
2013-08-31 00:00:12	-2.75492	-7.75492	0	0
2014-06-01	-7.93458	-12.9346	0	0
2014-06-02	-5.87604	-10.876	0	0
2014-06-03	-4.91333	-9.91333	0	0
2014-06-04	-4.30733	-9.30733	0	0
2014-06-05	-3.22338	-8.22338	0	0
2014-06-06	-3.0075	-8.0075	0	0
2014-06-07	-3.80842	-8.80842	0	0
2014-06-08	-5.20092	-10.2009	0	0
2014-06-09	-4.47792	-9.47792	0	0
2014-06-10	-3.97158	-8.97158	0	0
2014-06-11	-3.54921	-8.54921	0	0
2014-06-12	0.82025	-4.17975	0	0
2014-06-13	-1.34042	-6.34042	0	0
2014-06-14	-1.32717	-6.32717	0	0
2014-06-15	-1.33008	-6.33008	0	0
2014-06-16	1.23258	-3.76742	0	0
2014-06-17	0.952792	-4.04721	0	0
2014-06-18	0.800333	-4.19967	0	0
2014-06-19	0.908542	-4.09146	0	0
2014-06-20	-0.271792	-5.27179	0	0
2014-06-21	1.29563	-3.70437	0	0
2014-06-22	3.74933	-1.25067	0	0
2014-06-23	6.512	1.512	1.512	1
2014-06-24	7.45433	2.45433	2.45433	1
2014-06-25	3.55412	-1.44588	0	0
2014-06-26	2.93688	-2.06312	0	0
2014-06-27	3.0205	-1.9795	0	0
2014-06-28	0.867542	-4.13246	0	0
2014-06-29	1.22825	-3.77175	0	0
2014-06-30	1.52446	-3.47554	0	0
2014-07-01	1.3565	-3.6435	0	0
2014-07-02	2.06971	-2.93029	0	0
2014-07-03	2.62292	-2.37708	0	0
2014-07-04	2.09	-2.91	0	0
2014-07-05	3.28687	-1.71313	0	0
2014-07-06	2.82017	-2.17983	0	0
2014-07-07	2.76225	-2.23775	0	0
2014-07-08	2.99675	-2.00325	0	0
2014-07-09	2.747	-2.253	0	0
2014-07-10	5.87262	0.872625	0.872625	1
2014-07-11	6.46017	1.46017	1.46017	1
2014-07-12	5.61238	0.612375	0.612375	1
2014-07-13	4.94975	-0.05025	0	0
2014-07-14	5.24479	0.244792	0.244792	1
2014-07-15	3.91733	-1.08267	0	0
2014-07-16	4.32787	-0.672125	0	0
2014-07-17	4.39267	-0.607333	0	0
2014-07-18	3.42071	-1.57929	0	0
2014-07-19	3.28625	-1.71375	0	0
2014-07-20	8.18858	3.18858	3.18858	1
2014-07-21	4.70913	-0.290875	0	0
2014-07-22	5.02917	0.0291667	0.0291667	1
2014-07-23	2.05367	-2.94633	0	0
2014-07-24	3.79704	-1.20296	0	0
2014-07-25	7.37338	2.37338	2.37338	1
2014-07-26	4.96854	-0.0314583	0	0
2014-07-27	1.69967	-3.30033	0	0
2014-07-28	3.35267	-1.64733	0	0
2014-07-29	1.353	-3.647	0	0
2014-07-30	3.39038	-1.60962	0	0
2014-07-31	4.22321	-0.776792	0	0
2014-08-01	2.6075	-2.3925	0	0
2014-08-02	-0.3765	-5.3765	0	0
2014-08-03	-0.195417	-5.19542	0	0
2014-08-04	0.649292	-4.35071	0	0
2014-08-05	1.51796	-3.48204	0	0
2014-08-06	1.18183	-3.81817	0	0
2014-08-07	2.45742	-2.54258	0	0
2014-08-08	1.99746	-3.00254	0	0
2014-08-09	0.987625	-4.01238	0	0
2014-08-10	3.27662	-1.72338	0	0
2014-08-11	1.27017	-3.72983	0	0
2014-08-12	0.982625	-4.01738	0	0
2014-08-13	1.09925	-3.90075	0	0
2014-08-14	1.24525	-3.75475	0	0
2014-08-15	0.24875	-4.75125	0	0
2014-08-16	2.25433	-2.74567	0	0
2014-08-17	0.446667	-4.55333	0	0
2014-08-18	-0.424958	-5.42496	0	0
2014-08-19	1.221	-3.779	0	0
2014-08-20	0.917167	-4.08283	0	0
2014-08-21	2.47058	-2.52942	0	0
2014-08-22	2.24308	-2.75692	0	0
2014-08-23	1.80537	-3.19463	0	0
2014-08-24	4.25596	-0.744042	0	0
2014-08-25	4.98067	-0.0193333	0	0
2014-08-26	2.35408	-2.64592	0	0
2014-08-27	3.05096	-1.94904	0	0
2014-08-28	-0.0330833	-5.03308	0	0
2014-08-29	0.1665	-4.8335	0	0
2014-08-30	0.225083	-4.77492	0	0
2014-08-31	1.1695	-3.8305	0	0
2015-06-01	-5.98321	-10.9832	0	0
2015-06-02	-4.33171	-9.33171	0	0
2015-06-03	-1.82971	-6.82971	0	0
2015-06-04	-1.90863	-6.90863	0	0
2015-06-05	-1.93588	-6.93588	0	0
2015-06-06	-1.11004	-6.11004	0	0
2015-06-07	1.41371	-3.58629	0	0
2015-06-08	2.69363	-2.30637	0	0
2015-06-09	2.39417	-2.60583	0	0
2015-06-10	1.03346	-3.96654	0	0
2015-06-11	0.94825	-4.05175	0	0
2015-06-12	0.893167	-4.10683	0	0
2015-06-13	1.04371	-3.95629	0	0
2015-06-14	0.829083	-4.17092	0	0
2015-06-15	0.757917	-4.24208	0	0
2015-06-16	2.43875	-2.56125	0	0
2015-06-17	2.22129	-2.77871	0	0
2015-06-18	0.389708	-4.61029	0	0
2015-06-19	0.663375	-4.33662	0	0
2015-06-20	3.97642	-1.02358	0	0
2015-06-21	5.30525	0.30525	0.30525	1
2015-06-22	1.38625	-3.61375	0	0
2015-06-23	0.699833	-4.30017	0	0
2015-06-24	0.833833	-4.16617	0	0
2015-06-25	3.99583	-1.00417	0	0
2015-06-26	2.25862	-2.74138	0	0
2015-06-27	2.3095	-2.6905	0	0
2015-06-28	2.67379	-2.32621	0	0
2015-06-29	4.66283	-0.337167	0	0
2015-06-30	4.79725	-0.20275	0	0
2015-07-01	6.08362	1.08362	1.08362	1
2015-07-02	6.09646	1.09646	1.09646	1
2015-07-03	5.72942	0.729417	0.729417	1
2015-07-04	1.88383	-3.11617	0	0
2015-07-05	5.82354	0.823542	0.823542	1
2015-07-06	5.98204	0.982042	0.982042	1
2015-07-07	3.846	-1.154	0	0
2015-07-08	8.72033	3.72033	3.72033	1
2015-07-09	5.25396	0.253958	0.253958	1
2015-07-10	3.75425	-1.24575	0	0
2015-07-11	6.85896	1.85896	1.85896	1
2015-07-12	12.0597	7.05967	7.05967	1
2015-07-13	12.0187	7.01875	7.01875	1
2015-07-14	10.954	5.954	5.954	1
2015-07-15	4.87837	-0.121625	0	0
2015-07-16	4.93417	-0.0658333	0	0
2015-07-17	5.51679	0.516792	0.516792	1
2015-07-18	7.16675	2.16675	2.16675	1
2015-07-19	7.57825	2.57825	2.57825	1
2015-07-20	12.2709	7.27087	7.27087	1
2015-07-21	9.73979	4.73979	4.73979	1
2015-07-22	9.43504	4.43504	4.43504	1
2015-07-23	8.10642	3.10642	3.10642	1
2015-07-24	5.41504	0.415042	0.415042	1
2015-07-25	8.9875	3.9875	3.9875	1
2015-07-26	8.90696	3.90696	3.90696	1
2015-07-27	11.6821	6.68208	6.68208	1
2015-07-28	8.03275	3.03275	3.03275	1
2015-07-29	7.03375	2.03375	2.03375	1
2015-07-30	5.44083	0.440833	0.440833	1
2015-07-31	2.80529	-2.19471	0	0
2015-08-01	2.58042	-2.41958	0	0
2015-08-02	4.04663	-0.953375	0	0
2015-08-03	1.84867	-3.15133	0	0
2015-08-04	1.92729	-3.07271	0	0
2015-08-05	1.25771	-3.74229	0	0
2015-08-06	1.01138	-3.98862	0	0
2015-08-07	0.993	-4.007	0	0
2015-08-08	2.1065	-2.8935	0	0
2015-08-09	0.869542	-4.13046	0	0
2015-08-10	3.03371	-1.96629	0	0
2015-08-11	3.26354	-1.73646	0	0
2015-08-12	5.71092	0.710917	0.710917	1
2015-08-13	2.52146	-2.47854	0	0
2015-08-14	3.20542	-1.79458	0	0
2015-08-15	4.52983	-0.470167	0	0
2015-08-16	3.89842	-1.10158	0	0
2015-08-17	1.30308	-3.69692	0	0
2015-08-18	1.60279	-3.39721	0	0
2015-08-19	2.02533	-2.97467	0	0
2015-08-20	0.433167	-4.56683	0	0
2015-08-21	2.10717	-2.89283	0	0
2015-08-22	2.41567	-2.58433	0	0
2015-08-23	0.26675	-4.73325	0	0
2015-08-24	2.06671	-2.93329	0	0
2015-08-25	1.68333	-3.31667	0	0
2015-08-26	2.92308	-2.07692	0	0
2015-08-27	3.31479	-1.68521	0	0
2015-08-28	3.3905	-1.6095	0	0
2015-08-29	1.09442	-3.90558	0	0
2015-08-30	1.90671	-3.09329	0	0
2015-08-31	1.49346	-3.50654	0	0
2016-06-01	-4.32012	-9.32012	0	0
2016-06-02	-2.23242	-7.23242	0	0
2016-06-03	-0.438625	-5.43863	0	0
2016-06-04	0.0550833	-4.94492	0	0
2016-06-05	0.245583	-4.75442	0	0
2016-06-06	0.549667	-4.45033	0	0
2016-06-07	0.795417	-4.20458	0	0
2016-06-08	1.82621	-3.17379	0	0
2016-06-09	1.08417	-3.91583	0	0
2016-06-10	0.358125	-4.64187	0	0
2016-06-11	0.774042	-4.22596	0	0
2016-06-12	0.833708	-4.16629	0	0
2016-06-13	4.3345	-0.6655	0	0
2016-06-14	5.316	0.316	0.316	1
2016-06-15	5.1805	0.1805	0.1805	1
2016-06-16	2.13371	-2.86629	0	0
2016-06-17	1.37458	-3.62542	0	0
2016-06-18	0.741667	-4.25833	0	0
2016-06-19	1.41675	-3.58325	0	0
2016-06-20	2.74762	-2.25238	0	0
2016-06-21	2.98342	-2.01658	0	0
2016-06-22	3.35262	-1.64738	0	0
2016-06-23	4.16775	-0.83225	0	0
2016-06-24	6.32313	1.32313	1.32313	1
2016-06-25	10.9772	5.97725	5.97725	1
2016-06-26	8.54458	3.54458	3.54458	1
2016-06-27	2.12204	-2.87796	0	0
2016-06-28	4.67458	-0.325417	0	0
2016-06-29	3.45604	-1.54396	0	0
2016-06-30	2.71225	-2.28775	0	0
2016-07-01	3.98783	-1.01217	0	0
2016-07-02	4.18625	-0.81375	0	0
2016-07-03	4.78304	-0.216958	0	0
2016-07-04	5.16763	0.167625	0.167625	1
2016-07-05	10.8551	5.85508	5.85508	1
2016-07-06	9.30167	4.30167	4.30167	1
2016-07-07	10.3389	5.33892	5.33892	1
2016-07-08	8.51704	3.51704	3.51704	1
2016-07-09	7.02279	2.02279	2.02279	1
2016-07-10	10.3634	5.36337	5.36337	1
2016-07-11	8.16329	3.16329	3.16329	1
2016-07-12	5.92762	0.927625	0.927625	1
2016-07-13	6.34142	1.34142	1.34142	1
2016-07-14	4.89496	-0.105042	0	0
2016-07-15	7.62538	2.62538	2.62538	1
2016-07-16	5.64538	0.645375	0.645375	1
2016-07-17	2.93925	-2.06075	0	0
2016-07-18	2.60646	-2.39354	0	0
2016-07-19	2.67167	-2.32833	0	0
2016-07-20	1.65471	-3.34529	0	0
2016-07-21	3.06688	-1.93312	0	0
2016-07-22	5.88192	0.881917	0.881917	1
2016-07-23	2.52271	-2.47729	0	0
2016-07-24	7.19325	2.19325	2.19325	1
2016-07-25	6.21325	1.21325	1.21325	1
2016-07-26	4.79004	-0.209958	0	0
2016-07-27	3.98821	-1.01179	0	0
2016-07-28	2.862	-2.138	0	0
2016-07-29	4.61038	-0.389625	0	0
2016-07-30	2.69979	-2.30021	0	0
2016-07-31	3.90137	-1.09863	0	0
2016-08-01	2.45579	-2.54421	0	0
2016-08-02	2.77746	-2.22254	0	0
2016-08-03	1.47171	-3.52829	0	0
2016-08-04	1.401	-3.599	0	0
2016-08-05	1.827	-3.173	0	0
2016-08-06	2.388	-2.612	0	0
2016-08-07	3.482	-1.518	0	0
2016-08-08	2.852	-2.148	0	0
2016-08-09	4.442	-0.558	0	0
2016-08-10	5.91	0.91	0.91	1
2016-08-11	3.302	-1.698	0	0
2016-08-12	3.589	-1.411	0	0
2016-08-13	3.109	-1.891	0	0
2016-08-14	2.161	-2.839	0	0
2016-08-15	3.845	-1.155	0	0
2016-08-16	5.434	0.434	0.434	1
2016-08-17	1.306	-3.694	0	0
2016-08-18	0.838	-4.162	0	0
2016-08-19	3.082	-1.918	0	0
2016-08-20	-0.752	-5.752	0	0
2016-08-21	-0.903	-5.903	0	0
2016-08-22	-1.733	-6.733	0	0
2016-08-23	-0.048	-5.048	0	0
2016-08-24	-0.572	-5.572	0	0
2016-08-25	0.456	-4.544	0	0
2016-08-26	0.969	-4.031	0	0
2016-08-27	2.026	-2.974	0	0
2016-08-28	4.026	-0.974	0	0
2016-08-29	1.408	-3.592	0	0
2016-08-30	1.28	-3.72	0	0
2016-08-31	2.617	-2.383	0	0
2017-06-01	-7.505	-12.505	0	0
2017-06-02	-2.936	-7.936	0	0
2017-06-03	-1.369	-6.369	0	0
2017-06-04	-4.889	-9.889	0	0
2017-06-05	-5.238	-10.238	0	0
2017-06-06	-5.623	-10.623	0	0
2017-06-07	-4.366	-9.366	0	0
2017-06-08	-2.777	-7.777	0	0
2017-06-09	-3.485	-8.485	0	0
2017-06-10	-3.009	-8.009	0	0
2017-06-11	-1.394	-6.394	0	0
2017-06-12	-2.549	-7.549	0	0
2017-06-13	-2.101	-7.101	0	0
2017-06-14	-0.229	-5.229	0	0
2017-06-15	0.212	-4.788	0	0
2017-06-16	-0.547	-5.547	0	0
2017-06-17	0.093	-4.907	0	0
2017-06-18	-0.474	-5.474	0	0
2017-06-19	-0.01	-5.01	0	0
2017-06-20	0.544	-4.456	0	0
2017-06-21	1.892	-3.108	0	0
2017-06-22	3.818	-1.182	0	0
2017-06-23	2.05	-2.95	0	0
2017-06-24	2.102	-2.898	0	0
2017-06-25	3.086	-1.914	0	0
2017-06-26	4.143	-0.857	0	0
2017-06-27	3.675	-1.325	0	0
2017-06-28	1.949	-3.051	0	0
2017-06-29	3.184	-1.816	0	0
2017-06-30	5.29	0.29	0.29	1
2017-07-01	5.74	0.74	0.74	1
2017-07-02	6.596	1.596	1.596	1
2017-07-03	7.085	2.085	2.085	1
2017-07-04	9.688	4.688	4.688	1
2017-07-05	11.204	6.204	6.204	1
2017-07-06	9.011	4.011	4.011	1
2017-07-07	7.025	2.025	2.025	1
2017-07-08	6.648	1.648	1.648	1
2017-07-09	5.457	0.457	0.457	1
2017-07-10	4.816	-0.184	0	0
2017-07-11	2.984	-2.016	0	0
2017-07-12	2.765	-2.235	0	0
2017-07-13	2.664	-2.336	0	0
2017-07-14	3.383	-1.617	0	0
2017-07-15	1.969	-3.031	0	0
2017-07-16	2.94	-2.06	0	0
2017-07-17	2.016	-2.984	0	0
2017-07-18	3.299	-1.701	0	0
2017-07-19	3.999	-1.001	0	0
2017-07-20	6.55	1.55	1.55	1
2017-07-21	4.644	-0.356	0	0
2017-07-22	4.311	-0.689	0	0
2017-07-23	1.141	-3.859	0	0
2017-07-24	2.428	-2.572	0	0
2017-07-25	2.442	-2.558	0	0
2017-07-26	2.592	-2.408	0	0
2017-07-27	2.826	-2.174	0	0
2017-07-28	1.782	-3.218	0	0
2017-07-29	2.634	-2.366	0	0
2017-07-30	4.505	-0.495	0	0
2017-07-31	3.756	-1.244	0	0
2017-08-01	2.305	-2.695	0	0
2017-08-02	7.082	2.082	2.082	1
2017-08-03	4.449	-0.551	0	0
2017-08-04	4.302	-0.698	0	0
2017-08-05	1.876	-3.124	0	0
2017-08-06	2.741	-2.259	0	0
2017-08-07	1.385	-3.615	0	0
2017-08-08	0.048	-4.952	0	0
2017-08-09	1.702	-3.298	0	0
2017-08-10	3.004	-1.996	0	0
2017-08-11	2.331	-2.669	0	0
2017-08-12	4.542	-0.458	0	0
2017-08-13	0.571	-4.429	0	0
2017-08-14	-0.173	-5.173	0	0
2017-08-15	-1.633	-6.633	0	0
2017-08-16	1.857	-3.143	0	0
2017-08-17	1.957	-3.043	0	0
2017-08-18	2.339	-2.661	0	0
2017-08-19	2.378	-2.622	0	0
2017-08-20	1.914	-3.086	0	0
2017-08-21	3.124	-1.876	0	0
2017-08-22	0.568	-4.432	0	0
2017-08-23	-0.854	-5.854	0	0
2017-08-24	1.814	-3.186	0	0
2017-08-25	3.206	-1.794	0	0
2017-08-26	1.612	-3.388	0	0
2017-08-27	0.112	-4.888	0	0
2017-08-28	-0.777	-5.777	0	0
2017-08-29	-0.385	-5.385	0	0
2017-08-30	-0.605	-5.605	0	0
2017-08-31	-2.233	-7.233	0	0
2018-06-01	-7.871	-12.871	0	0
2018-06-02	-5.629	-10.629	0	0
2018-06-03	-2.412	-7.412	0	0
2018-06-04	-0.788	-5.788	0	0
2018-06-05	0.136	-4.864	0	0
2018-06-06	-0.059	-5.059	0	0
2018-06-07	-0.029	-5.029	0	0
2018-06-08	-0.139	-5.139	0	0
2018-06-09	-0.89	-5.89	0	0
2018-06-10	0.605	-4.395	0	0
2018-06-11	1.015	-3.985	0	0
2018-06-12	0.682	-4.318	0	0
2018-06-13	1.6	-3.4	0	0
2018-06-14	1.55	-3.45	0	0
2018-06-15	1.292	-3.708	0	0
2018-06-16	1.204	-3.796	0	0
2018-06-17	2.273	-2.727	0	0
2018-06-18	2.764	-2.236	0	0
2018-06-19	1.64	-3.36	0	0
2018-06-20	0.822	-4.178	0	0
2018-06-21	1.679	-3.321	0	0
2018-06-22	2.222	-2.778	0	0
2018-06-23	2.361	-2.639	0	0
2018-06-24	1.729	-3.271	0	0
2018-06-25	2.222	-2.778	0	0
2018-06-26	2.259	-2.741	0	0
2018-06-27	2.542	-2.458	0	0
2018-06-28	3.41	-1.59	0	0
2018-06-29	4.123	-0.877	0	0
2018-06-30	2.259	-2.741	0	0
2018-07-01	2.137	-2.863	0	0
2018-07-02	4.226	-0.774	0	0
2018-07-03	6.199	1.199	1.199	1
2018-07-04	7.048	2.048	2.048	1
2018-07-05	6.839	1.839	1.839	1
2018-07-06	7.935	2.935	2.935	1
2018-07-07	1.883	-3.117	0	0
2018-07-08	1.001	-3.999	0	0
2018-07-09	2.076	-2.924	0	0
2018-07-10	2.779	-2.221	0	0
2018-07-11	3.121	-1.879	0	0
2018-07-12	4.79	-0.21	0	0
2018-07-13	3.18	-1.82	0	0
2018-07-14	5.002	0.002	0.002	1
2018-07-15	9.857	4.857	4.857	1
2018-07-16	7.17	2.17	2.17	1
2018-07-17	5.068	0.068	0.068	1
2018-07-18	4.388	-0.612	0	0
2018-07-19	2.909	-2.091	0	0
2018-07-20	1.922	-3.078	0	0
2018-07-21	1.721	-3.279	0	0
2018-07-22	2.116	-2.884	0	0
2018-07-23	3.209	-1.791	0	0
2018-07-24	1.929	-3.071	0	0
2018-07-25	2.451	-2.549	0	0
2018-07-26	2.859	-2.141	0	0
2018-07-27	0.804	-4.196	0	0
2018-07-28	1.576	-3.424	0	0
2018-07-29	3.861	-1.139	0	0
2018-07-30	5.317	0.317	0.317	1
2018-07-31	2.148	-2.852	0	0
2018-08-01	1.65	-3.35	0	0
2018-08-02	4.629	-0.371	0	0
2018-08-03	6.49	1.49	1.49	1
2018-08-04	1.953	-3.047	0	0
2018-08-05	2.193	-2.807	0	0
2018-08-06	4.614	-0.386	0	0
2018-08-07	4.344	-0.656	0	0
2018-08-08	3.144	-1.856	0	0
2018-08-09	0.644	-4.356	0	0
2018-08-10	0.369	-4.631	0	0
2018-08-11	0.917	-4.083	0	0
2018-08-12	1.765	-3.235	0	0
2018-08-13	0.797692	-4.20231	0	0
2018-08-14	0.179333	-4.82067	0	0
2018-08-15	-1.55129	-6.55129	0	0
2018-08-16	-1.13121	-6.13121	0	0
2018-08-17	-0.494958	-5.49496	0	0
2018-08-18	-0.132583	-5.13258	0	0
2018-08-19	-0.0527083	-5.05271	0	0
2018-08-20	-0.18275	-5.18275	0	0
2018-08-21	-0.753875	-5.75387	0	0
2018-08-22	-0.586958	-5.58696	0	0
2018-08-23	-0.289708	-5.28971	0	0
2018-08-24	-0.293125	-5.29312	0	0
2018-08-25	0.104458	-4.89554	0	0
2018-08-26	0.907417	-4.09258	0	0
2018-08-27	-0.1945	-5.1945	0	0
2018-08-28	-0.699167	-5.69917	0	0
2018-08-29	0.2705	-4.7295	0	0
2018-08-30	0.131083	-4.86892	0	0
2018-08-31	-0.180875	-5.18088	0	0
2019-06-01	-3.114	-8.114	0	0
2019-06-02	-3.05967	-8.05967	0	0
2019-06-03	-3.42783	-8.42783	0	0
2019-06-04	-3.203	-8.203	0	0
2019-06-05	-2.51683	-7.51683	0	0
2019-06-06	-2.50446	-7.50446	0	0
2019-06-07	-1.23217	-6.23217	0	0
2019-06-08	-0.99025	-5.99025	0	0
2019-06-09	-0.922696	-5.9227	0	0
2019-06-10	0.063375	-4.93663	0	0
2019-06-11	0.214542	-4.78546	0	0
2019-06-12	-0.435667	-5.43567	0	0
2019-06-13	-0.0125417	-5.01254	0	0
2019-06-14	0.766458	-4.23354	0	0
2019-06-15	0.359417	-4.64058	0	0
2019-06-16	-0.631208	-5.63121	0	0
2019-06-17	-0.252958	-5.25296	0	0
2019-06-18	0.243542	-4.75646	0	0
2019-06-19	-0.0590833	-5.05908	0	0
2019-06-20	1.31262	-3.68738	0	0
2019-06-21	1.61487	-3.38513	0	0
2019-06-22	2.19188	-2.80812	0	0
2019-06-23	0.412667	-4.58733	0	0
2019-06-24	0.0255833	-4.97442	0	0
2019-06-25	0.95925	-4.04075	0	0
2019-06-26	1.53142	-3.46858	0	0
2019-06-27	2.19846	-2.80154	0	0
2019-06-28	1.75383	-3.24617	0	0
2019-06-29	2.1645	-2.8355	0	0
2019-06-30	6.44446	1.44446	1.44446	1
2019-07-01	7.06921	2.06921	2.06921	1
2019-07-02	7.8035	2.8035	2.8035	1
2019-07-03	7.41471	2.41471	2.41471	1
2019-07-04	9.79479	4.79479	4.79479	1
2019-07-05	5.62763	0.627625	0.627625	1
2019-07-06	3.09233	-1.90767	0	0
2019-07-07	9.30387	4.30387	4.30387	1
2019-07-08	8.71262	3.71262	3.71262	1
2019-07-09	7.06587	2.06587	2.06587	1
2019-07-10	5.90146	0.901458	0.901458	1
2019-07-11	7.09842	2.09842	2.09842	1
2019-07-12	5.34333	0.343333	0.343333	1
2019-07-13	5.69537	0.695375	0.695375	1
2019-07-14	4.09571	-0.904292	0	0
2019-07-15	4.14154	-0.858458	0	0
2019-07-16	2.241	-2.759	0	0
2019-07-17	6.59783	1.59783	1.59783	1
2019-07-18	8.71679	3.71679	3.71679	1
2019-07-19	5.24	0.24	0.24	1
2019-07-20	3.58154	-1.41846	0	0
2019-07-21	2.18275	-2.81725	0	0
2019-07-22	1.8095	-3.1905	0	0
2019-07-23	1.03887	-3.96113	0	0
2019-07-24	1.09554	-3.90446	0	0
2019-07-25	3.40383	-1.59617	0	0
2019-07-26	6.9885	1.9885	1.9885	1
2019-07-27	3.33712	-1.66288	0	0
2019-07-28	1.83146	-3.16854	0	0
2019-07-29	2.12479	-2.87521	0	0
2019-07-30	2.47979	-2.52021	0	0
2019-07-31	1.30233	-3.69767	0	0
2019-08-01	2.52083	-2.47917	0	0
2019-08-02	4.87796	-0.122042	0	0
2019-08-03	6.40546	1.40546	1.40546	1
2019-08-04	6.41771	1.41771	1.41771	1
2019-08-05	6.55283	1.55283	1.55283	1
2019-08-06	2.80862	-2.19138	0	0
2019-08-07	2.45525	-2.54475	0	0
2019-08-08	4.40883	-0.591167	0	0
2019-08-09	2.96579	-2.03421	0	0
2019-08-10	0.972182	-4.02782	0	0
